# Supplementary material for: Bis(2,2,2-trifluoroethyl) Carbonate As a Fire Suppressant Candidate for Lithium-Ion Batteries
Source: Energy Fuels. 2025 Jan 22;39(10):4893–908. doi: 10.1021/acs.energyfuels.4c05359 (PMC11912212; doi:10.1021/acs.energyfuels.4c05359)
Supplement: Supplementary file 2 — ef4c05359_si_002.xlsx [file ef4c05359_si_002.xlsx]

## Sheet: CO 0.5
Time (us)	1609 K, 1.282 atm	Time (us)	Model	Time (us)	1351 K, 1.391 atm	Time (us)	Model	Time (us)	1546 K, 1.307 atm	Time (us)	Model	Time (us)	1479 K, 1.245 atm	Time (us)	Model	Time (us)	1428 K, 1.340 atm	Time (us)	Model	Time (us)	1375 K, 1.346 atm	Time (us)	Model	Time (us)	1288 K, 1.422 atm	Time (us)	Model	Time (us)	1329 K, 1.422 atm	Time (us)	Model
-50	11.3735	0	0	-50	1.25667	0	0	-50	259.359	0	0	-50	193.795	0	0	-50	1.53589	0	0	-50	0.633215	0	0	-50	9.71909	0	0	-50	4.10805	0	0
-49	197.728	1	24.646	-49	74.7334	1	0.0930152	-49	-168.153	1	8.11387	-49	198.706	1	2.0683	-49	13.5757	1	0.653172	-49	2.17741	1	0.175486	-49	149.771	1	0.0153909	-49	6.70519	1	0.0507655
-48	148.131	2	52.7565	-48	342.46	2	0.204204	-48	-56.5117	2	18.1593	-48	-170.278	2	4.68288	-48	231.618	2	1.46658	-48	1.29542	2	0.387756	-48	297.689	2	0.0336224	-48	17.3364	2	0.110969
-47	-151.248	3	81.4389	-47	15.8443	3	0.32639	-47	-18.4844	3	29.1164	-47	-62.0092	3	7.64611	-47	177.575	3	2.39319	-47	-0.469196	3	0.624322	-47	-74.1869	3	0.0528488	-47	198.921	3	0.176183
-46	-43.3811	4	110.35	-46	-74.6227	4	0.459585	-46	-7.65101	4	40.7098	-46	-25.9355	4	10.8859	-46	-139.89	4	3.42007	-46	-2.45678	4	0.884447	-46	-60.9129	4	0.0731335	-46	253.564	4	0.246541
-45	-6.69124	5	139.134	-45	-22.5754	5	0.60358	-45	-6.91361	5	52.8088	-45	-13.867	5	14.3585	-45	-31.3569	5	4.53706	-45	-1.79364	5	1.16711	-45	-22.8242	5	0.0945122	-45	-60.1484	5	0.322048
-44	2.83615	6	167.315	-44	-0.879005	6	0.758119	-44	-4.69547	6	65.2906	-44	-11.0982	6	18.0353	-44	1.31099	6	5.73653	-44	-1.57274	6	1.47136	-44	-9.72353	6	0.117005	-44	-17.2204	6	0.402664
-43	0.8307	7	194.48	-43	3.39603	7	0.922949	-43	-8.15339	7	78.0153	-43	-9.84018	7	21.8934	-43	6.55615	7	7.01239	-43	-1.35296	7	1.79633	-43	-7.56512	7	0.140624	-43	-1.4989	7	0.488331
-42	-0.674307	8	220.368	-42	3.00708	8	1.09783	-42	-8.6405	8	90.8388	-42	-11.3491	8	25.9111	-42	11.1057	8	8.35933	-42	4.39355	8	2.14129	-42	-4.81632	8	0.165375	-42	1.49875	8	0.578989
-41	0.32823	9	244.878	-41	5.14479	9	1.28255	-41	-9.3715	9	103.63	-41	-12.8623	9	30.0662	-41	11.3367	9	9.77225	-41	196.079	9	2.50552	-41	-2.26588	9	0.191261	-41	9.50142	9	0.674575
-40	5.59602	10	268.02	-40	5.72836	10	1.47688	-40	-6.90101	10	116.285	-40	-11.0848	10	34.3362	-40	13.8546	10	11.2461	-40	253.646	10	2.88838	-40	0.0882232	10	0.218284	-40	20.3081	10	0.775027
-39	3.08739	11	289.866	-39	5.53937	11	1.68061	-39	-4.43467	11	128.726	-39	-7.3028	11	38.6987	-39	15.6722	11	12.7756	-39	-153.076	11	3.28921	-39	-0.891743	11	0.246444	-39	23.7389	11	0.880283
-38	2.33475	12	310.517	-38	5.73335	12	1.89352	-38	-4.92659	12	140.904	-38	-7.81254	12	43.1324	-38	17.7259	12	14.3557	-38	-57.1186	12	3.70732	-38	0.480451	12	0.275739	-38	26.3515	12	0.990275
-37	3.58821	13	330.08	-37	5.14972	13	2.11538	-37	-6.40928	13	152.792	-37	-9.32477	13	47.6175	-37	17.0444	13	15.981	-37	-22.525	13	4.14201	-37	-0.49967	13	0.306167	-37	26.5425	13	1.10494
-36	4.34221	14	348.657	-36	6.32012	14	2.34594	-36	-6.65551	14	164.378	-36	-7.31028	14	52.1363	-36	15.6824	14	17.6465	-36	-9.52708	14	4.59257	-36	2.04718	14	0.337726	-36	25.3471	14	1.22419
-35	4.34239	15	366.338	-35	5.54082	15	2.58497	-35	-9.61954	15	175.663	-35	-6.30836	15	56.6734	-35	15.4613	15	19.3474	-35	-4.67443	15	5.05824	-35	4.60143	15	0.370411	-35	22.3106	15	1.34796
-34	4.5889	16	383.203	-34	4.56706	16	2.83217	-34	-8.13206	16	186.654	-34	-9.32825	16	61.2158	-34	13.8389	16	21.0791	-34	-6.22042	16	5.53824	-34	2.63784	16	0.404217	-34	18.9016	16	1.47616
-33	-0.6742	17	399.323	-33	5.72985	17	3.08729	-33	-8.61634	17	197.362	-33	-7.55446	17	65.7528	-33	10.195	17	22.8372	-33	-4.67354	17	6.0318	-33	0.8711	17	0.43914	-33	17.3088	17	1.6087
-32	3.83773	18	414.758	-32	4.17624	18	3.35001	-32	-6.64901	18	207.801	-32	-9.82187	18	70.2757	-32	4.95417	18	24.618	-32	-5.55615	18	6.53813	-32	5.9633	18	0.475172	-32	17.5076	18	1.74549
-31	11.6234	19	429.559	-31	6.90516	19	3.62005	-31	-7.13974	19	217.985	-31	-5.04248	19	74.7778	-31	5.86346	19	26.4177	-31	-5.56087	19	7.05647	-31	7.92263	19	0.512306	-31	17.1181	19	1.88641
-30	10.8592	20	443.774	-30	7.10044	20	3.89709	-30	-4.68024	20	227.926	-30	-6.80958	20	79.2538	-30	7.23044	20	28.2332	-30	-5.56034	20	7.58603	-30	9.69271	20	0.550534	-30	18.3127	20	2.03138
-29	11.6174	21	457.442	-29	5.74035	21	4.18085	-29	-5.66017	21	237.638	-29	-4.03595	21	83.7001	-29	8.83293	21	30.0616	-29	-6.44007	21	8.12609	-29	10.8652	21	0.589847	-29	22.1142	21	2.18026
-28	5.59015	22	470.6	-28	3.59776	22	4.471	-28	-5.66423	22	247.13	-28	-7.5615	22	88.114	-28	9.2914	22	31.9004	-28	-5.77753	22	8.67593	-28	11.0675	22	0.630236	-28	20.1209	22	2.33296
-27	1.08046	23	483.281	-27	2.62539	23	4.76725	-27	-6.65398	23	256.415	-27	-7.30688	23	92.4938	-27	11.5782	23	33.7474	-27	-6.21688	23	9.23487	-27	11.2532	23	0.671689	-27	18.1088	23	2.48935
-26	-1.42423	24	495.514	-26	2.23102	24	5.0693	-26	-4.68425	24	265.501	-26	-8.8278	24	96.8388	-26	12.256	24	35.6006	-26	-6.21864	24	9.80226	-26	10.8693	24	0.714195	-26	17.7014	24	2.64931
-25	-1.67454	25	507.325	-25	3.20572	25	5.37686	-25	-2.956	25	274.396	-25	-9.57564	25	101.148	-25	10.8918	25	37.4582	-25	-5.11297	25	10.3775	-25	9.68546	25	0.757743	-25	19.1038	25	2.81273
-24	-3.17686	26	518.739	-24	4.75742	26	5.68964	-24	-6.15945	26	283.108	-24	-11.8417	26	105.423	-24	14.9889	26	39.3189	-24	-3.56289	26	10.9599	-24	11.2616	26	0.802319	-24	15.6941	26	2.97949
-23	-1.42495	27	529.779	-23	6.69939	27	6.00739	-23	-5.669	27	291.644	-23	-8.57662	27	109.662	-23	17.2885	27	41.1813	-23	-5.77044	27	11.5491	-23	9.68908	27	0.84791	-23	15.7132	27	3.14946
-22	-0.673444	28	540.464	-22	6.89733	28	6.32983	-22	-6.40782	28	300.01	-22	-6.80958	28	113.867	-22	20.2613	28	43.0444	-22	-3.33742	28	12.1445	-22	11.46	28	0.894502	-22	17.3024	28	3.32254
-21	0.327959	29	550.815	-21	5.53646	29	6.65671	-21	-5.91948	29	308.212	-21	-8.82945	29	118.039	-21	21.1658	29	44.9074	-21	-0.0279683	29	12.7455	-21	9.31178	29	0.942081	-21	16.9017	29	3.4986
-20	-0.673635	30	560.847	-20	6.3124	30	6.98779	-20	-8.38491	30	316.254	-20	-10.0998	30	122.177	-20	22.7571	30	46.7694	-20	-2.23956	30	13.3519	-20	6.9545	30	0.99063	-20	15.5054	30	3.67754
-19	-1.92421	31	570.579	-19	7.67047	31	7.32285	-19	-4.93421	31	324.142	-19	-15.1262	31	126.284	-19	17.9639	31	48.63	-19	-7.09914	31	13.9631	-19	5.18375	31	1.04014	-19	18.3264	31	3.85923
-18	1.08117	32	580.024	-18	7.08066	32	7.66166	-18	-6.65495	32	331.88	-18	-11.8395	32	130.36	-18	19.5681	32	50.4884	-18	-6.211	32	14.5787	-18	7.14701	32	1.09058	-18	17.7047	32	4.04358
-17	-0.924108	33	589.197	-17	4.94918	33	8.00403	-17	-6.89483	33	339.473	-17	-8.56545	33	134.406	-17	20.4859	33	52.3445	-17	-4.66603	33	15.1985	-17	8.32073	33	1.14195	-17	14.6999	33	4.23048
-16	1.58158	34	598.111	-16	3.97767	34	8.34975	-16	-5.41667	34	346.925	-16	-9.57029	34	138.422	-16	22.7762	34	54.1978	-16	-4.44238	34	15.8221	-16	7.14768	34	1.19423	-16	13.3084	34	4.41982
-15	0.0773529	35	606.778	-15	3.77855	35	8.69865	-15	-4.68265	35	354.239	-15	-9.32738	35	142.41	-15	24.6011	35	56.0482	-15	-2.45514	35	16.4491	-15	5.5841	35	1.2474	-15	15.1047	35	4.61152
-14	1.58079	36	615.208	-14	-2.23323	36	9.05054	-14	-4.68259	36	361.42	-14	-7.56009	36	146.369	-14	25.7303	36	57.8954	-14	0.192592	36	17.0794	-14	4.01844	36	1.30145	-14	11.6946	36	4.80548
-13	-1.92335	37	623.414	-13	-0.489422	37	9.40526	-13	-7.63738	37	368.471	-13	-5.8023	37	150.301	-13	23.4447	37	59.7394	-13	-2.45861	37	17.7126	-13	-1.68183	37	1.35635	-13	14.1032	37	5.0016
-12	-2.92488	38	631.405	-12	2.61761	38	9.76266	-12	-7.38847	38	375.395	-12	-9.32998	38	154.207	-12	20.6969	38	61.5802	-12	-2.23976	38	18.3484	-12	-3.44421	38	1.4121	-12	16.2962	38	5.1998
-11	-3.67392	39	639.189	-11	2.03404	39	10.1226	-11	-6.6543	39	382.196	-11	-10.5864	39	158.086	-11	20.7143	39	63.4175	-11	-5.11102	39	18.9868	-11	0.479867	39	1.46867	-11	18.5148	39	5.4
-10	-3.67543	40	646.777	-10	6.1191	40	10.4849	-10	-6.65849	40	388.877	-10	-7.56784	40	161.939	-10	22.0713	40	65.2515	-10	-5.55349	40	19.6274	-10	4.59627	40	1.52605	-10	18.7188	40	5.60212
-9	-1.92601	41	654.175	-9	10.402	41	10.8495	-9	-10.8511	41	395.441	-9	-9.58635	41	165.767	-9	24.3448	41	67.0822	-9	-4.22344	41	20.2701	-9	6.56386	41	1.58422	-9	17.11	41	5.80607
-8	2.83477	42	661.392	-8	9.43227	42	11.2162	-8	-11.0922	42	401.892	-8	-10.0894	42	169.57	-8	18.4082	42	68.9096	-8	-2.23533	42	20.9147	-8	5.19055	42	1.64317	-8	13.3109	42	6.0118
-7	7.85312	43	668.434	-7	8.84758	43	11.5849	-7	-10.0962	43	408.231	-7	-11.6041	43	173.348	-7	19.7963	43	70.7338	-7	-1.35371	43	21.561	-7	2.24782	43	1.70288	-7	12.9017	43	6.21922
-6	11.1132	44	675.31	-6	11.3788	44	11.9556	-6	39.827	44	414.463	-6	-13.1288	44	177.101	-6	20.2343	44	72.5548	-6	-2.01805	44	22.2089	-6	1.06859	44	1.76334	-6	14.7151	44	6.42827
-5	58.1891	45	682.024	-5	10.9961	45	12.3281	-5	116.58	45	420.589	-5	-1.76482	45	180.831	-5	16.3497	45	74.3726	-5	-5.55715	45	22.8583	-5	-0.107821	45	1.82453	-5	18.9318	45	6.63889
-4	136.4	46	688.583	-4	10.9837	46	12.7022	-4	199.177	46	426.613	-4	71.9801	46	184.537	-4	15.4447	46	76.1874	-4	-5.11487	46	23.509	-4	0.480406	46	1.88643	-4	24.7585	46	6.85101
-3	248.333	47	694.993	-3	10.5846	47	13.078	-3	297.595	47	432.536	-3	189.408	47	188.219	-3	11.5637	47	77.9991	-3	-7.32809	47	24.1609	-3	1.06919	47	1.94902	-3	26.1432	47	7.06458
-2	374.404	48	701.259	-2	10.3857	48	13.4553	-2	304.234	48	438.363	-2	619.608	48	191.877	-2	39.4459	48	79.808	-2	-7.98661	48	24.814	-2	-1.2846	48	2.01231	-2	26.7232	48	7.27954
-1	426.266	49	707.386	-1	45.1421	49	13.8341	-1	351.519	49	444.094	-1	1037.92	49	195.513	-1	129.205	49	81.6139	-1	-6.8784	49	25.4681	-1	15.0303	49	2.07626	-1	26.7332	49	7.49584
0	463.773	50	713.379	0	96.9565	50	14.2143	0	185.197	50	449.732	0	898.764	50	199.125	0	193.283	50	83.417	0	-6.87386	50	26.1231	0	79.9833	50	2.14087	0	27.9292	50	7.71343
1	230.897	51	719.243	1	88.6855	51	14.5958	1	42.3616	51	455.279	1	611.786	51	202.714	1	446.95	51	85.2173	1	-7.5433	51	26.779	1	167.012	51	2.20612	1	74.668	51	7.93225
2	84.1658	52	724.982	2	211.695	52	14.9784	2	10.8645	52	460.739	2	237.084	52	206.28	2	467.051	52	87.0149	2	-6.00117	52	27.4357	2	475.536	52	2.27199	2	134.011	52	8.15226
3	70.5779	53	730.6	3	232.416	53	15.3623	3	15.5663	53	466.113	3	33.9934	53	209.824	3	412.373	53	88.8097	3	-8.8728	53	28.0932	3	751.689	53	2.33849	3	245.728	53	8.37342
4	87.1759	54	736.101	4	233.566	54	15.7473	4	26.455	54	471.402	4	-12.8671	54	213.346	4	297.436	54	90.6019	4	-6.88229	54	28.7513	4	523.591	54	2.40558	4	462.545	54	8.59568
5	116.279	55	741.49	5	160.024	55	16.1333	5	38.8256	55	476.61	5	-13.3784	55	216.845	5	102.9	55	92.3915	5	-8.64956	55	29.4101	5	320.623	55	2.47327	5	378.83	55	8.819
6	145.903	56	746.769	6	59.1319	56	16.5204	6	47.783	56	481.738	6	-2.77321	56	220.322	6	34.8699	56	94.1784	6	33.0424	56	30.0695	6	133.3	56	2.54153	6	290.339	56	9.04335
7	180.198	57	751.942	7	32.6803	57	16.9084	7	62.2358	57	486.788	7	5.30936	57	223.777	7	21.8361	57	95.9627	7	94.9362	57	30.7294	7	16.0012	57	2.61035	7	167.581	57	9.26867
8	211.649	58	757.012	8	28.1914	58	17.2973	8	76.7609	58	491.762	8	10.1079	58	227.21	8	21.8361	58	97.7444	8	106.421	58	31.3899	8	-14.9892	58	2.67973	8	43.6948	58	9.49495
9	241.231	59	761.983	9	28.1914	59	17.687	9	90.5968	59	496.662	9	12.1354	59	230.621	9	18.8554	59	99.5235	9	232.159	59	32.0508	9	-16.7533	59	2.74965	9	7.30145	59	9.72214
10	270.289	60	766.858	10	27.9786	60	18.0776	10	104.36	60	501.489	10	17.7041	60	234.01	10	20.0036	60	101.3	10	222.918	60	32.7123	10	-15.5914	60	2.8201	10	7.10534	60	9.95022
11	297.884	61	771.639	11	28.9688	61	18.469	11	119.195	61	506.245	11	23.5244	61	237.378	11	23.2196	61	103.074	11	210.823	61	33.3742	11	-12.6644	61	2.89108	11	5.70459	61	10.1791
12	326.417	62	776.329	12	28.3374	62	18.8612	12	132.876	62	510.932	12	24.5378	62	240.725	12	23.4416	62	104.845	12	125.148	62	34.0365	12	-13.455	62	2.96256	12	6.09877	62	10.4089
13	356.935	63	780.931	13	34.1972	63	19.254	13	148.362	63	515.551	13	30.8826	63	244.05	13	28.699	63	106.614	13	31.2145	63	34.6993	13	-14.4084	63	3.03454	13	9.8925	63	10.6394
14	377.847	64	785.448	14	34.9946	64	19.6476	14	164.066	64	520.104	14	34.9452	64	247.354	14	28.9412	64	108.38	14	2.40276	64	35.3624	14	-13.8259	64	3.107	14	15.5097	64	10.8707
15	398.053	65	789.881	15	34.3867	65	20.0418	15	178.836	65	524.593	15	40.3173	65	250.637	15	25.9311	65	110.144	15	-2.46022	65	36.026	15	-13.4411	65	3.17995	15	16.6951	65	11.1028
16	419.195	66	794.235	16	35.5442	66	20.4366	16	187.018	66	529.019	16	47.6935	66	253.899	16	24.3324	66	111.904	16	-9.2976	66	36.6899	16	-13.4436	66	3.25337	16	18.7013	66	11.3355
17	437.735	67	798.509	17	35.9493	67	20.8321	17	200.534	67	533.383	17	50.5115	67	257.14	17	30.0771	67	113.663	17	-5.10759	67	37.3542	17	-12.46	67	3.32724	17	20.1001	67	11.5689
18	455.416	68	802.708	18	37.1162	68	21.2281	18	212.164	68	537.687	18	55.5712	68	260.361	18	31.6691	68	115.418	18	-3.785	68	38.0189	18	-12.662	68	3.40157	18	19.9016	68	11.803
19	470.304	69	806.833	19	37.1097	69	21.6248	19	225.999	69	541.932	19	61.6615	69	263.561	19	36.9543	69	117.171	19	-3.78178	69	38.684	19	-12.2666	69	3.47634	19	21.6746	69	12.0378
20	486.245	70	810.886	20	38.0808	70	22.0219	20	242.936	70	546.119	20	66.0505	70	266.741	20	41.5439	70	118.921	20	-0.469409	70	39.3494	20	-12.6739	70	3.55154	20	23.3001	70	12.2731
21	504.474	71	814.869	21	39.5134	71	22.4196	21	259.572	71	550.25	21	75.0304	71	269.9	21	40.3723	71	120.668	21	1.07481	71	40.0151	21	-11.1015	71	3.62717	21	22.3419	71	12.5091
22	519.498	72	818.784	22	37.3476	72	22.8178	22	268.646	72	554.325	22	82.9927	72	273.039	22	40.1505	72	122.413	22	4.60065	72	40.6812	22	-11.6871	72	3.70322	22	19.9203	72	12.7456
23	533.117	73	822.633	23	37.9549	73	23.2166	23	279.85	73	558.347	23	89.2017	73	276.159	23	40.6014	73	124.154	23	9.23994	73	41.3477	23	-11.2964	73	3.77967	23	19.5009	73	12.9827
24	543.852	74	826.418	24	35.0099	74	23.6158	24	290.67	74	562.316	24	93.3231	74	279.258	24	46.361	74	125.893	24	8.58015	74	42.0145	24	-9.9285	74	3.85652	24	21.8993	74	13.2204
25	561.314	75	830.14	25	34.9792	75	24.0155	25	300.946	75	566.233	25	95.4629	75	282.338	25	47.9748	75	127.629	25	9.70159	75	42.6817	25	-9.14606	75	3.93377	25	23.8836	75	13.4586
26	577.445	76	833.802	26	36.9141	76	24.4156	26	311.561	76	570.099	26	102.076	76	285.398	26	49.1187	76	129.363	26	2.84854	76	43.3492	26	-8.94235	76	4.0114	26	28.2751	76	13.6973
27	589.216	77	837.404	27	41.2227	77	24.8162	27	320.184	77	573.916	27	108.489	77	288.438	27	50.0424	77	131.093	27	2.18498	77	44.0171	27	-11.1036	77	4.08941	27	27.8692	77	13.9365
28	598.352	78	840.949	28	42.2177	78	25.2173	28	327.373	78	577.684	28	117.218	78	291.459	28	51.3797	78	132.82	28	-2.01631	78	44.6853	28	-10.1227	78	4.1678	28	25.8793	78	14.1762
29	609.892	79	844.437	29	38.2963	79	25.6188	29	337.004	79	581.405	29	124.991	79	294.461	29	53.6989	79	134.545	29	0.413869	79	45.3539	29	-9.13321	79	4.24655	29	27.4762	79	14.4163
30	618.798	80	847.871	30	40.4222	80	26.0207	30	346.858	80	585.079	30	129.696	80	297.444	30	52.8173	80	136.266	30	1.52056	80	46.0228	30	-10.4989	80	4.32565	30	27.9344	80	14.657
31	625.863	81	851.251	31	40.0241	81	26.4231	31	356.962	81	588.708	31	134.423	81	300.408	31	58.1247	81	137.985	31	-1.79749	81	46.692	31	-10.8974	81	4.40511	31	25.7222	81	14.898
32	635.887	82	854.58	32	41.3694	82	26.8258	32	369.661	82	592.291	32	140.986	82	303.353	32	59.9616	82	139.7	32	0.193008	82	47.3616	32	-11.2985	82	4.48491	32	24.7005	82	15.1395
33	647.416	83	857.858	33	44.8794	83	27.229	33	382.623	83	595.831	33	145.568	83	306.279	33	60.39	83	141.413	33	-1.13277	83	48.0315	33	-11.4901	83	4.56505	33	28.1063	83	15.3815
34	659.078	84	861.087	34	45.6897	84	27.6326	34	393.297	84	599.328	34	154.691	84	309.187	34	65.2785	84	143.122	34	0.193026	84	48.7017	34	-8.94486	84	4.64552	34	28.0879	84	15.6238
35	662.991	85	864.268	35	42.3728	85	28.0366	35	404.65	85	602.783	35	162.918	85	312.076	35	67.4982	85	144.828	35	-0.0280313	85	49.3723	35	-9.72264	85	4.72632	35	30.6877	85	15.8666
36	667.946	86	867.403	36	42.7342	86	28.441	36	411.146	86	606.196	36	169.456	86	314.947	36	70.2927	86	146.532	36	-1.1332	86	50.0433	36	-9.72082	86	4.80744	36	32.3346	86	16.1097
37	678.176	87	870.491	37	43.9921	87	28.8457	37	422.89	87	609.568	37	175.92	87	317.799	37	72.4167	87	148.232	37	1.96474	87	50.7145	37	-8.73079	87	4.88887	37	30.5529	87	16.3532
38	683.967	88	873.536	38	42.2657	88	29.2509	38	430.309	88	612.901	38	178.647	88	320.634	38	77.041	88	149.929	38	2.8496	88	51.386	38	-7.16652	88	4.97061	38	24.9477	88	16.5972
39	689.571	89	876.537	39	40.297	89	29.6564	39	436.724	89	616.195	39	184.877	89	323.451	39	83.2267	89	151.623	39	1.74331	89	52.0579	39	-5.40258	89	5.05266	39	23.7544	89	16.8414
40	696.416	90	879.496	40	40.1396	90	30.0624	40	443.95	90	619.45	40	191.393	90	326.25	40	83.0952	90	153.313	40	1.52142	90	52.7301	40	-5.21355	90	5.135	40	23.8948	90	17.0861
41	704.194	91	882.414	41	37.2038	91	30.4687	41	453.28	91	622.668	41	195.56	91	329.031	41	85.3323	91	155	41	4.84843	91	53.4026	41	-6.58865	91	5.21763	41	27.8718	91	17.3311
42	711.062	92	885.292	42	37.3933	92	30.8754	42	462.549	92	625.849	42	203.793	92	331.795	42	84.598	92	156.685	42	4.39883	92	54.0754	42	-7.56868	92	5.30056	42	30.2697	92	17.5765
43	721.69	93	888.131	43	36.9851	93	31.2824	43	465.37	93	628.994	43	211.04	93	334.542	43	85.7949	93	158.366	43	1.9625	93	54.7486	43	-7.5623	93	5.38376	43	31.4958	93	17.8222
44	728.867	94	890.932	44	38.3097	94	31.6898	44	475.193	94	632.103	44	215.87	94	337.271	44	87.6651	94	160.043	44	5.05998	94	55.422	44	-8.14681	94	5.46725	44	30.315	94	18.0682
45	730.634	95	893.696	45	42.8015	95	32.0977	45	480.304	95	635.177	45	222.79	95	339.983	45	88.5245	95	161.718	45	7.49995	95	56.0957	45	-5.40006	95	5.551	45	29.31	95	18.3146
46	736.612	96	896.423	46	44.7228	96	32.5058	46	489.799	96	638.217	46	229.507	96	342.678	46	88.0864	96	163.389	46	7.05234	96	56.7697	46	-5.79808	96	5.63503	46	31.1004	96	18.5613
47	744.14	97	899.115	47	45.8894	97	32.9143	47	496.077	97	641.223	47	236.489	97	345.356	47	90.3695	97	165.056	47	6.60535	97	57.444	47	-6.78033	97	5.71931	47	30.3037	97	18.8083
48	749.195	98	901.772	48	48.6538	98	33.3232	48	502.978	98	644.196	48	239.091	98	348.018	48	94.8435	98	166.721	48	9.48117	98	58.1185	48	-6.38354	98	5.80386	48	31.6993	98	19.0556
49	756.768	99	904.396	49	49.8271	99	33.7325	49	510.655	99	647.136	49	244.155	99	350.663	49	99.2346	99	168.382	49	11.0197	99	58.7934	49	-4.81272	99	5.88866	49	29.5134	99	19.3033
50	762.696	100	906.987	50	50.5758	100	34.142	50	517.132	100	650.044	50	248.219	100	353.291	50	100.61	100	170.04	50	15.8767	100	59.4684	50	-2.85621	100	5.97371	50	31.5046	100	19.5513
51	772.444	101	909.546	51	51.7288	101	34.552	51	523.009	101	652.921	51	249.925	101	355.903	51	105.013	101	171.694	51	18.111	101	60.1438	51	-3.83958	101	6.05901	51	30.3207	101	19.7995
52	779.248	102	912.073	52	53.3629	102	34.9623	52	528.663	102	655.767	52	254.35	102	358.499	52	103.58	102	173.345	52	16.7882	102	60.8194	52	-5.40967	102	6.14455	52	30.315	102	20.0481
53	783.33	103	914.57	53	49.0501	103	35.373	53	536.191	103	658.582	53	264.087	103	361.079	53	103.832	103	174.993	53	13.9112	103	61.4952	53	-5.41323	103	6.23032	53	30.5243	103	20.297
54	785.39	104	917.037	54	48.8754	104	35.784	54	542.673	104	661.368	54	269.843	104	363.642	54	106.651	104	176.637	54	14.583	104	62.1713	54	-4.23561	104	6.31633	54	31.345	104	20.5462
55	790.782	105	919.475	55	48.0617	105	36.1953	55	550.198	105	664.124	55	277.264	105	366.19	55	108.479	105	178.278	55	14.8102	105	62.8477	55	-2.07456	105	6.40258	55	28.5556	105	20.7956
56	797.594	106	921.885	56	50.9587	106	36.607	56	554.234	106	666.852	56	279.605	106	368.722	56	108.51	106	179.915	56	15.9353	106	63.5242	56	1.66322	106	6.48904	56	29.1393	106	21.0454
57	803.09	107	924.266	57	53.1528	107	37.019	57	561.767	107	669.551	57	274.071	107	371.239	57	112.01	107	181.549	57	15.4899	107	64.201	57	4.22212	107	6.57573	57	30.5701	107	21.2954
58	806.178	108	926.621	58	51.4044	108	37.4314	58	566.744	108	672.222	58	276.307	108	373.74	58	110.01	108	183.179	58	15.2622	108	64.8779	58	-0.500796	108	6.66265	58	28.5958	108	21.5458
59	812.657	109	928.949	59	51.6411	109	37.8441	59	571.674	109	674.865	59	290.978	109	376.226	59	115.724	109	184.806	59	15.9232	109	65.5551	59	-3.83922	109	6.74977	59	22.1557	109	21.7964
60	816.907	110	931.251	60	49.8532	110	38.2571	60	579.903	110	677.482	60	302.668	110	378.696	60	116.824	110	186.43	60	18.3567	110	66.2325	60	-5.99179	110	6.83711	60	22.6967	110	22.0472
61	818.864	111	933.528	61	48.1163	111	38.6704	61	586.818	111	680.072	61	309.202	111	381.152	61	118.077	111	188.05	61	21.2409	111	66.9101	61	-5.40208	111	6.92466	61	30.8795	111	22.2984
62	822.018	112	935.779	62	50.3026	112	39.0841	62	592.213	112	682.636	62	319.106	112	383.592	62	123.512	112	189.666	62	22.1349	112	67.5878	62	-5.20185	112	7.01241	62	33.6857	112	22.5498
63	830.898	113	938.007	63	50.0755	113	39.4981	63	599.253	113	685.173	63	323.53	113	386.018	63	128.428	113	191.279	63	23.0144	113	68.2658	63	-2.46071	113	7.10037	63	34.9123	113	22.8015
64	839.826	114	940.212	64	50.4371	114	39.9124	64	603.424	114	687.686	64	328.568	114	388.428	64	129.572	114	192.889	64	21.6765	114	68.9439	64	-1.08892	114	7.18852	64	35.0999	114	23.0535
65	840.533	115	942.393	65	52.7743	115	40.3271	65	608.386	115	690.174	65	333.708	115	390.825	65	133.536	115	194.495	65	24.9884	115	69.6222	65	-2.073	115	7.27687	65	34.9025	115	23.3058
66	843.925	116	944.551	66	54.5401	116	40.742	66	619.046	116	692.637	66	335.858	116	393.206	66	133.851	116	196.097	66	27.4494	116	70.3006	66	-1.28689	116	7.36542	66	36.7351	116	23.5583
67	845.377	117	946.688	67	55.0854	117	41.1573	67	627.29	117	695.076	67	339.186	117	395.573	67	135.822	117	197.696	67	29.4991	117	70.9792	67	-2.66083	117	7.45415	67	35.1525	117	23.811
68	847.794	118	948.803	68	56.0382	118	41.5729	68	633.173	118	697.49	68	347.204	118	397.926	68	136.603	118	199.291	68	30.1715	118	71.6579	68	-2.8538	118	7.54308	68	33.149	118	24.0641
69	852.483	119	950.897	69	60.6466	119	41.9887	69	637.854	119	699.882	69	349.293	119	400.265	69	141.52	119	200.883	69	30.183	119	72.3368	69	-3.83706	119	7.63219	69	34.3453	119	24.3174
70	858.51	120	952.97	70	57.5062	120	42.4049	70	641.55	120	702.25	70	357.514	120	402.59	70	143.576	120	202.471	70	32.1849	120	73.0157	70	-1.48215	120	7.72148	70	37.546	120	24.5709
71	862.817	121	955.023	71	57.0584	121	42.8214	71	649.595	121	704.596	71	364.45	121	404.9	71	145.16	121	204.056	71	34.6479	121	73.6949	71	-1.2846	121	7.81095	71	36.7248	121	24.8247
72	865.594	122	957.057	72	56.8125	122	43.2382	72	655.208	122	706.919	72	366.755	122	407.197	72	149.602	122	205.637	72	37.3156	122	74.3741	72	-2.26716	122	7.9006	72	36.3128	122	25.0788
73	870.12	123	959.071	73	60.1376	123	43.6553	73	659.921	123	709.221	73	373.381	123	409.48	73	148.676	123	207.215	73	38.42	123	75.0534	73	-2.46487	123	7.99042	73	37.9302	123	25.3331
74	873.186	124	961.066	74	60.733	124	44.0726	74	665.432	124	711.5	74	375.784	124	411.75	74	150.247	124	208.789	74	38.3908	124	75.7328	74	-1.68215	124	8.08042	74	38.1276	124	25.5877
75	878.937	125	963.043	75	62.5046	125	44.4903	75	670.258	125	713.758	75	384.153	125	414.006	75	153.384	125	210.359	75	39.0187	125	76.4124	75	-1.08953	125	8.17058	75	38.1312	125	25.8425
76	883.188	126	965.001	76	62.3519	126	44.9082	76	675.352	126	715.995	76	386.756	126	416.248	76	156.496	126	211.926	76	37.658	126	77.092	76	-2.07048	126	8.26092	76	37.7328	126	26.0976
77	885.013	127	966.942	77	64.1497	127	45.3264	77	676.215	127	718.211	77	392.572	127	418.478	77	161.304	127	213.49	77	41.8921	127	77.7717	77	-1.67679	127	8.35141	77	36.7695	127	26.3529
78	889.707	128	968.866	78	63.4285	128	45.7449	78	682.147	128	720.407	78	396.922	128	420.694	78	164.93	128	215.049	78	42.3697	128	78.4515	78	1.2641	128	8.44208	78	36.156	128	26.6084
79	897.087	129	970.773	79	61.8384	129	46.1637	79	687.677	129	722.582	79	400.111	129	422.897	79	168.274	129	216.606	79	44.8278	129	79.1313	79	2.83498	129	8.5329	79	34.9221	129	26.8642
80	902.186	130	972.663	80	61.4343	130	46.5827	80	690.753	130	724.738	80	403.182	130	425.087	80	166.311	130	218.158	80	43.2753	130	79.8112	80	0.873388	130	8.62388	80	36.9672	130	27.1203
81	903.379	131	974.537	81	62.4065	131	47.002	81	694.254	131	726.874	81	407.937	131	427.264	81	169.543	131	219.707	81	43.4817	131	80.4912	81	-1.48382	131	8.71502	81	36.5376	131	27.3766
82	908.788	132	976.395	82	61.8709	132	47.4216	82	695.797	132	728.99	82	415.885	132	429.428	82	172.499	132	221.252	82	47.2339	132	81.1712	82	-1.28677	132	8.80632	82	38.9258	132	27.6331
83	910.045	133	978.237	83	60.1674	133	47.8415	83	701.677	133	731.088	83	416.047	133	431.58	83	178.178	133	222.794	83	50.1008	133	81.8512	83	-1.28738	133	8.89776	83	38.944	133	27.8898
84	912.86	134	980.064	84	59.7423	134	48.2615	84	705.608	134	733.167	84	416.947	134	433.719	84	180.792	134	224.332	84	50.2998	134	82.5313	84	-1.28593	134	8.98936	84	37.3554	134	28.1468
85	920.645	135	981.877	85	58.644	135	48.6819	85	709.952	135	735.227	85	421.925	135	435.846	85	180.706	135	225.867	85	55.9185	135	83.2114	85	-3.44551	135	9.08111	85	37.3554	135	28.404
86	923.46	136	983.674	86	57.6373	136	49.1025	86	714.525	136	737.269	86	428.003	136	437.96	86	185.123	136	227.398	86	59.5496	136	83.8916	86	-1.67994	136	9.17301	86	39.1818	136	28.6615
87	926.953	137	985.458	87	56.653	137	49.5233	87	717.544	137	739.293	87	436.126	137	440.062	87	189.085	137	228.926	87	55.0813	137	84.5717	87	-2.46394	137	9.26505	87	37.7753	137	28.9192
88	932.648	138	987.227	88	58.1836	138	49.9444	88	722.683	138	741.299	88	442.975	138	442.152	88	187.338	138	230.449	88	58.1401	138	85.2519	88	-1.68057	138	9.35723	88	37.9587	138	29.1771
89	936.025	139	988.983	89	61.8979	139	50.3658	89	728.46	139	743.288	89	446.037	139	444.23	89	192.197	139	231.97	89	61.7644	139	85.9321	89	-1.87883	139	9.44956	89	39.7444	139	29.4352
90	941.358	140	990.725	90	62.4064	140	50.7874	90	732.474	140	745.259	90	445.688	140	446.295	90	197.354	140	233.486	90	59.8014	140	86.6122	90	2.64577	140	9.54203	90	39.7445	140	29.6936
91	945.913	141	992.454	91	67.8641	141	51.2092	91	735.576	141	747.214	91	441.763	141	448.349	91	197.827	141	235	91	60.9838	141	87.2924	91	2.64453	141	9.63464	91	39.7705	141	29.9522
92	951.011	142	994.17	92	68.4602	142	51.6312	92	737.685	142	749.152	92	440.835	142	450.391	92	200.55	142	236.509	92	59.9324	142	87.9725	92	-2.85808	142	9.72738	92	39.5805	142	30.211
93	953.048	143	995.873	93	72.0627	143	52.0535	93	741.09	143	751.073	93	446.21	143	452.422	93	203.023	143	238.015	93	63.4986	143	88.6526	93	-3.44454	143	9.82026	93	39.1964	143	30.4701
94	956.135	144	997.564	94	71.248	144	52.476	94	746.179	144	752.977	94	451.788	144	454.44	94	204.805	144	239.517	94	63.7108	144	89.3327	94	-5.2077	144	9.91328	94	38.6215	144	30.7293
95	962.29	145	999.243	95	72.2788	145	52.8987	95	753.457	145	754.866	95	460.837	145	456.448	95	206.566	145	241.016	95	63.196	145	90.0128	95	-2.65734	145	10.0064	95	34.1635	145	30.9888
96	962.1	146	1000.91	96	71.2605	146	53.3216	96	759.992	146	756.739	96	465.069	146	458.443	96	209.888	146	242.511	96	63.8316	146	90.6928	96	-1.87566	146	10.0997	96	37.948	146	31.2485
97	966.524	147	1002.57	97	72.6411	147	53.7448	97	761.872	147	758.596	97	469.765	147	460.428	97	216.389	147	244.003	97	64.8444	147	91.3728	97	-1.48257	147	10.1931	97	37.9515	147	31.5084
98	967.242	148	1004.21	98	76.1907	148	54.1682	98	764.41	148	760.438	98	474.364	148	462.401	98	215.81	148	245.491	98	68.6899	148	92.0528	98	-1.08964	148	10.2867	98	39.9305	148	31.7685
99	970.888	149	1005.84	99	75.8562	149	54.5917	99	765.39	149	762.265	99	484.309	149	464.363	99	220.501	149	246.975	99	69.7399	149	92.7327	99	-2.26865	149	10.3803	99	41.7414	149	32.0288
100	975.129	150	1007.46	100	74.6511	150	55.0155	100	772.874	150	764.076	100	490.099	150	466.314	100	221.305	150	248.456	100	70.4804	150	93.4125	100	-0.697022	150	10.4741	100	43.966	150	32.2893
101	980.452	151	1009.07	101	75.6124	151	55.4395	101	775.626	151	765.873	101	496.464	151	468.255	101	222.235	151	249.934	101	72.688	151	94.0923	101	0.0883558	151	10.568	101	42.1672	151	32.5501
102	982.526	152	1010.67	102	76.3744	152	55.8637	102	778.941	152	767.655	102	502.132	152	470.184	102	225.916	152	251.407	102	71.9523	152	94.772	102	1.07019	152	10.6621	102	41.7609	152	32.811
103	983.897	153	1012.26	103	76.2574	153	56.2881	103	781.73	153	769.422	103	507.27	153	472.102	103	229.799	153	252.877	103	74.436	153	95.4516	103	1.0713	153	10.7563	103	42.1712	153	33.0722
104	990.045	154	1013.84	104	74.7822	154	56.7127	104	788.002	154	771.176	104	509.618	154	474.01	104	231.06	154	254.344	104	76.7282	154	96.1311	104	0.0884388	154	10.8506	104	44.5756	154	33.3336
105	993.041	155	1015.41	105	73.888	155	57.1375	105	789.837	155	772.915	105	512.221	155	475.907	105	234.404	155	255.807	105	76.2276	155	96.8106	105	0.284912	155	10.945	105	42.9841	155	33.5951
106	996.416	156	1016.97	106	75.0602	156	57.5624	106	791.103	156	774.64	106	510.778	156	477.793	106	237.248	156	257.267	106	77.1705	156	97.4899	106	3.63019	156	11.0395	106	44.0114	156	33.8569
107	1002.85	157	1018.52	107	78.233	157	57.9876	107	794.184	157	776.352	107	514.234	157	479.669	107	241.054	157	258.723	107	77.6423	157	98.1692	107	2.25184	157	11.1341	107	40.6133	157	34.1188
108	1007.51	158	1020.06	108	77.0672	158	58.4129	108	798.62	158	778.05	108	523.003	158	481.535	108	245.507	158	260.175	108	79.8787	158	98.8484	108	1.26731	158	11.2289	108	40.4461	158	34.381
109	1008.01	159	1021.59	109	77.1214	159	58.8384	109	801.267	159	779.735	109	529.23	159	483.39	109	244.981	159	261.624	109	82.0996	159	99.5274	109	1.46448	159	11.3238	109	38.4509	159	34.6433
110	1013.28	160	1023.11	110	74.6436	160	59.2641	110	806.762	160	781.406	110	534.488	160	485.236	110	246.463	160	263.069	110	84.5611	160	100.206	110	0.284805	160	11.4188	110	36.8419	160	34.9059
111	1015.07	161	1024.62	111	73.8528	161	59.69	111	810.94	161	783.065	111	537.833	161	487.07	111	250.055	161	264.511	111	85.4696	161	100.885	111	2.64329	161	11.5139	111	37.8391	161	35.1686
112	1020.17	162	1026.13	112	71.5827	162	60.116	112	812.62	162	784.711	112	537.246	162	488.896	112	252.453	162	265.949	112	86.4115	162	101.564	112	-1.48229	162	11.6091	112	35.4465	162	35.4316
113	1025.94	163	1027.62	113	73.3413	163	60.5422	113	815.436	163	786.344	113	541.326	163	490.71	113	258.235	163	267.384	113	87.5399	163	102.243	113	-3.83347	163	11.7045	113	33.6486	163	35.6947
114	1031.02	164	1029.11	114	76.331	164	60.9686	114	817.556	164	787.964	114	548.204	164	492.515	114	258.135	164	268.815	114	90.2019	164	102.921	114	-1.67821	164	11.7999	114	33.0036	164	35.958
115	1035.9	165	1030.59	115	77.7834	165	61.3951	115	824.155	165	789.572	115	554.472	165	494.311	115	261.861	165	270.243	115	91.9983	165	103.599	115	-2.66158	165	11.8955	115	35.5711	165	36.2215
116	1036.5	166	1032.06	116	80.1164	166	61.8218	116	829.488	166	791.169	116	561.972	166	496.096	116	260.343	166	271.667	116	93.5766	166	104.278	116	-0.893669	166	11.9911	116	39.7705	166	36.4852
117	1039.99	167	1033.52	117	85.1073	167	62.2487	117	828.415	167	792.753	117	564.889	167	497.872	117	263.061	167	273.088	117	92.6304	167	104.956	117	-0.304716	167	12.0869	117	44.3784	167	36.749
118	1040.29	168	1034.97	118	87.6021	168	62.6757	118	830.832	168	794.325	118	566.63	168	499.638	118	265.439	168	274.505	118	95.1572	168	105.633	118	1.46586	168	12.1828	118	44.9823	168	37.0131
119	1048.67	169	1036.42	119	87.8151	169	63.1028	119	835.477	169	795.885	119	572.745	169	501.395	119	267.791	169	275.919	119	98.2902	169	106.311	119	2.25142	169	12.2788	119	44.8693	169	37.2773
120	1054.96	170	1037.86	120	90.4026	170	63.5301	120	838.839	170	797.434	120	575.777	170	503.142	120	266.967	170	277.329	120	96.9345	170	106.989	120	2.44544	170	12.3749	120	40.8991	170	37.5417
121	1065.48	171	1039.29	121	89.8171	171	63.9576	121	841.39	171	798.972	121	577.24	171	504.88	121	268.805	171	278.736	121	98.8076	171	107.666	121	1.46489	171	12.4711	121	35.4798	171	37.8063
122	1068.21	172	1040.71	122	87.8537	172	64.3851	122	845.578	172	800.498	122	582.462	172	506.609	122	275.972	172	280.139	122	101.472	172	108.344	122	2.05449	172	12.5674	122	30.8665	172	38.0711
123	1071.66	173	1042.13	123	90.094	173	64.8129	123	850.153	173	802.013	123	587.188	173	508.328	123	279.936	173	281.539	123	103.497	173	109.021	123	1.2666	173	12.6638	123	31.4983	173	38.336
124	1073.43	174	1043.54	124	86.9109	174	65.2408	124	851.69	174	803.517	124	587.131	174	510.038	124	277.845	174	282.935	124	103.624	174	109.698	124	1.66011	174	12.7604	124	29.4227	174	38.6011
125	1073.29	175	1044.94	125	86.7588	175	65.6688	125	855.68	175	805.01	125	588.43	175	511.74	125	281.514	175	284.328	125	105.4	175	110.374	125	2.24867	175	12.857	125	31.4155	175	38.8664
126	1075.19	176	1046.34	126	89.7928	176	66.0969	126	862.22	176	806.493	126	590.906	176	513.432	126	282.771	176	285.718	126	108.953	176	111.051	126	2.24657	176	12.9537	126	35.5945	176	39.1318
127	1079.4	177	1047.73	127	88.5211	177	66.5251	127	864.519	177	807.965	127	594.343	177	515.115	127	285.561	177	287.104	127	111.44	177	111.727	127	0.873389	177	13.0505	127	41.6338	177	39.3974
128	1082.74	178	1049.11	128	83.9227	178	66.9535	128	867.067	178	809.426	128	598.738	178	516.789	128	289.535	178	288.486	128	115.681	178	112.403	128	0.874373	178	13.1474	128	41.2446	178	39.6632
129	1085.02	179	1050.48	129	86.3782	179	67.3821	129	872.16	179	810.877	129	602.522	179	518.455	129	291.483	179	289.865	129	116.576	179	113.079	129	2.05584	179	13.2445	129	41.1827	179	39.9292
130	1089.38	180	1051.85	130	92.2086	180	67.8107	130	874.765	180	812.318	130	601.126	180	520.112	130	289.894	180	291.241	130	121.588	180	113.755	130	3.82624	180	13.3416	130	46.2249	180	40.1953
131	1090.34	181	1053.21	131	94.0398	181	68.2395	131	877.663	181	813.749	131	596.531	181	521.76	131	293.073	181	292.613	131	121.06	181	114.431	131	4.41601	181	13.4388	131	45.7789	181	40.4616
132	1095.68	182	1054.57	132	95.088	182	68.6683	132	880.384	182	815.17	132	603.744	182	523.399	132	296.515	182	293.982	132	119.588	182	115.106	132	2.64627	182	13.5361	132	48.4211	182	40.728
133	1101.76	183	1055.92	133	97.1864	183	69.0973	133	880.345	183	816.581	133	608.412	183	525.03	133	301.161	183	295.347	133	118.452	183	115.782	133	3.0391	183	13.6335	133	48.2513	183	40.9946
134	1103.31	184	1057.26	134	97.4033	184	69.5264	134	883.48	184	817.982	134	608.851	184	526.653	134	305.893	184	296.709	134	119.938	184	116.457	134	2.05507	184	13.731	134	49.4893	184	41.2614
135	1107.77	185	1058.6	135	97.369	185	69.9557	135	885.977	185	819.374	135	613.522	185	528.267	135	307.99	185	298.068	135	121.367	185	117.131	135	-0.501078	185	13.8287	135	48.0451	185	41.5283
136	1110.5	186	1059.93	136	98.9478	186	70.385	136	890.842	186	820.756	136	622.648	186	529.873	136	306.595	186	299.423	136	124.628	186	117.806	136	1.46531	186	13.9264	136	46.4264	186	41.7954
137	1113.74	187	1061.26	137	93.3951	187	70.8144	137	895.341	187	822.129	137	635.773	187	531.47	137	308.465	187	300.775	137	124.174	187	118.48	137	-1.08943	187	14.0242	137	47.6061	187	42.0626
138	1115.98	188	1062.58	138	94.8024	188	71.2439	138	896.836	188	823.493	138	640.008	188	533.06	138	312.533	188	302.123	138	128.608	188	119.154	138	-1.08943	188	14.1221	138	49.1719	188	42.33
139	1120.49	189	1063.9	139	93.6347	189	71.6736	139	903.853	189	824.848	139	643.295	189	534.641	139	313.202	189	303.468	139	130.051	189	119.828	139	-2.46626	189	14.22	139	50.6878	189	42.5975
140	1125.8	190	1065.2	140	93.428	190	72.1033	140	905.315	190	826.193	140	647.925	190	536.214	140	311.321	190	304.81	140	133.799	190	120.502	140	-0.108094	190	14.3181	140	48.462	190	42.8652
141	1132.93	191	1066.51	141	94.0731	191	72.5331	141	908.858	191	827.53	141	647.916	191	537.779	141	316.6	191	306.148	141	135.416	191	121.175	141	2.84323	191	14.4163	141	47.8121	191	43.133
142	1137	192	1067.81	142	93.6759	192	72.963	142	908.743	192	828.858	142	650.058	192	539.336	142	319.09	192	307.483	142	135.157	192	121.849	142	2.05488	192	14.5145	142	49.4242	192	43.401
143	1138.21	193	1069.1	143	93.4197	193	73.393	143	911.316	193	830.177	143	654.447	193	540.885	143	323.318	193	308.815	143	140.33	193	122.521	143	-0.30423	193	14.6129	143	49.6817	193	43.6691
144	1144.45	194	1070.39	144	93.8496	194	73.8231	144	911.417	194	831.488	144	657.118	194	542.427	144	322.124	194	310.143	144	147.351	194	123.194	144	-0.107862	194	14.7113	144	46.663	194	43.9374
145	1149.86	195	1071.67	145	97.2887	195	74.2533	145	909.053	195	832.79	145	654.227	195	543.96	145	325.011	195	311.468	145	146.739	195	123.867	145	0.284485	195	14.8099	145	45.6546	195	44.2058
146	1150.55	196	1072.95	146	97.3573	196	74.6836	146	913.748	196	834.084	146	653.037	196	545.486	146	326.409	196	312.79	146	146.025	196	124.539	146	1.46489	196	14.9085	146	47.6732	196	44.4744
147	1156.97	197	1074.22	147	97.9373	197	75.114	147	921.69	197	835.369	147	656.459	197	547.004	147	328.142	197	314.108	147	143.297	197	125.211	147	3.04081	197	15.0072	147	48.0857	197	44.743
148	1162.62	198	1075.49	148	97.9718	198	75.5444	148	922.639	198	836.647	148	660.804	198	548.515	148	330.896	198	315.423	148	142.535	198	125.882	148	2.64677	198	15.106	148	50.0352	198	45.0119
149	1168.36	199	1076.76	149	97.3229	199	75.9749	149	926.936	199	837.916	149	668.277	199	550.018	149	336.928	199	316.735	149	141.42	199	126.554	149	2.64478	199	15.2049	149	53.4555	199	45.2809
150	1171.52	200	1078.02	150	100.503	200	76.4055	150	932.244	200	839.177	150	672.703	200	551.514	150	344.109	200	318.043	150	143.247	200	127.225	150	2.84216	200	15.3039	150	52.4946	200	45.55
151	1172.76	201	1079.27	151	103.196	201	76.8361	151	931.053	201	840.431	151	677.485	201	553.002	151	346.374	201	319.348	151	145.676	201	127.896	151	2.05526	201	15.4029	151	53.2838	201	45.8192
152	1177.75	202	1080.52	152	101.775	202	77.2669	152	934.047	202	841.676	152	676.878	202	554.482	152	348.584	202	320.65	152	146.421	202	128.567	152	1.2666	202	15.5021	152	52.4897	202	46.0886
153	1184.74	203	1081.76	153	103.032	203	77.6977	153	937.059	203	842.914	153	679.528	203	555.956	153	348.196	203	321.948	153	150.13	203	129.237	153	3.42989	203	15.6013	153	52.5045	203	46.3581
154	1188.9	204	1083	154	100.135	204	78.1286	154	939.825	204	844.144	154	682.263	204	557.422	154	348.895	204	323.243	154	150.358	204	129.907	154	2.05468	204	15.7006	154	52.0908	204	46.6278
155	1194.06	205	1084.24	155	99.2246	205	78.5595	155	943.416	205	845.367	155	681.214	205	558.881	155	348.169	205	324.536	155	151.631	205	130.577	155	2.44636	205	15.8	155	52.0469	205	46.8976
156	1195.03	206	1085.47	156	101.179	206	78.9905	156	947.812	206	846.582	156	684.714	206	560.333	156	349.213	206	325.824	156	152.216	206	131.246	156	1.46242	206	15.8995	156	55.2196	206	47.1675
157	1198.79	207	1086.7	157	104.071	207	79.4216	157	944.574	207	847.79	157	692.595	207	561.777	157	354.175	207	327.11	157	152.304	207	131.916	157	2.63883	207	15.9991	157	56.6754	207	47.4375
158	1201.23	208	1087.92	158	105.463	208	79.8527	158	947.337	208	848.991	158	694.503	208	563.215	158	353.125	208	328.392	158	154.679	208	132.585	158	4.99339	208	16.0988	158	58.8703	208	47.7077
159	1207.19	209	1089.14	159	108.873	209	80.2839	159	951.959	209	850.185	159	697.814	209	564.646	159	356.971	209	329.671	159	155.306	209	133.253	159	4.99105	209	16.1985	159	59.6721	209	47.978
160	1215.23	210	1090.36	160	113.724	210	80.7151	160	954.511	210	851.371	160	702.852	210	566.069	160	357.427	210	330.947	160	155.357	210	133.922	160	4.7999	210	16.2983	160	55.6401	210	48.2484
161	1218.89	211	1091.57	161	114.998	211	81.1464	161	957.526	211	852.551	161	707.517	211	567.486	161	360.644	211	332.219	161	157.476	211	134.59	161	5.19738	211	16.3982	161	58.8758	211	48.519
162	1224.61	212	1092.77	162	117.039	212	81.5777	162	961.26	212	853.723	162	709.985	212	568.896	162	364.464	212	333.489	162	160.815	212	135.258	162	3.81763	212	16.4982	162	58.0776	212	48.7897
163	1224	213	1093.98	163	115.983	213	82.0091	163	967.056	213	854.889	163	713.951	213	570.299	163	366.46	213	334.755	163	163.152	213	135.925	163	0.677096	213	16.5983	163	55.6245	213	49.0604
164	1227.69	214	1095.18	164	119.639	214	82.4406	164	968.123	214	856.048	164	713.88	214	571.695	164	366.495	214	336.018	164	162.907	214	136.592	164	2.83657	214	16.6984	164	58.2521	214	49.3314
165	1231.24	215	1096.37	165	119.073	215	82.8721	165	972.945	215	857.201	165	717.267	215	573.085	165	368.74	215	337.278	165	161.976	215	137.259	165	4.01317	215	16.7986	165	59.3184	215	49.6024
166	1237.12	216	1097.56	166	119.534	216	83.3036	166	975.004	216	858.346	166	718.201	216	574.468	166	371.368	216	338.534	166	163.807	216	137.926	166	5.19689	216	16.8989	166	58.2576	216	49.8735
167	1242.64	217	1098.75	167	118.979	217	83.7352	167	979.728	217	859.486	167	720.871	217	575.845	167	374.59	217	339.788	167	163.784	217	138.592	167	5.00041	217	16.9993	167	60.1379	217	50.1448
168	1244.07	218	1099.93	168	122.808	218	84.1668	168	982.978	218	860.618	168	721.519	218	577.215	168	371.715	218	341.038	168	167.315	218	139.258	168	3.23093	218	17.0998	168	59.4591	218	50.4162
169	1250.54	219	1101.11	169	121.185	219	84.5984	169	984.944	219	861.745	169	725.631	219	578.578	169	374.352	219	342.285	169	174.775	219	139.924	169	4.01807	219	17.2003	169	58.6683	219	50.6877
170	1251.24	220	1102.29	170	119.524	220	85.0302	170	988.387	220	862.865	170	730.543	220	579.935	170	378.706	220	343.529	170	174.236	220	140.589	170	2.44659	220	17.301	170	55.4004	220	50.9593
171	1254.2	221	1103.46	171	120.228	221	85.4619	171	989.77	221	863.979	171	728.594	221	581.285	171	378.384	221	344.77	171	173.432	221	141.254	171	3.03568	221	17.4017	171	55.4367	221	51.2311
172	1265.66	222	1104.63	172	120.69	222	85.8936	172	991.541	222	865.086	172	731.121	222	582.63	172	381.596	222	346.008	172	174.281	222	141.919	172	4.61485	222	17.5024	172	54.8317	222	51.5029
173	1266.91	223	1105.8	173	121.088	223	86.3255	173	998.857	223	866.188	173	737.995	223	583.967	173	385.366	223	347.242	173	176.031	223	142.584	173	8.36301	223	17.6033	173	58.4829	223	51.7749
174	1272.64	224	1106.96	174	123.326	224	86.7573	174	1001.52	224	867.284	174	743.878	224	585.299	174	389.161	224	348.474	174	178.706	224	143.248	174	9.14457	224	17.7042	174	61.3218	224	52.0469
175	1280.12	225	1108.12	175	122.182	225	87.1891	175	1003.21	225	868.373	175	745.991	225	586.625	175	391.171	225	349.702	175	178.008	225	143.911	175	7.9636	225	17.8052	175	63.1483	225	52.3191
176	1290.95	226	1109.28	176	120.525	226	87.621	176	1005.87	226	869.457	176	748.54	226	587.944	176	390.336	226	350.927	176	180.861	226	144.575	176	7.17522	226	17.9063	176	62.3925	226	52.5914
177	1292.8	227	1110.43	177	118.369	227	88.0529	177	1010.64	227	870.535	177	748.09	227	589.257	177	393.429	227	352.15	177	183.615	227	145.238	177	3.62678	227	18.0074	177	61.8031	227	52.8638
178	1293.89	228	1111.58	178	117.635	228	88.4849	178	1011.41	228	871.607	178	752.349	228	590.564	178	398.46	228	353.369	178	183.632	228	145.901	178	4.41559	228	18.1087	178	59.3965	228	53.1362
179	1293.89	229	1112.73	179	122.193	229	88.9168	179	1015.71	229	872.674	179	755.759	229	591.865	179	400.696	229	354.585	179	181.847	229	146.563	179	5.00323	229	18.21	179	58.5323	229	53.4088
180	1298.35	230	1113.87	180	123.49	230	89.3488	180	1017.75	230	873.735	180	758.831	230	593.16	180	400.279	230	355.798	180	184.552	230	147.225	180	5.39895	230	18.3113	180	60.9177	230	53.6815
181	1299.51	231	1115.01	181	123.892	231	89.7808	181	1023.96	231	874.79	181	762.766	231	594.449	181	395.239	231	357.008	181	179.562	231	147.887	181	6.38853	231	18.4128	181	62.9935	231	53.9543
182	1301.52	232	1116.15	182	127.561	232	90.2128	182	1021.71	232	875.841	182	759.821	232	595.732	182	398.6	232	358.214	182	179.28	232	148.549	182	6.58237	232	18.5143	182	62.0579	232	54.2272
183	1306.8	233	1117.28	183	130.59	233	90.6449	183	1026.69	233	876.885	183	759.973	233	597.009	183	401.876	233	359.418	183	181.722	233	149.21	183	5.98514	233	18.6159	183	58.9475	233	54.5003
184	1311.09	234	1118.41	184	133.986	234	91.0769	184	1027.46	234	877.924	184	761.811	234	598.28	184	409.121	234	360.619	184	182.748	234	149.871	184	2.83923	234	18.7176	184	60.5648	234	54.7734
185	1314.16	235	1119.54	185	133.857	235	91.509	185	1034.07	235	878.958	185	765.696	235	599.546	185	417.095	235	361.817	185	184.958	235	150.531	185	5.00229	235	18.8193	185	60.5818	235	55.0466
186	1317.25	236	1120.67	186	132.188	236	91.9411	186	1036.98	236	879.987	186	763.838	236	600.806	186	422.972	236	363.012	186	185.79	236	151.191	186	5.00511	236	18.9211	186	61.3678	236	55.3199
187	1323.72	237	1121.79	187	133.422	237	92.3731	187	1038.86	237	881.01	187	765.109	237	602.06	187	424.006	237	364.203	187	187.369	237	151.851	187	6.77858	237	19.023	187	63.404	237	55.5933
188	1329.56	238	1122.91	188	133.187	238	92.8052	188	1037.27	238	882.029	188	774.555	238	603.309	188	425.331	238	365.392	188	188.061	238	152.51	188	7.76593	238	19.1249	188	64.7311	238	55.8668
189	1330.9	239	1124.03	189	131.997	239	93.2373	189	1042.81	239	883.042	189	780.75	239	604.552	189	428.604	239	366.578	189	188.613	239	153.169	189	6.37954	239	19.227	189	64.9149	239	56.1404
190	1336.35	240	1125.14	190	128.75	240	93.6694	190	1048.41	240	884.05	190	780.436	240	605.789	190	425.743	240	367.761	190	191.295	240	153.828	190	5.98458	240	19.3291	190	63.8969	240	56.414
191	1342.68	241	1126.25	191	125.187	241	94.1015	191	1047.35	241	885.054	191	785.99	241	607.021	191	431.873	241	368.94	191	192.607	241	154.486	191	6.37894	241	19.4312	191	65.5766	241	56.6878
192	1346.63	242	1127.36	192	126.4	242	94.5337	192	1052.5	242	886.052	192	789.874	242	608.247	192	434.28	242	370.117	192	191.894	242	155.144	192	6.57557	242	19.5334	192	68.2023	242	56.9617
193	1347.36	243	1128.47	193	127.533	243	94.9658	193	1053.84	243	887.046	193	791.152	243	609.468	193	434.116	243	371.291	193	198.384	243	155.802	193	7.16714	243	19.6358	193	67.6397	243	57.2356
194	1350.39	244	1129.57	194	127.597	244	95.3979	194	1054.09	244	888.035	194	796.023	244	610.683	194	434.066	244	372.462	194	200.688	244	156.459	194	7.76082	244	19.7381	194	68.019	244	57.5097
195	1353.7	245	1130.67	195	133.351	245	95.83	195	1056.85	245	889.019	195	798.336	245	611.893	195	436.896	245	373.63	195	201.904	245	157.116	195	9.72458	245	19.8406	195	68.2343	245	57.7838
196	1358.72	246	1131.77	196	134.882	246	96.2621	196	1057.9	246	889.998	196	805.985	246	613.097	196	441.88	246	374.795	196	200.075	246	157.773	196	7.16714	246	19.9431	196	68.9989	246	58.0581
197	1362.71	247	1132.86	197	137.593	247	96.6942	197	1060.74	247	890.973	197	808.333	247	614.297	197	440.092	247	375.957	197	201.754	247	158.429	197	6.96102	247	20.0456	197	68.973	247	58.3324
198	1368.15	248	1133.96	198	135.946	248	97.1263	198	1062.58	248	891.943	198	808.46	248	615.491	198	445.315	248	377.117	198	202.773	248	159.085	198	6.96037	248	20.1483	198	69.1948	248	58.6068
199	1374.83	249	1135.05	199	135.629	249	97.5584	199	1067.15	249	892.909	199	804.165	249	616.68	199	445.478	249	378.273	199	202.33	249	159.74	199	8.53762	249	20.251	199	70.4506	249	58.8813
200	1379.84	250	1136.13	200	134.222	250	97.9905	200	1072.56	250	893.87	200	804.54	250	617.863	200	444.111	250	379.426	200	203.441	250	160.395	200	10.9194	250	20.3537	200	71.0249	250	59.1559
201	1381.89	251	1137.22	201	136.826	251	98.4226	201	1080.69	251	894.827	201	808.297	251	619.042	201	446.15	251	380.577	201	205.324	251	161.05	201	11.1102	251	20.4566	201	68.607	251	59.4305
202	1382.28	252	1138.3	202	136.517	252	98.8547	202	1082.58	252	895.78	202	812.115	252	620.215	202	448.804	252	381.724	202	206.538	252	161.704	202	10.5124	252	20.5595	202	70.2084	252	59.7053
203	1385.77	253	1139.38	203	139.195	253	99.2867	203	1086.66	253	896.728	203	819.897	253	621.383	203	453.406	253	382.869	203	207.37	253	162.358	203	8.34104	253	20.6624	203	72.0713	253	59.9801
204	1393.75	254	1140.46	204	140.561	254	99.7188	204	1090.93	254	897.672	204	824.321	254	622.546	204	453.593	254	384.011	204	207.159	254	163.012	204	8.54002	254	20.7655	204	71.9363	254	60.255
205	1398.77	255	1141.54	205	142.59	255	100.151	205	1092.21	255	898.611	205	823.099	255	623.704	205	456.823	255	385.15	205	207.614	255	163.665	205	8.34887	255	20.8686	205	71.1586	255	60.53
206	1400.94	256	1142.61	206	143.957	256	100.583	206	1094.7	256	899.547	206	831.435	256	624.857	206	456.43	256	386.286	206	211.937	256	164.318	206	11.3093	256	20.9717	206	68.6327	256	60.8051
207	1406.43	257	1143.68	207	142.026	257	101.015	207	1098.88	257	900.478	207	836.239	257	626.005	207	455.428	257	387.42	207	213.618	257	164.971	207	12.2944	257	21.075	207	68.7706	257	61.0802
208	1410.55	258	1144.75	208	142.64	258	101.447	208	1101.68	258	901.405	208	836.111	258	627.149	208	462.727	258	388.55	208	215.407	258	165.623	208	10.7143	258	21.1783	208	72.422	258	61.3554
209	1414.83	259	1145.82	209	142.942	259	101.879	209	1104.56	259	902.328	209	839.989	259	628.287	209	461.773	259	389.678	209	217.853	259	166.274	209	11.8925	259	21.2816	209	74.2325	259	61.6307
210	1419.87	260	1146.88	210	142.602	260	102.311	210	1105.95	260	903.248	210	842.052	260	629.421	210	462.885	260	390.803	210	218.063	260	166.926	210	10.7133	260	21.385	210	72.6177	260	61.9061
211	1422.08	261	1147.95	211	144.233	261	102.743	211	1108.06	261	904.163	211	849.148	261	630.549	211	469.167	261	391.925	211	216.147	261	167.577	211	9.33541	261	21.4885	211	76.0717	261	62.1816
212	1429.81	262	1149.01	212	143.832	262	103.174	212	1112.3	262	905.074	212	847.517	262	631.673	212	469.463	262	393.044	212	219.895	262	168.227	212	12.0928	262	21.5921	212	75.7003	262	62.4571
213	1433.7	263	1150.07	213	143.294	263	103.606	213	1120.98	263	905.982	213	844.551	263	632.792	213	473.93	263	394.16	213	221.481	263	168.878	213	12.2933	263	21.6957	213	76.3246	263	62.7327
214	1437.34	264	1151.12	214	143.96	264	104.038	214	1122.88	264	906.885	214	850.199	264	633.907	214	471.94	264	395.274	214	222.938	264	169.527	214	13.4811	264	21.7993	214	77.9914	264	63.0084
215	1440.28	265	1152.17	215	146.072	265	104.47	215	1122.76	265	907.785	215	854.252	265	635.016	215	473.546	265	396.385	215	224.396	265	170.177	215	13.6538	265	21.9031	215	75.1203	265	63.2841
216	1444.6	266	1153.23	216	146.008	266	104.902	216	1127.42	266	908.681	216	858.062	266	636.121	216	473.703	266	397.493	216	223.591	266	170.826	216	12.4821	266	22.0068	216	76.0645	266	63.56
217	1442.05	267	1154.28	217	145.95	267	105.334	217	1128.78	267	909.574	217	864.426	267	637.222	217	478.505	267	398.599	217	228.074	267	171.475	217	11.8903	267	22.1107	217	75.8333	267	63.8358
218	1446.41	268	1155.33	218	149.562	268	105.765	218	1133.61	268	910.462	218	862.124	268	638.317	218	475.493	268	399.701	218	229.059	268	172.123	218	9.12741	268	22.2146	218	73.9881	268	64.1118
219	1450.04	269	1156.37	219	151.651	269	106.197	219	1132.68	269	911.348	219	861.478	269	639.409	219	473.059	269	400.801	219	230.676	269	172.771	219	7.74337	269	22.3186	219	76.7374	269	64.3878
220	1457.84	270	1157.41	220	155.146	270	106.629	220	1139.53	270	912.229	220	867.668	270	640.495	220	477.483	270	401.898	220	233.658	270	173.418	220	10.3147	270	22.4226	220	79.9407	270	64.6639
221	1464.16	271	1158.46	221	157.143	271	107.06	221	1140.37	271	913.107	221	874.114	271	641.578	221	479.787	271	402.993	221	233.822	271	174.065	221	11.4955	271	22.5267	221	79.8204	271	64.9401
222	1464.13	272	1159.5	222	158.331	272	107.492	222	1144.12	272	913.981	222	878.325	272	642.655	222	480.241	272	404.084	222	234.686	272	174.712	222	13.4646	272	22.6308	222	78.2753	272	65.2164
223	1467.3	273	1160.53	223	157.311	273	107.924	223	1143.23	273	914.852	223	880.643	273	643.729	223	482.753	273	405.173	223	233.453	273	175.358	223	13.8572	273	22.735	223	74.5125	273	65.4926
224	1476.02	274	1161.57	224	156.865	274	108.355	224	1141.32	274	915.72	224	888.261	274	644.798	224	486.797	274	406.26	224	237.039	274	176.004	224	14.8655	274	22.8393	224	71.1852	274	65.769
225	1481.6	275	1162.61	225	157.088	275	108.787	225	1145.37	275	916.584	225	889.668	275	645.862	225	489.492	275	407.343	225	239.088	275	176.649	225	16.4363	275	22.9436	225	72.4968	275	66.0455
226	1482.74	276	1163.64	226	154.521	276	109.218	226	1148.65	276	917.445	226	884.663	276	646.922	226	494.427	276	408.424	226	240.904	276	177.294	226	13.6615	276	23.048	226	78.5263	276	66.322
227	1484.02	277	1164.67	227	156.393	277	109.65	227	1151.51	277	918.303	227	890.147	277	647.978	227	500.419	277	409.502	227	241.485	277	177.939	227	12.6675	277	23.1525	227	80.5266	277	66.5985
228	1490.43	278	1165.7	228	160.835	278	110.081	228	1156.72	278	919.157	228	890.408	278	649.029	228	502.376	278	410.578	228	244.046	278	178.583	228	13.4545	278	23.2569	228	82.3543	278	66.8752
229	1493.05	279	1166.72	229	160.892	279	110.512	229	1158.55	279	920.008	229	895.097	279	650.077	229	508.844	279	411.651	229	245.704	279	179.227	229	13.8532	279	23.3615	229	82.6039	279	67.1518
230	1498.99	280	1167.75	230	160.633	280	110.944	230	1160.61	280	920.855	230	900.439	280	651.12	230	511.323	280	412.721	230	245.89	280	179.871	230	13.452	280	23.4661	230	83.9886	280	67.4286
231	1506.06	281	1168.77	231	163.252	281	111.375	231	1164.47	281	921.7	231	906.913	281	652.158	231	510.463	281	413.789	231	247.337	281	180.514	231	15.0331	281	23.5708	231	76.8819	281	67.7054
232	1509.64	282	1169.79	232	162.07	282	111.806	232	1166.95	282	922.541	232	908.848	282	653.193	232	513.04	282	414.854	232	246.595	282	181.156	232	15.0388	282	23.6755	232	74.6312	282	67.9823
233	1509.67	283	1170.81	233	163.583	283	112.237	233	1169.31	283	923.38	233	907.533	283	654.223	233	515.115	283	415.916	233	248.64	283	181.799	233	14.0541	283	23.7803	233	78.6446	283	68.2592
234	1521.66	284	1171.83	234	163.728	284	112.668	234	1174.13	284	924.215	234	907.075	284	655.25	234	515.569	284	416.976	234	249.99	284	182.441	234	16.632	284	23.8851	234	79.9932	284	68.5362
235	1526.89	285	1172.85	235	163.094	285	113.099	235	1181.6	285	925.047	235	911.533	285	656.272	235	517.088	285	418.033	235	255.274	285	183.082	235	13.865	285	23.99	235	79.2483	285	68.8133
236	1533.04	286	1173.86	236	161.061	286	113.53	236	1181.15	286	925.876	236	913.947	286	657.29	236	518.398	286	419.087	236	256.625	286	183.723	236	15.6401	286	24.095	236	80.2642	286	69.0904
237	1534.87	287	1174.88	237	159.205	287	113.961	237	1182.26	287	926.702	237	917.011	287	658.304	237	518.096	287	420.139	237	258.011	287	184.364	237	15.0444	287	24.2	237	83.424	287	69.3675
238	1531.96	288	1175.89	238	162.674	288	114.392	238	1189.93	288	927.525	238	914.412	288	659.314	238	519.312	288	421.189	238	260.415	288	185.004	238	15.8164	288	24.305	238	84.2445	288	69.6448
239	1539.5	289	1176.9	239	164.505	289	114.823	239	1196.77	289	928.346	239	918.583	289	660.32	239	516.016	289	422.235	239	263.066	289	185.644	239	16.2208	289	24.4102	239	85.4976	289	69.922
240	1543.03	290	1177.91	240	166.874	290	115.254	240	1200.03	290	929.163	240	916.521	290	661.322	240	513.337	290	423.279	240	263.53	290	186.283	240	16.407	290	24.5153	240	83.8144	290	70.1994
241	1546.5	291	1178.91	241	165.312	291	115.685	241	1203.05	291	929.977	241	916.299	291	662.32	241	516.674	291	424.321	241	264.808	291	186.922	241	15.0303	291	24.6205	241	85.9528	291	70.4767
242	1548.84	292	1179.92	242	165.671	292	116.115	242	1204.95	292	930.789	242	922.122	292	663.314	242	522.597	292	425.36	242	266.371	292	187.56	242	16.9801	292	24.7258	242	83.6682	292	70.7542
243	1555.99	293	1180.92	243	166.646	293	116.546	243	1208.28	293	931.598	243	929.377	293	664.304	243	519.703	293	426.397	243	267.75	293	188.199	243	19.5159	293	24.8312	243	76.1982	293	71.0317
244	1556.33	294	1181.92	244	169.303	294	116.977	244	1207.78	294	932.404	244	929.218	294	665.291	244	520.926	294	427.431	244	272.744	294	188.836	244	21.2971	294	24.9365	244	72.5053	294	71.3092
245	1563.1	295	1182.92	245	172.219	295	117.407	245	1212.83	295	933.207	245	924.354	295	666.273	245	523.307	295	428.462	245	270.558	295	189.474	245	22.2914	295	25.042	245	73.3548	295	71.5868
246	1567.14	296	1183.92	246	173.923	296	117.838	246	1209.43	296	934.008	246	932.775	296	667.252	246	525.887	296	429.491	246	271.936	296	190.111	246	22.6959	296	25.1475	246	71.5565	296	71.8645
247	1573.2	297	1184.92	247	174.312	297	118.268	247	1209.87	297	934.806	247	941.108	297	668.227	247	525.724	297	430.517	247	274.613	297	190.747	247	23.1116	297	25.253	247	68.6687	297	72.1422
248	1578.73	298	1185.92	248	176.391	298	118.699	248	1213.88	298	935.601	248	943.624	298	669.198	248	526.035	298	431.541	248	276.251	298	191.383	248	21.3291	298	25.3586	248	70.5127	298	72.4199
249	1583.43	299	1186.91	249	178.759	299	119.129	249	1218.13	299	936.394	249	946.222	299	670.165	249	526.456	299	432.563	249	277.359	299	192.018	249	20.3251	299	25.4642	249	74.0776	299	72.6977
250	1582.92	300	1187.9	250	174.979	300	119.559	250	1226.01	300	937.184	250	947.489	300	671.129	250	534.032	300	433.582	250	280.781	300	192.654	250	20.327	300	25.5699	250	77.1862	300	72.9756
251	1586.25	301	1188.89	251	171.76	301	119.989	251	1232.88	301	937.971	251	947.639	301	672.089	251	539.243	301	434.598	251	277.729	301	193.288	251	20.9236	301	25.6757	251	83.2213	301	73.2535
252	1589.58	302	1189.88	252	175.306	302	120.419	252	1233.97	302	938.756	252	944.261	302	673.045	252	541.128	302	435.612	252	280.77	302	193.923	252	19.7699	302	25.7815	252	81.0264	302	73.5314
253	1593.38	303	1190.87	253	172.087	303	120.85	253	1237.2	303	939.538	253	936.387	303	673.998	253	541.474	303	436.623	253	280.328	303	194.557	253	19.5691	303	25.8873	253	78.5745	303	73.8094
254	1596.68	304	1191.86	254	174.013	304	121.279	254	1240.7	304	940.318	254	930.449	304	674.947	254	541.299	304	437.632	254	283.849	304	195.19	254	17.9823	304	25.9932	254	77.2597	304	74.0874
255	1600	305	1192.85	255	175.025	305	121.71	255	1241.72	305	941.096	255	934.746	305	675.893	255	536.938	305	438.639	255	287.222	305	195.823	255	19.5433	305	26.0992	255	75.3183	305	74.3655
256	1604.79	306	1193.83	256	177.06	306	122.139	256	1245.64	306	941.871	256	944.877	306	676.834	256	540.615	306	439.643	256	282.714	306	196.456	256	21.908	306	26.2052	256	79.3752	306	74.6436
257	1609.57	307	1194.81	257	179.105	307	122.569	257	1245.12	307	942.643	257	948.749	307	677.773	257	545.665	307	440.645	257	285.755	307	197.088	257	20.5355	307	26.3113	257	81.7267	307	74.9218
258	1611.56	308	1195.8	258	180.164	308	122.999	258	1249.91	308	943.413	258	948.503	308	678.707	258	550.308	308	441.644	258	287.373	308	197.72	258	22.1194	308	26.4174	258	82.7437	308	75.2
259	1615.7	309	1196.78	259	181.326	309	123.429	259	1252.63	309	944.181	259	960.041	309	679.638	259	550.707	309	442.641	259	289.685	309	198.351	259	19.3774	309	26.5235	259	83.4327	309	75.4783
260	1622.82	310	1197.76	260	184.187	310	123.858	260	1254.18	310	944.947	260	958.406	310	680.566	260	552.945	310	443.635	260	291.783	310	198.982	260	21.134	310	26.6297	260	83.1505	310	75.7566
261	1627.64	311	1198.73	261	183.154	311	124.288	261	1255.19	311	945.71	261	961.854	311	681.49	261	553.018	311	444.627	261	292.488	311	199.613	261	22.7066	311	26.736	261	82.9236	311	76.0349
262	1628.31	312	1199.71	262	185.427	312	124.717	262	1258.74	312	946.471	262	968.96	312	682.411	262	553.745	312	445.617	262	295.096	312	200.243	262	24.1266	312	26.8423	262	87.3029	312	76.3133
263	1634.79	313	1200.68	263	183.574	313	125.147	263	1265.92	313	947.229	263	980.247	313	683.328	263	554.144	313	446.604	263	293.658	313	200.872	263	23.9337	313	26.9486	263	89.7454	313	76.5918
264	1639.62	314	1201.66	264	184.246	314	125.576	264	1270.89	314	947.985	264	985.494	314	684.242	264	556.694	314	447.589	264	297.458	314	201.502	264	20.9649	314	27.055	264	91.8731	314	76.8702
265	1642.12	315	1202.63	265	186.961	315	126.005	265	1274.62	315	948.739	265	988.022	315	685.153	265	555.816	315	448.571	265	297.87	315	202.13	265	21.3571	315	27.1615	265	91.0256	315	77.1488
266	1647.62	316	1203.6	266	184.148	316	126.434	266	1279.71	316	949.491	266	980.728	316	686.06	266	556.291	316	449.551	266	299.194	316	202.759	266	21.1579	316	27.268	266	92.6341	316	77.4273
267	1650.29	317	1204.57	267	185.998	317	126.863	267	1284.89	317	950.241	267	973.549	317	686.964	267	559.008	317	450.529	267	298.929	317	203.387	267	21.5362	317	27.3745	267	89.0342	317	77.7059
268	1658.82	318	1205.54	268	187.769	318	127.293	268	1284.94	318	950.988	268	974.185	318	687.864	268	561.428	318	451.504	268	298.987	318	204.014	268	19.392	318	27.4811	268	89.1535	318	77.9845
269	1662.5	319	1206.51	269	185.86	319	127.721	269	1288.52	319	951.734	269	987.112	319	688.761	269	563.293	319	452.477	269	301.317	319	204.641	269	20.371	319	27.5877	269	90.1268	319	78.2632
270	1669.55	320	1207.48	270	185.175	320	128.15	270	1288.33	320	952.477	270	998.627	320	689.655	270	566.043	320	453.448	270	303.675	320	205.268	270	21.7723	320	27.6944	270	95.6622	320	78.5419
271	1671.88	321	1208.44	271	188.06	321	128.579	271	1293.39	321	953.218	271	1000.03	321	690.546	271	569.117	321	454.416	271	306.218	321	205.894	271	24.1698	321	27.8012	271	96.3115	321	78.8207
272	1675.57	322	1209.4	272	189.292	322	129.008	272	1299.35	322	953.957	272	1004.81	322	691.433	272	568.973	322	455.382	272	305.327	322	206.52	272	25.7189	322	27.9079	272	94.2182	322	79.0994
273	1680.77	323	1210.37	273	188.735	323	129.436	273	1300.15	323	954.694	273	1000.36	323	692.317	273	570.364	323	456.346	273	307.714	323	207.145	273	23.1442	323	28.0148	273	94.236	323	79.3782
274	1677.2	324	1211.33	274	190.826	324	129.865	274	1309.53	324	955.429	274	1006.83	324	693.198	274	574.034	324	457.307	274	308.361	324	207.77	274	24.331	324	28.1216	274	94.7596	324	79.6571
275	1683.58	325	1212.29	275	190.911	325	130.293	275	1308.35	325	956.162	275	1008.88	325	694.076	275	574.545	325	458.266	275	310.048	325	208.394	275	20.5644	325	28.2286	275	94.9098	325	79.936
276	1686.09	326	1213.25	276	192.685	326	130.722	276	1311.31	326	956.893	276	1016.71	326	694.951	276	576.823	326	459.223	276	309.994	326	209.018	276	22.5539	326	28.3355	276	93.2497	326	80.2149
277	1692.97	327	1214.21	277	194.938	327	131.15	277	1318.2	327	957.622	277	1019.45	327	695.822	277	580.156	327	460.178	277	307.306	327	209.642	277	19.5727	327	28.4425	277	90.2287	327	80.4939
278	1699.24	328	1215.16	278	194.909	328	131.578	278	1323.87	328	958.349	278	1019.63	328	696.69	278	580.007	328	461.13	278	309.339	328	210.265	278	21.5605	328	28.5496	278	93.2351	328	80.7729
279	1701.6	329	1216.12	279	194.35	329	132.007	279	1324.52	329	959.074	279	1019.56	329	697.555	279	580.032	329	462.08	279	311.817	329	210.888	279	23.7345	329	28.6567	279	96.5062	329	81.0519
280	1702.92	330	1217.08	280	192.116	330	132.435	280	1327.81	330	959.797	280	1021.7	330	698.418	280	581.915	330	463.027	280	314.94	330	211.51	280	22.5285	330	28.7638	280	96.2115	330	81.3309
281	1708.26	331	1218.03	281	191.302	331	132.863	281	1326.13	331	960.519	281	1020.67	331	699.277	281	583.066	331	463.973	281	318.473	331	212.132	281	24.0858	331	28.871	281	97.3235	331	81.61
282	1711.06	332	1218.98	282	191.217	332	133.291	282	1330.53	332	961.238	282	1025.94	332	700.132	282	588.6	332	464.916	282	318.883	332	212.753	282	27.0533	332	28.9783	282	96.035	332	81.8892
283	1717.06	333	1219.93	283	193.344	333	133.718	283	1335.09	333	961.956	283	1030.72	333	700.985	283	594.018	333	465.857	283	323.121	333	213.374	283	26.6712	333	29.0856	283	102.96	333	82.1683
284	1724.59	334	1220.88	284	195.268	334	134.146	284	1337.26	334	962.671	284	1030.5	334	701.835	284	600.144	334	466.796	284	323.231	334	213.994	284	25.1	334	29.1929	284	99.344	334	82.4475
285	1724.66	335	1221.83	285	197.226	335	134.574	285	1336.21	335	963.385	285	1035.67	335	702.682	285	602.267	335	467.732	285	321.352	335	214.614	285	25.1047	335	29.3002	285	101.658	335	82.7267
286	1728.72	336	1222.78	286	199.59	336	135.001	286	1337.33	336	964.097	286	1034.91	336	703.526	286	607.004	336	468.666	286	320.973	336	215.234	286	25.1354	336	29.4077	286	101.075	336	83.0059
287	1732.49	337	1223.73	287	199.415	337	135.429	287	1341.4	337	964.808	287	1035.42	337	704.367	287	610.937	337	469.599	287	322.124	337	215.853	287	24.9189	337	29.5151	287	100.843	337	83.2852
288	1733.5	338	1224.67	288	196.494	338	135.856	288	1345.93	338	965.516	288	1039.12	338	705.205	288	610.509	338	470.528	288	320.434	338	216.472	288	25.1307	338	29.6226	288	100.473	338	83.5645
289	1735.32	339	1225.62	289	193.575	339	136.284	289	1345.08	339	966.223	289	1040.65	339	706.04	289	608.505	339	471.456	289	323.577	339	217.09	289	24.7237	339	29.7302	289	99.639	339	83.8439
290	1739.33	340	1226.56	290	194.435	340	136.711	290	1344.76	340	966.928	290	1040.25	340	706.872	290	609.035	340	472.381	290	325.691	340	217.708	290	24.5516	340	29.8378	290	98.9625	340	84.1232
291	1743.19	341	1227.51	291	197.16	341	137.138	291	1347.15	341	967.631	291	1043.09	341	707.702	291	605.636	341	473.305	291	326.228	341	218.325	291	24.3218	341	29.9454	291	98.88	341	84.4026
292	1742.54	342	1228.45	292	197.595	342	137.565	292	1350.84	342	968.333	292	1047.61	342	708.528	292	607.847	342	474.226	292	330.233	342	218.942	292	26.5046	342	30.0531	292	99.9086	342	84.682
293	1750.21	343	1229.39	293	201.043	343	137.992	293	1359.9	343	969.033	293	1052.25	343	709.351	293	609.35	343	475.145	293	329.639	343	219.559	293	24.7121	343	30.1608	293	101.763	343	84.9615
294	1752.36	344	1230.33	294	202.359	344	138.419	294	1367.95	344	969.731	294	1048.85	344	710.172	294	609.728	344	476.061	294	328.882	344	220.175	294	25.3021	344	30.2686	294	105.44	344	85.2409
295	1756.15	345	1231.27	295	201.761	345	138.845	295	1373.48	345	970.428	295	1049.81	345	710.99	295	609.333	345	476.976	295	328.818	345	220.79	295	24.1221	345	30.3764	295	105.246	345	85.5204
296	1759.99	346	1232.21	296	200.977	346	139.272	296	1373.19	346	971.122	296	1050.15	346	711.805	296	610.908	346	477.888	296	330.415	346	221.405	296	25.514	346	30.4842	296	104.174	346	85.7999
297	1762.43	347	1233.14	297	201.043	347	139.699	297	1373.8	347	971.816	297	1055.81	347	712.617	297	612.911	347	478.799	297	329.357	347	222.02	297	24.6982	347	30.5921	297	104.818	347	86.0795
298	1764.4	348	1234.08	298	203.936	348	140.125	298	1379.58	348	972.508	298	1059.62	348	713.427	298	611.743	348	479.707	298	331.052	348	222.634	298	24.6703	348	30.7	298	104.943	348	86.3591
299	1763.92	349	1235.02	299	206.561	349	140.552	299	1382.91	349	973.198	299	1059.87	349	714.234	299	614.641	349	480.613	299	334.957	349	223.248	299	27.4145	349	30.808	299	104.378	349	86.6387
300	1769.46	350	1235.95	300	208.855	350	140.978	300	1387.28	350	973.886	300	1065.87	350	715.038	300	615.477	350	481.517	300	335.751	350	223.862	300	28.8352	350	30.916	300	105.555	350	86.9183
301	1774.14	351	1236.88	301	207.596	351	141.404	301	1390.15	351	974.573	301	1066.88	351	715.839	301	616.632	351	482.418	301	337.138	351	224.475	301	26.6637	351	31.0241	301	108.067	351	87.1979
302	1774.52	352	1237.82	302	207.374	352	141.83	302	1390.41	352	975.259	302	1071.18	352	716.637	302	617.294	352	483.318	302	334.906	352	225.087	302	27.4919	352	31.1322	302	107.196	352	87.4776
303	1776.83	353	1238.75	303	206.892	353	142.256	303	1393.25	353	975.943	303	1074.24	353	717.433	303	620.581	353	484.216	303	332.129	353	225.699	303	27.2968	353	31.2403	303	106.673	353	87.7573
304	1780.1	354	1239.68	304	206.689	354	142.682	304	1397.98	354	976.625	304	1075.08	354	718.226	304	619.411	354	485.111	304	336.912	354	226.31	304	25.4924	354	31.3485	304	103.622	354	88.037
305	1787.17	355	1240.61	305	208.872	355	143.108	305	1396.21	355	977.306	305	1078.8	355	719.017	305	623.352	355	486.005	305	338.201	355	226.922	305	27.4894	355	31.4567	305	100.277	355	88.3167
306	1787.7	356	1241.54	306	211.334	356	143.534	306	1401.2	356	977.986	306	1084.1	356	719.805	306	629.494	356	486.896	306	340.658	356	227.532	306	27.8794	356	31.5649	306	94.3164	356	88.5965
307	1789.93	357	1242.47	307	212.595	357	143.959	307	1401.6	357	978.664	307	1084.94	357	720.59	307	633.782	357	487.785	307	346.19	357	228.143	307	25.6753	357	31.6732	307	94.8306	357	88.8762
308	1794.86	358	1243.39	308	214.919	358	144.385	308	1406.58	358	979.341	308	1088.39	358	721.372	308	637.401	358	488.672	308	346.122	358	228.752	308	28.4269	358	31.7816	308	95.6834	358	89.156
309	1796.35	359	1244.32	309	215.264	359	144.81	309	1412.08	359	980.016	309	1087.52	359	722.152	309	636.166	359	489.557	309	346.19	359	229.362	309	31.2012	359	31.89	309	96.874	359	89.4359
310	1799.91	360	1245.24	310	215.156	360	145.235	310	1413.2	360	980.689	310	1091.49	360	722.93	310	635.333	360	490.44	310	346.427	360	229.97	310	31.5992	360	31.9984	310	101.614	360	89.7157
311	1805.04	361	1246.17	311	214.148	361	145.661	311	1414.85	361	981.362	311	1089.85	361	723.705	311	635.004	361	491.322	311	347.753	361	230.579	311	32.7803	361	32.1068	311	97.1425	361	89.9955
312	1803.74	362	1247.09	312	215.664	362	146.086	312	1415.99	362	982.033	312	1090.72	362	724.477	312	639.866	362	492.2	312	347.413	362	231.187	312	32.0275	362	32.2153	312	95.0975	362	90.2754
313	1808.88	363	1248.02	313	218.198	363	146.511	313	1417.91	363	982.702	313	1096.54	363	725.247	313	643.501	363	493.077	313	347.89	363	231.794	313	30.646	363	32.3239	313	97.96	363	90.5553
314	1806.48	364	1248.94	314	216.846	364	146.936	314	1425.25	364	983.37	314	1097.21	364	726.014	314	649.159	364	493.952	314	350.581	364	232.401	314	29.4847	364	32.4325	314	99.9116	364	90.8352
315	1809.42	365	1249.86	315	217.448	365	147.36	315	1432.58	365	984.037	315	1100.64	365	726.779	315	648.441	365	494.825	315	349.935	365	233.008	315	28.865	365	32.5411	315	98.5538	365	91.1151
316	1815.9	366	1250.78	316	218.527	366	147.785	316	1439.15	366	984.702	316	1104	366	727.541	316	645.909	366	495.696	316	351.568	366	233.614	316	30.0528	366	32.6497	316	105.992	366	91.3951
317	1815.59	367	1251.7	317	219.547	367	148.21	317	1436.57	367	985.367	317	1102.66	367	728.3	317	643.375	367	496.565	317	350.816	367	234.22	317	30.8525	367	32.7584	317	108.588	367	91.6751
318	1820.15	368	1252.62	318	218.781	368	148.634	318	1447.61	368	986.029	318	1105.73	368	729.058	318	643.698	368	497.432	318	349.488	368	234.825	318	30.6489	368	32.8671	318	106.619	368	91.955
319	1824.91	369	1253.54	319	217.905	369	149.059	319	1451.88	369	986.691	319	1109.56	369	729.812	319	646.94	369	498.297	319	352.863	369	235.43	319	30.8409	369	32.9759	319	99.4962	369	92.2351
320	1827.94	370	1254.45	320	213.962	370	149.483	320	1454.95	370	987.351	320	1112.23	370	730.565	320	648.892	370	499.159	320	352.013	370	236.035	320	30.4569	370	33.0847	320	98.7869	370	92.5151
321	1827.34	371	1255.37	321	213.682	371	149.907	321	1458.31	371	988.01	321	1116.56	371	731.315	321	653.965	371	500.02	321	352.82	371	236.638	321	31.0299	371	33.1936	321	98.3873	371	92.7951
322	1830.78	372	1256.28	322	215.271	372	150.331	322	1458.5	372	988.668	322	1115.19	372	732.062	322	656.181	372	500.879	322	357.25	372	237.242	322	31.8058	372	33.3025	322	100.738	372	93.0751
323	1832.74	373	1257.2	323	219.849	373	150.755	323	1465.3	373	989.324	323	1108.96	373	732.807	323	656.434	373	501.736	323	357.285	373	237.845	323	31.8417	373	33.4114	323	100.282	373	93.3552
324	1833.97	374	1258.11	324	220.409	374	151.179	324	1464.66	374	989.979	324	1107.66	374	733.55	324	656.376	374	502.591	324	357.483	374	238.447	324	33.0525	374	33.5203	324	103.047	374	93.6353
325	1839.29	375	1259.02	325	223.043	375	151.602	325	1468.99	375	990.633	325	1111.05	375	734.29	325	659.562	375	503.444	325	360.662	375	239.049	325	33.436	375	33.6293	325	100.377	375	93.9154
326	1844.84	376	1259.94	326	226.331	376	152.026	326	1470.65	376	991.286	326	1118.74	376	735.028	326	658.968	376	504.295	326	360.246	376	239.651	326	32.6164	376	33.7384	326	101.351	376	94.1955
327	1843.37	377	1260.85	327	225.944	377	152.45	327	1472.92	377	991.937	327	1125.97	377	735.764	327	655.783	377	505.144	327	364.592	377	240.252	327	32.1829	377	33.8474	327	101.527	377	94.4756
328	1845.33	378	1261.76	328	227.76	378	152.873	328	1477.64	378	992.588	328	1129.43	378	736.497	328	659.885	378	505.992	328	362.808	378	240.853	328	32.7926	378	33.9565	328	106.082	378	94.7557
329	1845.95	379	1262.67	329	229.805	379	153.296	329	1480.57	379	993.237	329	1130.68	379	737.228	329	662.556	379	506.837	329	362.09	379	241.453	329	33.163	379	34.0657	329	111.101	379	95.0358
330	1847.07	380	1263.58	330	229.314	380	153.72	330	1483.46	380	993.885	330	1132.14	380	737.956	330	664.382	380	507.68	330	366.423	380	242.053	330	36.2753	380	34.1749	330	112.13	380	95.316
331	1852.09	381	1264.49	331	230.438	381	154.143	331	1482.17	381	994.531	331	1137.22	381	738.683	331	667.387	381	508.522	331	366.806	381	242.653	331	39.4329	381	34.2841	331	107.511	381	95.5962
332	1853.39	382	1265.39	332	229.764	382	154.566	332	1485.31	382	995.177	332	1137.41	382	739.407	332	667.64	382	509.361	332	368.446	382	243.252	332	41.1039	382	34.3933	332	105.29	382	95.8764
333	1858.08	383	1266.3	333	229.047	383	154.988	333	1489.31	383	995.821	333	1138.67	383	740.129	333	669.541	383	510.199	333	367.045	383	243.85	333	36.3675	383	34.5026	333	104.539	383	96.1565
334	1860.88	384	1267.21	334	229.948	384	155.411	334	1495.32	384	996.465	334	1139.5	384	740.848	334	668.756	384	511.034	334	369.608	384	244.448	334	35.5491	384	34.612	334	102.667	384	96.4368
335	1862.08	385	1268.11	335	230.501	385	155.834	335	1493.7	385	997.107	335	1136.92	385	741.565	335	673.401	385	511.868	335	370.566	385	245.046	335	36.7529	385	34.7213	335	103.651	385	96.717
336	1861.53	386	1269.02	336	229.724	386	156.256	336	1500.51	386	997.748	336	1137.45	386	742.28	336	676.143	386	512.7	336	367.807	386	245.643	336	36.6033	386	34.8307	336	103.728	386	96.9972
337	1864.8	387	1269.92	337	229.21	387	156.679	337	1500.2	387	998.388	337	1146.38	387	742.993	337	674.706	387	513.53	337	371.102	387	246.239	337	33.4328	387	34.9402	337	106.213	387	97.2774
338	1865.68	388	1270.82	338	228.209	388	157.101	338	1506.22	388	999.027	338	1150.68	388	743.704	338	678.827	388	514.358	338	371.858	388	246.836	338	33.4171	388	35.0496	338	110.119	388	97.5577
339	1868.44	389	1271.73	339	233.627	389	157.523	339	1509.32	389	999.665	339	1148.59	389	744.412	339	677.039	389	515.185	339	372.633	389	247.431	339	33.7906	389	35.1591	339	113.005	389	97.8379
340	1869.18	390	1272.63	340	234.492	390	157.945	340	1507.05	390	1000.3	340	1154.39	390	745.118	340	679.325	390	516.009	340	374.622	390	248.027	340	35.3647	390	35.2687	340	110.386	390	98.1182
341	1872.92	391	1273.53	341	233.803	391	158.367	341	1512.61	391	1000.94	341	1156.41	391	745.822	341	679.995	391	516.832	341	375.212	391	248.622	341	35.378	391	35.3782	341	114.675	391	98.3984
342	1878.68	392	1274.43	342	230.461	392	158.789	342	1519.96	392	1001.57	342	1163.96	392	746.524	342	683.593	392	517.653	342	379.585	392	249.216	342	34.6013	392	35.4879	342	116.702	392	98.6787
343	1877.83	393	1275.33	343	229.374	393	159.211	343	1521.59	393	1002.21	343	1159.97	393	747.224	343	686.021	393	518.471	343	378.57	393	249.81	343	36.5791	393	35.5975	343	115.355	393	98.959
344	1880.17	394	1276.23	344	233.647	394	159.632	344	1525.65	394	1002.84	344	1158.19	394	747.922	344	685.468	394	519.288	344	380.109	394	250.404	344	37.4029	394	35.7072	344	115.366	394	99.2393
345	1881.75	395	1277.13	345	236.209	395	160.054	345	1527.62	395	1003.47	345	1161.62	395	748.617	345	690.061	395	520.104	345	381.668	395	250.997	345	35.5826	395	35.8169	345	115.377	395	99.5196
346	1885.42	396	1278.03	346	240.155	396	160.475	346	1532.69	396	1004.1	346	1160.07	396	749.31	346	690.723	396	520.917	346	381.931	396	251.589	346	36.5482	396	35.9266	346	115.204	396	99.7999
347	1888.29	397	1278.92	347	239.474	397	160.896	347	1532.69	397	1004.73	347	1164.16	397	750.002	347	688.345	397	521.729	347	382.173	397	252.181	347	37.2974	397	36.0364	347	115.431	397	100.08
348	1886.05	398	1279.82	348	238.838	398	161.317	348	1535.47	398	1005.36	348	1171.75	398	750.691	348	691.159	398	522.538	348	386.131	398	252.773	348	37.8956	398	36.1462	348	111.968	398	100.361
349	1887.68	399	1280.71	349	236.879	399	161.738	349	1537.11	399	1005.99	349	1175.96	399	751.378	349	691.805	399	523.346	349	387.065	399	253.364	349	38.661	399	36.2561	349	114.72	399	100.641
350	1895.46	400	1281.61	350	240.219	400	162.159	350	1537.59	400	1006.61	350	1173.65	400	752.063	350	693.92	400	524.153	350	386.699	400	253.955	350	41.8528	400	36.366	350	112.01	400	100.921
351	1892.42	401	1282.5	351	241.083	401	162.58	351	1538.08	401	1007.24	351	1174.8	401	752.746	351	696.105	401	524.957	351	388.457	401	254.545	351	41.4726	401	36.4759	351	112.667	401	101.202
352	1894.96	402	1283.4	352	244.263	402	163.001	352	1544.64	402	1007.86	352	1181.84	402	753.427	352	702.009	402	525.759	352	393.395	402	255.135	352	41.4648	402	36.5859	352	112.526	402	101.482
353	1899.89	403	1284.29	353	244.591	403	163.421	353	1548.24	403	1008.49	353	1181.59	403	754.106	353	704.731	403	526.56	353	392.461	403	255.725	353	41.0884	403	36.6958	353	108.127	403	101.762
354	1899.89	404	1285.18	354	246.011	404	163.842	354	1549.39	404	1009.11	354	1184.33	404	754.783	354	706.144	404	527.359	354	394.272	404	256.314	354	40.0707	404	36.8058	354	113.51	404	102.043
355	1899.93	405	1286.07	355	245.96	405	164.262	355	1553.01	405	1009.73	355	1186.9	405	755.457	355	706.385	405	528.156	355	396.447	405	256.902	355	42.2486	405	36.9159	355	115.322	405	102.323
356	1900.42	406	1286.96	356	245.228	406	164.682	356	1556.45	406	1010.35	356	1184.19	406	756.13	356	703.561	406	528.952	356	395.04	406	257.49	356	43.2992	406	37.026	356	118.489	406	102.603
357	1901.17	407	1287.86	357	247.757	407	165.102	357	1557.28	407	1010.97	357	1186.79	407	756.801	357	703.175	407	529.746	357	394.349	407	258.078	357	42.8947	407	37.1361	357	124.188	407	102.884
358	1906.54	408	1288.74	358	248.007	408	165.522	358	1560.89	408	1011.59	358	1188.39	408	757.47	358	704.369	408	530.538	358	395.872	408	258.665	358	39.7836	408	37.2463	358	119.787	408	103.164
359	1908.29	409	1289.63	359	247.89	409	165.942	359	1566.98	409	1012.21	359	1192.53	409	758.137	359	709.368	409	531.328	359	399.09	409	259.252	359	38.961	409	37.3565	359	121.278	409	103.445
360	1912.24	410	1290.52	360	248.074	410	166.362	360	1572.43	410	1012.83	360	1195.25	410	758.802	360	710.323	410	532.116	360	397.968	410	259.838	360	38.7666	410	37.4667	360	126.209	410	103.725
361	1912.98	411	1291.41	361	248.43	411	166.781	361	1578.56	411	1013.44	361	1196.2	411	759.465	361	713.27	411	532.903	361	399.253	411	260.424	361	39.1887	411	37.5769	361	127.862	411	104.005
362	1913.23	412	1292.3	362	246.226	412	167.201	362	1580.35	412	1014.06	362	1200.85	412	760.126	362	716.073	412	533.688	362	399.818	412	261.009	362	37.992	412	37.6872	362	127.452	412	104.286
363	1915.78	413	1293.18	363	243.917	413	167.62	363	1583.15	413	1014.67	363	1201.86	413	760.785	363	712.022	413	534.471	363	398.734	413	261.594	363	40.3443	413	37.7975	363	129.275	413	104.566
364	1914.63	414	1294.07	364	244.175	414	168.039	364	1583.31	414	1015.29	364	1202.05	414	761.443	364	712.787	414	535.253	364	401.385	414	262.178	364	38.972	414	37.9079	364	128.661	414	104.846
365	1916.63	415	1294.95	365	245.74	415	168.458	365	1584.95	415	1015.9	365	1204.39	415	762.098	365	713.097	415	536.032	365	402.869	415	262.762	365	38.741	415	38.0182	365	129.131	415	105.127
366	1917.67	416	1295.84	366	247.574	416	168.877	366	1588.61	416	1016.51	366	1207.05	416	762.751	366	717.173	416	536.811	366	405.199	416	263.346	366	41.3642	416	38.1287	366	128.225	416	105.407
367	1920.16	417	1296.72	367	251.592	417	169.296	367	1594.55	417	1017.12	367	1208.69	417	763.403	367	717.192	417	537.587	367	406.649	417	263.929	367	41.0101	417	38.2391	367	129.915	417	105.688
368	1924.36	418	1297.61	368	252.299	418	169.715	368	1598.2	418	1017.73	368	1212.61	418	764.053	368	722.25	418	538.362	368	405.281	418	264.511	368	39.8061	418	38.3496	368	129.746	418	105.968
369	1924.81	419	1298.49	369	253.739	419	170.133	369	1603.19	419	1018.34	369	1216.97	419	764.701	369	725.813	419	539.135	369	408.739	419	265.094	369	40.6037	419	38.4601	369	131.509	419	106.248
370	1930.32	420	1299.37	370	254.287	420	170.552	370	1602.85	420	1018.95	370	1217.53	420	765.346	370	726.383	420	539.906	370	408.9	420	265.675	370	39.1776	420	38.5706	370	130.263	420	106.529
371	1932.57	421	1300.26	371	254.652	421	170.97	371	1606.33	421	1019.56	371	1220.26	421	765.99	371	730.601	421	540.676	371	409.943	421	266.257	371	39.7873	421	38.6812	371	129.25	421	106.809
372	1933.52	422	1301.14	372	255.909	422	171.388	372	1610.7	422	1020.17	372	1224.33	422	766.633	372	729.732	422	541.443	372	410.149	422	266.837	372	41.987	422	38.7918	372	129.324	422	107.09
373	1935.63	423	1302.02	373	255.841	423	171.806	373	1613.14	423	1020.77	373	1222.89	423	767.273	373	731.259	423	542.21	373	410.432	423	267.418	373	40.5769	423	38.9024	373	132.174	423	107.37
374	1933.95	424	1302.9	374	258.311	424	172.224	374	1616.74	424	1021.38	374	1222.96	424	767.912	374	728.656	424	542.974	374	416.605	424	267.998	374	41.7412	424	39.0131	374	135.102	424	107.65
375	1935.79	425	1303.78	375	259.186	425	172.642	375	1619.25	425	1021.99	375	1217.3	425	768.549	375	728.874	425	543.737	375	415.792	425	268.577	375	40.7308	425	39.1238	375	132.429	425	107.931
376	1938.24	426	1304.65	376	259.026	426	173.06	376	1621.11	426	1022.59	376	1221.35	426	769.184	376	729.328	426	544.499	376	418.703	426	269.156	376	42.2843	426	39.2345	376	131.477	426	108.211
377	1943.83	427	1305.53	377	259.524	427	173.477	377	1624.23	427	1023.19	377	1225.59	427	769.817	377	731.898	427	545.258	377	421.002	427	269.735	377	43.6644	427	39.3452	377	131.72	427	108.492
378	1942.8	428	1306.41	378	260.806	428	173.895	378	1624.59	428	1023.79	378	1232.55	428	770.449	378	729.485	428	546.016	378	424.111	428	270.313	378	43.4769	428	39.456	378	131.595	428	108.772
379	1943.26	429	1307.29	379	262.208	429	174.312	379	1626.57	429	1024.4	379	1237.84	429	771.078	379	731.736	429	546.773	379	421.477	429	270.89	379	45.8785	429	39.5668	379	132.802	429	109.052
380	1944.25	430	1308.16	380	261.105	430	174.729	380	1634.75	430	1025	380	1241.16	430	771.706	380	734.838	430	547.527	380	427.948	430	271.467	380	43.7674	430	39.6777	380	133.02	430	109.333
381	1945.96	431	1309.04	381	263.12	431	175.146	381	1637.77	431	1025.6	381	1242.08	431	772.332	381	740.019	431	548.28	381	426.523	431	272.044	381	44.9165	431	39.7886	381	131.608	431	109.613
382	1947.17	432	1309.91	382	264.581	432	175.563	382	1637.47	432	1026.2	382	1240.3	432	772.957	382	742.86	432	549.032	382	424.258	432	272.62	382	45.529	432	39.8995	382	135.346	432	109.894
383	1947.12	433	1310.79	383	264.929	433	175.98	383	1639.8	433	1026.8	383	1243.25	433	773.58	383	745.013	433	549.782	383	423.448	433	273.196	383	45.0979	433	40.0104	383	136.181	433	110.174
384	1953.34	434	1311.66	384	264.134	434	176.397	384	1640.47	434	1027.4	384	1249.18	434	774.201	384	747.141	434	550.53	384	423.731	434	273.772	384	46.3057	434	40.1213	384	134.794	434	110.454
385	1952.67	435	1312.54	385	260.974	435	176.813	385	1641.93	435	1027.99	385	1253.21	435	774.82	385	749.148	435	551.277	385	424.257	435	274.346	385	44.7518	435	40.2323	385	136.18	435	110.735
386	1954.99	436	1313.41	386	262.825	436	177.23	386	1646.17	436	1028.59	386	1251.31	436	775.438	386	752.795	436	552.022	386	427.746	436	274.921	386	47.9906	436	40.3434	386	135.911	436	111.015
387	1954.38	437	1314.28	387	264.801	437	177.646	387	1651.7	437	1029.19	387	1253.14	437	776.054	387	754.462	437	552.765	387	431.673	437	275.495	387	48.5967	437	40.4544	387	136.683	437	111.295
388	1958.04	438	1315.15	388	266.539	438	178.062	388	1655.7	438	1029.78	388	1256.28	438	776.668	388	756.546	438	553.507	388	431.544	438	276.069	388	47.9861	438	40.5655	388	137.596	438	111.576
389	1960.08	439	1316.03	389	266.476	439	178.478	389	1662.74	439	1030.38	389	1260.82	439	777.28	389	755.671	439	554.247	389	435.673	439	276.642	389	47.733	439	40.6766	389	138.616	439	111.856
390	1962.95	440	1316.9	390	266.428	440	178.894	390	1665.02	440	1030.97	390	1261.35	440	777.891	390	754.228	440	554.986	390	438.963	440	277.214	390	44.1436	440	40.7878	390	133.658	440	112.136
391	1966.97	441	1317.77	391	267.668	441	179.31	391	1665.54	441	1031.57	391	1264.06	441	778.5	391	755.483	441	555.723	391	438.433	441	277.786	391	45.1234	441	40.8989	391	136.322	441	112.417
392	1967.35	442	1318.64	392	267.23	442	179.725	392	1669.37	442	1032.16	392	1265.74	442	779.108	392	755.896	442	556.458	392	442.126	442	278.358	392	44.1312	442	41.0101	392	138.082	442	112.697
393	1963.91	443	1319.51	393	265.722	443	180.141	393	1672.66	443	1032.75	393	1265.79	443	779.714	393	757.799	443	557.192	393	441.615	443	278.93	393	46.5146	443	41.1214	393	139.508	443	112.977
394	1965.26	444	1320.37	394	267.095	444	180.556	394	1674.85	444	1033.34	394	1272.32	444	780.318	394	757.071	444	557.925	394	445.756	444	279.5	394	45.3604	444	41.2326	394	138.121	444	113.258
395	1966.22	445	1321.24	395	267.716	445	180.971	395	1676.51	445	1033.93	395	1273.78	445	780.921	395	760.913	445	558.656	395	444.694	445	280.071	395	45.1021	445	41.3439	395	138.751	445	113.538
396	1967.07	446	1322.11	396	270.694	446	181.386	396	1678.61	446	1034.52	396	1275.55	446	781.522	396	764.873	446	559.385	396	444.253	446	280.641	396	47.6835	446	41.4552	396	137.828	446	113.818
397	1968.88	447	1322.98	397	270.269	447	181.801	397	1673.83	447	1035.11	397	1281.21	447	782.121	397	769.923	447	560.113	397	446.374	447	281.21	397	46.9383	447	41.5666	397	139.228	447	114.099
398	1972.44	448	1323.84	398	271.944	448	182.216	398	1678.05	448	1035.7	398	1281.35	448	782.719	398	768.178	448	560.839	398	449.915	448	281.779	398	47.2999	448	41.6779	398	139.693	448	114.379
399	1978	449	1324.71	399	272.858	449	182.631	399	1680.67	449	1036.29	399	1276.85	449	783.316	399	767.144	449	561.563	399	449.449	449	282.348	399	47.661	449	41.7893	399	141.686	449	114.659
400	1974.24	450	1325.57	400	274.282	450	183.045	400	1682.22	450	1036.88	400	1284.65	450	783.91	400	767.364	450	562.287	400	449.047	450	282.916	400	48.7551	450	41.9008	400	143.512	450	114.939
401	1973.96	451	1326.44	401	274.35	451	183.46	401	1683.72	451	1037.46	401	1286.79	451	784.503	401	767.885	451	563.008	401	452.594	451	283.484	401	54.9615	451	42.0122	401	143.375	451	115.22
402	1976.31	452	1327.3	402	276.474	452	183.874	402	1687.87	452	1038.05	402	1281.63	452	785.095	402	768.072	452	563.728	402	457.482	452	284.051	402	55.944	452	42.1237	402	142.152	452	115.5
403	1977.73	453	1328.17	403	277.731	453	184.288	403	1693.62	453	1038.64	403	1281.38	453	785.685	403	766.927	453	564.447	403	459.942	453	284.618	403	53.5298	453	42.2352	403	143.058	453	115.78
404	1976.75	454	1329.03	404	279.387	454	184.702	404	1694.82	454	1039.22	404	1286.41	454	786.273	404	770.525	454	565.164	404	454.101	454	285.184	404	56.3199	454	42.3467	404	144.24	454	116.061
405	1975.51	455	1329.89	405	279.18	455	185.116	405	1696.59	455	1039.81	405	1284.38	455	786.86	405	772.012	455	565.879	405	455.338	455	285.75	405	55.7454	455	42.4583	405	143.101	455	116.341
406	1981.26	456	1330.76	406	279.487	456	185.53	406	1698.46	456	1040.39	406	1290.58	456	787.446	406	775.891	456	566.593	406	455.662	456	286.316	406	52.831	456	42.5699	406	144.859	456	116.621
407	1979.64	457	1331.62	407	278.946	457	185.943	407	1703.4	457	1040.97	407	1299.2	457	788.029	407	777.745	457	567.306	407	456.103	457	286.881	407	52.9747	457	42.6815	407	146.785	457	116.901
408	1980.44	458	1332.48	408	281.197	458	186.357	408	1706.79	458	1041.56	408	1299.38	458	788.612	408	779.396	458	568.017	408	462.317	458	287.445	408	52.3942	458	42.7932	408	143.112	458	117.181
409	1981.4	459	1333.34	409	285.495	459	186.77	409	1710.05	459	1042.14	409	1301.35	459	789.192	409	778.791	459	568.727	409	464.07	459	288.009	409	54.5679	459	42.9049	409	141.972	459	117.462
410	1981.39	460	1334.2	410	285.053	460	187.183	410	1710.17	460	1042.72	410	1302.4	460	789.772	410	780.256	460	569.435	410	466.17	460	288.573	410	54.7785	460	43.0166	410	145.078	460	117.742
411	1982.51	461	1335.06	411	285.932	461	187.596	411	1708.75	461	1043.3	411	1306.68	461	790.35	411	782.956	461	570.141	411	464.28	461	289.136	411	54.0385	461	43.1283	411	145.546	461	118.022
412	1983.68	462	1335.92	412	283.494	462	188.009	412	1716.27	462	1043.88	412	1303.88	462	790.926	412	786.832	462	570.846	412	471.606	462	289.699	412	54.0385	462	43.24	412	144.638	462	118.302
413	1981.54	463	1336.78	413	281.031	463	188.422	413	1716.94	463	1044.46	413	1308.29	463	791.501	413	789.081	463	571.55	413	473.097	463	290.261	413	54.0487	463	43.3518	413	146.124	463	118.582
414	1984.65	464	1337.63	414	282.203	464	188.834	414	1717.76	464	1045.05	414	1310.73	464	792.074	414	790.766	464	572.252	414	473.303	464	290.823	414	52.6224	464	43.4636	414	145.119	464	118.863
415	1986.77	465	1338.49	415	285.001	465	189.247	415	1722.98	465	1045.62	415	1313.22	465	792.646	415	792.642	465	572.953	415	475.565	465	291.385	415	52.4535	465	43.5755	415	146.757	465	119.143
416	1989.93	466	1339.35	416	286.219	466	189.659	416	1722.98	466	1046.2	416	1315.28	466	793.216	416	794.087	466	573.652	416	477.046	466	291.946	416	54.0691	466	43.6873	416	144.254	466	119.423
417	1985.41	467	1340.2	417	290.778	467	190.072	417	1723.52	467	1046.78	417	1318.5	467	793.785	417	792.182	467	574.35	417	475.562	467	292.506	417	55.2538	467	43.7992	417	144.913	467	119.703
418	1986.43	468	1341.06	418	290.053	468	190.484	418	1728.05	468	1047.36	418	1317.99	468	794.353	418	792.074	468	575.046	418	475.523	468	293.066	418	54.0793	468	43.9111	418	145.615	468	119.983
419	1986.86	469	1341.91	419	289.095	469	190.896	419	1727.85	469	1047.93	419	1322.97	469	794.919	419	795.369	469	575.741	419	476.698	469	293.626	419	54.6916	469	44.0231	419	145.38	469	120.263
420	1983.67	470	1342.77	420	288.886	470	191.307	420	1732.79	470	1048.51	420	1321.54	470	795.484	420	794.106	470	576.435	420	474.279	470	294.185	420	54.2424	470	44.1351	420	146.576	470	120.543
421	1989.54	471	1343.62	421	287.201	471	191.719	421	1732.19	471	1049.09	421	1325.85	471	796.047	421	794.964	471	577.127	421	479.396	471	294.744	421	53.0697	471	44.2471	421	144.968	471	120.823
422	1990.65	472	1344.48	422	288.55	472	192.131	422	1731.17	472	1049.66	422	1325.78	472	796.609	422	799.99	472	577.818	422	482.127	472	295.302	422	55.0653	472	44.3591	422	144.35	472	121.103
423	1982.3	473	1345.33	423	292.227	473	192.542	423	1733.02	473	1050.24	423	1327.21	473	797.169	423	802.58	473	578.507	423	478.9	473	295.86	423	52.0462	473	44.4711	423	145.215	473	121.383
424	1980.41	474	1346.18	424	290.463	474	192.953	424	1734.37	474	1050.81	424	1329.06	474	797.729	424	804.773	474	579.195	424	478.417	474	296.418	424	57.093	474	44.5832	424	149.483	474	121.664
425	1984.3	475	1347.04	425	290.801	475	193.364	425	1736.37	475	1051.39	425	1333.24	475	798.286	425	804.085	475	579.881	425	478.804	475	296.974	425	54.0844	475	44.6953	425	151.135	475	121.944
426	1985.5	476	1347.89	426	295.753	476	193.775	426	1741.13	476	1051.96	426	1326.36	476	798.842	426	804.621	476	580.566	426	481.239	476	297.531	426	56.8669	476	44.8074	426	149.44	476	122.224
427	1985.71	477	1348.74	427	295.913	477	194.186	427	1746.43	477	1052.53	427	1323.91	477	799.397	427	808.464	477	581.25	427	478.926	477	298.087	427	55.2382	477	44.9196	427	148.878	477	122.504
428	1982.04	478	1349.59	428	295.221	478	194.597	428	1750.98	478	1053.11	428	1322.38	478	799.951	428	809.373	478	581.932	428	481.915	478	298.643	428	55.9914	478	45.0318	428	148.074	478	122.784
429	1986.57	479	1350.44	429	293.761	479	195.007	429	1753.22	479	1053.68	429	1321.4	479	800.503	429	808.899	479	582.612	429	479.96	479	299.198	429	57.9755	479	45.144	429	152.082	479	123.064
430	1988.12	480	1351.29	430	293.399	480	195.418	430	1754.38	480	1054.25	430	1327.72	480	801.054	430	809.599	480	583.292	430	482.263	480	299.753	430	59.1741	480	45.2562	430	151.569	480	123.344
431	1989.99	481	1352.14	431	295.37	481	195.828	431	1755.18	481	1054.82	431	1338.88	481	801.603	431	809.927	481	583.97	431	482.662	481	300.307	431	57.5328	481	45.3684	431	151.477	481	123.624
432	1988.34	482	1352.99	432	295.391	482	196.238	432	1757.26	482	1055.39	432	1340.38	482	802.152	432	811.107	482	584.646	432	486.291	482	300.861	432	59.4878	482	45.4807	432	151.578	482	123.903
433	1985.79	483	1353.83	433	298.766	483	196.648	433	1759.96	483	1055.96	433	1344.63	483	802.698	433	810.857	483	585.322	433	488.65	483	301.414	433	63.5135	483	45.593	433	151.799	483	124.183
434	1985.62	484	1354.68	434	297.393	484	197.058	434	1765.66	484	1056.53	434	1349.45	484	803.244	434	810.773	484	585.996	434	491.495	484	301.967	434	61.9554	484	45.7054	434	151.514	484	124.463
435	1984.95	485	1355.53	435	297.46	485	197.468	435	1768.39	485	1057.1	435	1347.65	485	803.788	435	812.115	485	586.668	435	492.232	485	302.52	435	61.8912	485	45.8177	435	148.12	485	124.743
436	1987.95	486	1356.38	436	299.87	486	197.877	436	1769.84	486	1057.67	436	1350.46	486	804.331	436	812.837	486	587.339	436	494.096	486	303.072	436	64.3216	486	45.9301	436	150.615	486	125.023
437	1985.11	487	1357.22	437	301.683	487	198.287	437	1770.42	487	1058.24	437	1348.85	487	804.872	437	817.497	487	588.009	437	494.391	487	303.624	437	64.7136	487	46.0425	437	149.653	487	125.303
438	1983.9	488	1358.07	438	303.333	488	198.696	438	1772.34	488	1058.81	438	1352.63	488	805.413	438	818.223	488	588.677	438	494.734	488	304.175	438	64.677	488	46.1549	438	147.021	488	125.583
439	1984.06	489	1358.91	439	303.377	489	199.105	439	1769.86	489	1059.38	439	1353.28	489	805.951	439	821.511	489	589.345	439	499.108	489	304.726	439	65.6099	489	46.2674	439	144.527	489	125.863
440	1986.54	490	1359.76	440	306.433	490	199.514	440	1774.65	490	1059.94	440	1355.51	490	806.489	440	819.251	490	590.01	440	500.731	490	305.276	440	67.6126	490	46.3798	440	143.962	490	126.142
441	1984.18	491	1360.6	441	304.163	491	199.923	441	1780.13	491	1060.51	441	1355.44	491	807.025	441	821.805	491	590.675	441	499.209	491	305.826	441	70.4135	491	46.4923	441	140.251	491	126.422
442	1979.95	492	1361.44	442	305.229	492	200.332	442	1777.86	492	1061.08	442	1356.23	492	807.561	442	825.294	492	591.338	442	498.519	492	306.375	442	68.2996	492	46.6049	442	144.582	492	126.702
443	1981.28	493	1362.29	443	306.182	493	200.74	443	1782.89	493	1061.64	443	1359.59	493	808.094	443	826.423	493	591.999	443	501.479	493	306.924	443	64.9739	493	46.7174	443	147.403	493	126.982
444	1982.86	494	1363.13	444	304.687	494	201.149	444	1782.2	494	1062.21	444	1357.57	494	808.627	444	828.379	494	592.66	444	498.869	494	307.473	444	62.793	494	46.83	444	152.687	494	127.261
445	1982.17	495	1363.97	445	304.884	495	201.557	445	1785.41	495	1062.77	445	1357.06	495	809.158	445	829.118	495	593.319	445	499.703	495	308.021	445	63.9054	495	46.9426	445	152.389	495	127.541
446	1980.85	496	1364.81	446	305.158	496	201.965	446	1784.87	496	1063.34	446	1357.49	496	809.688	446	829.474	496	593.976	446	501.616	496	308.569	446	68.588	496	47.0552	446	150.537	496	127.821
447	1978.86	497	1365.65	447	306.362	497	202.373	447	1787.33	497	1063.9	447	1356.85	497	810.217	447	830.536	497	594.633	447	503.153	497	309.116	447	69.545	497	47.1679	447	151.693	497	128.101
448	1982.93	498	1366.49	448	307.511	498	202.781	448	1781.31	498	1064.47	448	1359.66	498	810.744	448	832.084	498	595.288	448	505.963	498	309.663	448	73.4303	498	47.2805	448	152.389	498	128.38
449	1981.01	499	1367.33	449	304.911	499	203.189	449	1784.53	499	1065.03	449	1362.51	499	811.271	449	832.608	499	595.942	449	506.127	499	310.209	449	71.8699	499	47.3932	449	153.969	499	128.66
450	1980.66	500	1368.17	450	307.082	500	203.596	450	1787.03	500	1065.6	450	1364.64	500	811.796	450	835.424	500	596.594	450	506.512	500	310.755	450	70.1144	500	47.5059	450	155.093	500	128.94
451	1979.8	501	1369.01	451	309.133	501	204.004	451	1786.78	501	1066.16	451	1360.7	501	812.32	451	838.667	501	597.245	451	506.07	501	311.301	451	67.7468	501	47.6187	451	153.527	501	129.219
452	1981.25	502	1369.85	452	307.594	502	204.411	452	1791.47	502	1066.72	452	1366.92	502	812.842	452	837.314	502	597.895	452	505.43	502	311.846	452	67.5219	502	47.7315	452	154.724	502	129.499
453	1978.47	503	1370.69	453	310.784	503	204.818	453	1791.58	503	1067.28	453	1368.36	503	813.364	453	836.499	503	598.544	453	504.774	503	312.39	453	65.5222	503	47.8442	453	155.373	503	129.779
454	1980.36	504	1371.52	454	311.618	504	205.225	454	1795.35	504	1067.84	454	1372.49	504	813.884	454	841.687	504	599.191	454	507.202	504	312.935	454	66.3078	504	47.9571	454	154.277	504	130.058
455	1981.12	505	1372.36	455	313.056	505	205.632	455	1793.3	505	1068.41	455	1370.75	505	814.403	455	843.581	505	599.837	455	509.007	505	313.478	455	67.5155	505	48.0699	455	150.964	505	130.338
456	1979.18	506	1373.2	456	315.176	506	206.038	456	1790.2	506	1068.97	456	1374.4	506	814.921	456	842.053	506	600.482	456	509.159	506	314.022	456	68.3834	506	48.1827	456	150.016	506	130.617
457	1979.09	507	1374.03	457	311.983	507	206.445	457	1792.6	507	1069.53	457	1372.84	507	815.438	457	844.229	507	601.125	457	508.246	507	314.564	457	65.8892	507	48.2956	457	154.621	507	130.897
458	1981.57	508	1374.87	458	307.163	508	206.851	458	1792.95	508	1070.09	458	1375.08	508	815.953	458	842.91	508	601.768	458	511.531	508	315.107	458	64.0443	508	48.4085	458	158.782	508	131.176
459	1979.24	509	1375.7	459	306.83	509	207.258	459	1791.87	509	1070.65	459	1373.86	509	816.467	459	840.219	509	602.409	459	516.704	509	315.649	459	65.6336	509	48.5215	459	159.356	509	131.456
460	1976.16	510	1376.54	460	309.596	510	207.664	460	1793.34	510	1071.21	460	1375.21	510	816.981	460	841.359	510	603.048	460	517.649	510	316.19	460	65.8207	510	48.6344	460	160.261	510	131.735
461	1977.14	511	1377.37	461	309.36	511	208.07	461	1796.92	511	1071.77	461	1379.33	511	817.493	461	843.889	511	603.687	461	513.674	511	316.731	461	67.3926	511	48.7474	461	162.115	511	132.015
462	1975.85	512	1378.2	462	307.384	512	208.476	462	1792.84	512	1072.33	462	1380.41	512	818.004	462	843.026	512	604.324	462	515.913	512	317.272	462	67.4309	512	48.8604	462	161.608	512	132.294
463	1973.89	513	1379.04	463	306.22	513	208.881	463	1798.97	513	1072.88	463	1377.54	513	818.513	463	844.171	513	604.96	463	513.267	513	317.812	463	66.3517	513	48.9734	463	161.401	513	132.573
464	1977.44	514	1379.87	464	309.438	514	209.287	464	1799.85	514	1073.44	464	1379.56	514	819.022	464	847.73	514	605.594	464	514.36	514	318.352	464	67.4245	514	49.0864	464	162.597	514	132.853
465	1973.83	515	1380.7	465	313.45	515	209.692	465	1805.9	515	1074	465	1377.31	515	819.529	465	850.568	515	606.227	465	519.356	515	318.892	465	69.1242	515	49.1995	465	159.255	515	133.132
466	1976.27	516	1381.53	466	313.772	516	210.097	466	1808.96	516	1074.56	466	1379.41	516	820.035	466	850.005	516	606.86	466	521.427	516	319.431	466	69.5426	516	49.3126	466	161.309	516	133.411
467	1976.21	517	1382.36	467	314.046	517	210.502	467	1811.32	517	1075.12	467	1384.95	517	820.541	467	851.445	517	607.491	467	522.507	517	319.969	467	71.3241	517	49.4257	467	161.057	517	133.691
468	1976.83	518	1383.19	468	315.278	518	210.907	468	1811.27	518	1075.67	468	1389.12	518	821.045	468	852.007	518	608.12	468	522.311	518	320.507	468	68.9558	518	49.5388	468	163.649	518	133.97
469	1978.01	519	1384.02	469	318.008	519	211.312	469	1810.92	519	1076.23	469	1389.42	519	821.548	469	856.353	519	608.749	469	523.9	519	321.045	469	70.2673	519	49.652	469	164.636	519	134.249
470	1975.7	520	1384.85	470	318.799	520	211.717	470	1816.09	520	1076.79	470	1390.34	520	822.049	470	852.285	520	609.376	470	526.024	520	321.582	470	71.0576	520	49.7652	470	159.382	520	134.529
471	1974.19	521	1385.68	471	314.263	521	212.121	471	1816.33	521	1077.34	471	1393.11	521	822.55	471	851.404	521	610.002	471	524.277	521	322.119	471	72.6604	521	49.8784	471	158.74	521	134.808
472	1971.44	522	1386.51	472	313.997	522	212.526	472	1818.21	522	1077.9	472	1392.07	522	823.05	472	854.275	522	610.627	472	525.686	522	322.655	472	72.2686	522	49.9916	472	160.98	522	135.087
473	1966.41	523	1387.33	473	313.987	523	212.93	473	1819.3	523	1078.45	473	1398.1	523	823.548	473	856.514	523	611.25	473	525.138	523	323.191	473	72.0828	523	50.1048	473	164.683	523	135.366
474	1964.73	524	1388.16	474	313.107	524	213.334	474	1822.2	524	1079.01	474	1404.5	524	824.046	474	856.968	524	611.873	474	530.322	524	323.727	474	71.7502	524	50.2181	474	164.441	524	135.645
475	1967.26	525	1388.98	475	314.282	525	213.738	475	1823.78	525	1079.56	475	1402.95	525	824.542	475	865.015	525	612.494	475	535.055	525	324.262	475	70.7058	525	50.3314	475	162.346	525	135.925
476	1968.66	526	1389.81	476	315.902	526	214.142	476	1824.91	526	1080.12	476	1404.11	526	825.037	476	864.021	526	613.114	476	533.812	526	324.796	476	72.8529	526	50.4447	476	158.987	526	136.204
477	1967.34	527	1390.64	477	319.826	527	214.545	477	1820.91	527	1080.67	477	1403.73	527	825.532	477	861.586	527	613.732	477	535.422	527	325.33	477	72.3231	527	50.558	477	153.667	527	136.483
478	1968.34	528	1391.46	478	318.093	528	214.948	478	1827.1	528	1081.22	478	1406.56	528	826.025	478	861.666	528	614.35	478	535.509	528	325.864	478	71.9922	528	50.6714	478	153.343	528	136.762
479	1972.57	529	1392.29	479	319.539	529	215.352	479	1828.34	529	1081.78	479	1405.4	529	826.517	479	861.407	529	614.966	479	535.066	529	326.398	479	71.3713	529	50.7848	479	151.772	529	137.041
480	1971.12	530	1393.11	480	316.996	530	215.755	480	1826.29	530	1082.33	480	1401.18	530	827.008	480	860.658	530	615.582	480	533.081	530	326.93	480	71.999	530	50.8982	480	153.416	530	137.32
481	1969.44	531	1393.93	481	316.018	531	216.158	481	1832.58	531	1082.88	481	1403.97	531	827.498	481	866.909	531	616.196	481	533.451	531	327.463	481	70.2137	531	51.0116	481	157.561	531	137.599
482	1972.09	532	1394.75	482	317.343	532	216.561	482	1832.12	532	1083.44	482	1407.4	532	827.987	482	870.901	532	616.808	482	534.71	532	327.995	482	71.8316	532	51.125	482	160.094	532	137.878
483	1971.05	533	1395.58	483	318.33	533	216.964	483	1831.47	533	1083.99	483	1412.89	533	828.475	483	874.805	533	617.42	483	533.789	533	328.527	483	68.6413	533	51.2385	483	156.628	533	138.157
484	1974.53	534	1396.4	484	320.307	534	217.366	484	1831.1	534	1084.54	484	1411.24	534	828.962	484	875.166	534	618.03	484	538.979	534	329.058	484	70.8596	534	51.352	484	161.017	534	138.436
485	1974.09	535	1397.22	485	322.954	535	217.769	485	1830.11	535	1085.1	485	1407.66	535	829.447	485	872.092	535	618.64	485	537.758	535	329.589	485	70.4801	535	51.4654	485	163.42	535	138.715
486	1973.26	536	1398.04	486	320.874	536	218.171	486	1831.6	536	1085.65	486	1398.55	536	829.932	486	870.914	536	619.248	486	539.614	536	330.119	486	68.6737	536	51.579	486	162.114	536	138.994
487	1974.99	537	1398.86	487	321.824	537	218.573	487	1831.36	537	1086.2	487	1404	537	830.416	487	871.084	537	619.855	487	538.87	537	330.649	487	71.7404	537	51.6925	487	159.594	537	139.273
488	1973.04	538	1399.68	488	322.425	538	218.975	488	1834.27	538	1086.75	488	1409.65	538	830.899	488	871.999	538	620.461	488	542.345	538	331.178	488	72.8874	538	51.8061	488	155.534	538	139.552
489	1974.57	539	1400.5	489	325.404	539	219.377	489	1835.07	539	1087.3	489	1417.3	539	831.38	489	869.356	539	621.065	489	542.096	539	331.707	489	72.7357	539	51.9197	489	150.415	539	139.831
490	1974.56	540	1401.31	490	325.101	540	219.778	490	1830.21	540	1087.85	490	1417.63	540	831.861	490	872.528	540	621.669	490	542.755	540	332.236	490	72.6668	540	52.0333	490	148.942	540	140.109
491	1974.27	541	1402.13	491	324.533	541	220.18	491	1831.83	541	1088.4	491	1419.12	541	832.341	491	873.257	541	622.271	491	544.577	541	332.764	491	71.8452	541	52.1469	491	152.739	541	140.388
492	1980.9	542	1402.95	492	321.828	542	220.581	492	1831.01	542	1088.95	492	1420.35	542	832.82	492	875.441	542	622.872	492	545.105	542	333.292	492	71.7472	542	52.2606	492	162.166	542	140.667
493	1981.56	543	1403.77	493	326.181	543	220.983	493	1832.11	543	1089.5	493	1421.06	543	833.297	493	878.064	543	623.472	493	545.244	543	333.819	493	74.8893	543	52.3742	493	166.199	543	140.946
494	1979.87	544	1404.58	494	328.147	544	221.384	494	1829.84	544	1090.05	494	1420.1	544	833.774	494	876.798	544	624.071	494	546.535	544	334.346	494	73.0597	544	52.4879	494	167.999	544	141.224
495	1983.4	545	1405.4	495	328.236	545	221.785	495	1836.37	545	1090.6	495	1424.98	545	834.25	495	875.512	545	624.669	495	548.162	545	334.873	495	71.8247	545	52.6016	495	167.807	545	141.503
496	1982.49	546	1406.21	496	327.759	546	222.185	496	1835.15	546	1091.15	496	1425.54	546	834.725	496	878.333	546	625.266	496	548.856	546	335.399	496	73.6664	546	52.7154	496	160.484	546	141.782
497	1983.92	547	1407.03	497	328.028	547	222.586	497	1838.98	547	1091.7	497	1429.2	547	835.199	497	878.244	547	625.861	497	550.762	547	335.924	497	73.0944	547	52.8291	497	157.931	547	142.06
498	1982.55	548	1407.84	498	329.132	548	222.986	498	1840.31	548	1092.25	498	1433.24	548	835.672	498	878.783	548	626.456	498	555.134	548	336.45	498	72.2259	548	52.9429	498	164.487	548	142.339
499	1980.76	549	1408.65	499	330.265	549	223.387	499	1847.28	549	1092.8	499	1430.31	549	836.143	499	878.056	549	627.049	499	557.297	549	336.974	499	71.2862	549	53.0567	499	166.147	549	142.618
500	1984.04	550	1409.46	500	329.877	550	223.787	500	1848.99	550	1093.34	500	1428.47	550	836.614	500	880.783	550	627.641	500	559.623	550	337.499	500	70.593	550	53.1705	500	165.256	550	142.896
501	1983.74	551	1410.28	501	326.683	551	224.187	501	1848.81	551	1093.89	501	1431.21	551	837.084	501	877.788	551	628.232	501	561.947	551	338.023	501	71.4725	551	53.2843	501	166.612	551	143.175
502	1981.7	552	1411.09	502	327.551	552	224.587	502	1851.12	552	1094.44	502	1433.45	552	837.553	502	876.699	552	628.822	502	562.229	552	338.546	502	74.0734	552	53.3982	502	171.011	552	143.453
503	1984.11	553	1411.9	503	332.025	553	224.987	503	1851.53	553	1094.99	503	1433	553	838.022	503	879.961	553	629.411	503	563.422	553	339.069	503	74.3015	553	53.5121	503	172.785	553	143.732
504	1983.71	554	1412.71	504	331.637	554	225.386	504	1849.79	554	1095.53	504	1438.09	554	838.489	504	883.956	554	629.999	504	568.303	554	339.592	504	74.2523	554	53.626	504	172.644	554	144.01
505	1983.09	555	1413.52	505	332.768	555	225.786	505	1848.1	555	1096.08	505	1439.7	555	838.955	505	886.867	555	630.586	505	569.015	555	340.114	505	72.0261	555	53.7399	505	170.266	555	144.288
506	1983.64	556	1414.33	506	334.115	556	226.185	506	1854.85	556	1096.63	506	1435.95	556	839.42	506	886.318	556	631.171	506	567.039	556	340.636	506	71.1312	556	53.8538	506	167.599	556	144.567
507	1983.58	557	1415.14	507	336.663	557	226.584	507	1851.86	557	1097.17	507	1429.48	557	839.885	507	884.226	557	631.755	507	569.207	557	341.157	507	71.4897	557	53.9678	507	166.93	557	144.845
508	1981.37	558	1415.94	508	335.528	558	226.983	508	1858.3	558	1097.72	508	1433.97	558	840.348	508	883.952	558	632.339	508	574.169	558	341.678	508	73.293	558	54.0817	508	168.475	558	145.124
509	1981.18	559	1416.75	509	332.537	559	227.382	509	1862.76	559	1098.27	509	1438.46	559	840.811	509	885.222	559	632.921	509	578.04	559	342.199	509	74.6027	559	54.1957	509	172.953	559	145.402
510	1985.71	560	1417.56	510	330.443	560	227.78	510	1861.98	560	1098.81	510	1433.93	560	841.272	510	884.856	560	633.502	510	582.449	560	342.719	510	74.997	560	54.3098	510	174.569	560	145.68
511	1984.25	561	1418.36	511	335.818	561	228.179	511	1861.04	561	1099.36	511	1438.88	561	841.733	511	889.587	561	634.082	511	585.295	561	343.239	511	73.4386	561	54.4238	511	174.577	561	145.958
512	1991.42	562	1419.17	512	336.48	562	228.577	512	1857.7	562	1099.9	512	1447.27	562	842.193	512	891.043	562	634.662	512	586.741	562	343.758	512	73.4108	562	54.5378	512	174.903	562	146.237
513	1988.37	563	1419.97	513	335.383	563	228.975	513	1860.93	563	1100.45	513	1451.79	563	842.652	513	893.418	563	635.24	513	590.724	563	344.277	513	74.6169	563	54.6519	513	174.47	563	146.515
514	1988.03	564	1420.78	514	331.581	564	229.374	514	1863.42	564	1100.99	514	1460.75	564	843.11	514	898.241	564	635.817	514	595.651	564	344.796	514	74.5251	564	54.766	514	175.575	564	146.793
515	1992.43	565	1421.58	515	328.944	565	229.771	515	1863.83	565	1101.54	515	1464.01	565	843.567	515	895.603	565	636.392	515	599.027	565	345.313	515	76.8176	565	54.8801	515	173.707	565	147.071
516	1990.22	566	1422.39	516	331.01	566	230.169	516	1870.37	566	1102.08	516	1466.58	566	844.023	516	898.057	566	636.967	516	603.407	566	345.831	516	76.7813	566	54.9943	516	174.146	566	147.35
517	1992.51	567	1423.19	517	330.053	567	230.567	517	1862.56	567	1102.63	517	1469.1	567	844.479	517	895.866	567	637.541	517	608.643	567	346.348	517	75.7748	567	55.1084	517	174.694	567	147.628
518	1992.42	568	1423.99	518	334.357	568	230.964	518	1863.29	568	1103.17	518	1469.38	568	844.933	518	894.497	568	638.114	518	610.979	568	346.865	518	75.9603	568	55.2226	518	176.247	568	147.906
519	1994.08	569	1424.79	519	338.547	569	231.362	519	1867.86	569	1103.72	519	1476.17	569	845.387	519	898.326	569	638.685	519	611.616	569	347.382	519	76.3888	569	55.3368	519	175.651	569	148.184
520	1994.92	570	1425.59	520	337.795	570	231.759	520	1868.76	570	1104.26	520	1483.41	570	845.84	520	897.418	570	639.256	520	611.559	570	347.897	520	75.2537	570	55.451	520	174.478	570	148.462
521	1995.49	571	1426.39	521	338.128	571	232.156	521	1870.03	571	1104.81	521	1484.07	571	846.292	521	901.074	571	639.825	521	613.525	571	348.413	521	76.6685	571	55.5652	521	175.269	571	148.74
522	2002.1	572	1427.19	522	338.904	572	232.553	522	1873.23	572	1105.35	522	1484.61	572	846.743	522	908.305	572	640.394	522	616.413	572	348.928	522	76.4539	572	55.6795	522	176.359	572	149.018
523	1998.97	573	1427.99	523	340.303	573	232.949	523	1874.87	573	1105.89	523	1483.16	573	847.193	523	912.438	573	640.961	523	613.189	573	349.443	523	75.2039	573	55.7937	523	174.876	573	149.296
524	2002.21	574	1428.79	524	340.167	574	233.346	524	1873.35	574	1106.44	524	1485.48	574	847.642	524	914.518	574	641.528	524	613.821	574	349.957	524	76.4683	574	55.908	524	175.376	574	149.574
525	2001.57	575	1429.59	525	340.808	575	233.742	525	1878.16	575	1106.98	525	1490.86	575	848.091	525	917.447	575	642.093	525	608.979	575	350.471	525	77.7223	575	56.0223	525	175.718	575	149.851
526	1997.61	576	1430.39	526	338.267	576	234.138	526	1878.54	576	1107.52	526	1497.71	576	848.538	526	917.9	576	642.657	526	608.344	576	350.984	526	77.2908	576	56.1366	526	173.489	576	150.129
527	1998.84	577	1431.18	527	335.174	577	234.534	527	1876.11	577	1108.07	527	1501.17	577	848.985	527	920.85	577	643.221	527	603.382	577	351.498	527	78.7163	577	56.251	527	176.364	577	150.407
528	2004	578	1431.98	528	333.255	578	234.93	528	1878.9	578	1108.61	528	1499.98	578	849.431	528	919.453	578	643.783	528	602.854	578	352.01	528	79.355	578	56.3653	528	178.77	578	150.685
529	2005.23	579	1432.77	529	336.637	579	235.326	529	1878.18	579	1109.15	529	1501	579	849.876	529	918.051	579	644.344	529	600.813	579	352.522	529	80.058	579	56.4797	529	177.64	579	150.963
530	2007.62	580	1433.57	530	338.433	580	235.722	530	1880.92	580	1109.69	530	1502.48	580	850.321	530	914.548	580	644.904	530	598.889	580	353.034	530	76.0537	580	56.5941	530	174.66	580	151.24
531	2008.22	581	1434.36	531	337.257	581	236.117	531	1881.04	581	1110.23	531	1504.32	581	850.764	531	913.834	581	645.464	531	596.495	581	353.546	531	76.8031	581	56.7085	531	176.505	581	151.518
532	2007.99	582	1435.16	532	340.695	582	236.512	532	1882.53	582	1110.78	532	1510.9	582	851.207	532	915.762	582	646.022	532	596.346	582	354.057	532	79.1746	582	56.823	532	180.159	582	151.796
533	2009.13	583	1435.95	533	343.622	583	236.908	533	1882.8	583	1111.32	533	1512.06	583	851.649	533	914.827	583	646.579	533	592.009	583	354.567	533	77.203	583	56.9374	533	179.365	583	152.073
534	2007.52	584	1436.74	534	343.241	584	237.303	534	1885.04	584	1111.86	534	1521.25	584	852.09	534	917.32	584	647.135	534	592.247	584	355.077	534	79.0645	584	57.0519	534	179.226	584	152.351
535	2010.34	585	1437.53	535	345.687	585	237.697	535	1887.63	585	1112.4	535	1520.07	585	852.53	535	919.159	585	647.691	535	590.595	585	355.587	535	78.1897	585	57.1664	535	180.073	585	152.629
536	2009.34	586	1438.32	536	346.956	586	238.092	536	1887.13	586	1112.94	536	1523.9	586	852.97	536	923.473	586	648.245	536	590.535	586	356.096	536	77.0102	586	57.2809	536	178.362	586	152.906
537	2012.96	587	1439.11	537	346.419	587	238.487	537	1889.08	587	1113.48	537	1523.23	587	853.408	537	924.583	587	648.798	537	591.362	587	356.605	537	76.6394	587	57.3954	537	179.226	587	153.184
538	2010.51	588	1439.9	538	348.446	588	238.881	538	1888.82	588	1114.03	538	1526.73	588	853.846	538	927.876	588	649.35	538	592.866	588	357.114	538	75.989	588	57.51	538	177.301	588	153.461
539	2014.29	589	1440.69	539	347.51	589	239.275	539	1891.52	589	1114.57	539	1528.44	589	854.283	539	933.996	589	649.901	539	593.499	589	357.622	539	79.1971	589	57.6245	539	182.065	589	153.739
540	2015.85	590	1441.48	540	343.973	590	239.669	540	1893.56	590	1115.11	540	1529.75	590	854.719	540	930.088	590	650.452	540	593.868	590	358.129	540	81.1535	590	57.7391	540	181.303	590	154.016
541	2011.44	591	1442.27	541	339.762	591	240.063	541	1894.75	591	1115.65	541	1529.58	591	855.155	541	932.806	591	651.001	541	594.321	591	358.637	541	79.7973	591	57.8537	541	183.208	591	154.294
542	2012.66	592	1443.06	542	340.039	592	240.457	542	1899.51	592	1116.19	542	1531.97	592	855.59	542	932.542	592	651.549	542	597.618	592	359.144	542	79.552	592	57.9683	542	185.118	592	154.571
543	2009.13	593	1443.84	543	339.7	593	240.851	543	1897.05	593	1116.73	543	1540.03	593	856.024	543	937.117	593	652.096	543	601.293	593	359.65	543	78.3748	593	58.0829	543	182.515	593	154.848
544	2009.86	594	1444.63	544	339.714	594	241.244	544	1897.19	594	1117.27	544	1544.38	594	856.457	544	932.678	594	652.643	544	601.457	594	360.156	544	78.3377	594	58.1976	544	183.832	594	155.126
545	2009.09	595	1445.41	545	346.186	595	241.638	545	1897.2	595	1117.81	545	1545.71	595	856.889	545	929.841	595	653.188	545	602.203	595	360.662	545	80.7229	595	58.3123	545	184.353	595	155.403
546	2013.29	596	1446.2	546	347.405	596	242.031	546	1895.22	596	1118.35	546	1544.02	596	857.321	546	931.107	596	653.732	546	601.378	596	361.167	546	82.3147	596	58.427	546	184.388	596	155.68
547	2017.61	597	1446.98	547	352.202	597	242.424	547	1896.91	597	1118.89	547	1537.6	597	857.751	547	936.464	597	654.276	547	600.353	597	361.672	547	82.6991	597	58.5417	547	184.906	597	155.958
548	2015.9	598	1447.77	548	353.62	598	242.817	548	1893.6	598	1119.43	548	1532.89	598	858.182	548	937.027	598	654.818	548	601.706	598	362.176	548	83.2171	598	58.6564	548	183.85	598	156.235
549	2015.88	599	1448.55	549	350.337	599	243.209	549	1892.55	599	1119.97	549	1533.13	599	858.611	549	938.809	599	655.36	549	602.098	599	362.68	549	81.0532	599	58.7711	549	184.909	599	156.512
550	2016.44	600	1449.33	550	349.766	600	243.602	550	1894.38	600	1120.51	550	1548.77	600	859.04	550	938.033	600	655.9	550	601.203	600	363.184	550	78.5524	600	58.8859	550	187.915	600	156.789
551	2017.77	601	1450.11	551	354.128	601	243.994	551	1889.42	601	1121.05	551	1558.03	601	859.467	551	941.522	601	656.44	551	602.879	601	363.687	551	79.2845	601	59.0007	551	189.446	601	157.066
552	2015.29	602	1450.89	552	355.615	602	244.387	552	1893.85	602	1121.59	552	1563.08	602	859.894	552	941.424	602	656.979	552	605.856	602	364.19	552	82.4445	602	59.1155	552	187.29	602	157.343
553	2008.57	603	1451.67	553	356.341	603	244.779	553	1892.18	603	1122.12	553	1567.14	603	860.321	553	943.272	603	657.516	553	605.221	603	364.692	553	83.8689	603	59.2303	553	183.49	603	157.62
554	2013.4	604	1452.45	554	357.375	604	245.171	554	1895.4	604	1122.66	554	1563.93	604	860.746	554	946.425	604	658.053	554	604.679	604	365.194	554	83.7244	604	59.3451	554	180.795	604	157.897
555	2017.39	605	1453.23	555	357.617	605	245.562	555	1895.13	605	1123.2	555	1568.83	605	861.171	555	948.11	605	658.589	555	604.954	605	365.695	555	81.769	605	59.46	555	182.36	605	158.174
556	2020.12	606	1454.01	556	359.785	606	245.954	556	1893.01	606	1123.74	556	1570.17	606	861.596	556	950.418	606	659.124	556	606.392	606	366.197	556	82.7303	606	59.5748	556	183.227	606	158.451
557	2022.89	607	1454.79	557	359.332	607	246.345	557	1890.49	607	1124.28	557	1577.62	607	862.019	557	949.998	607	659.657	557	607.336	607	366.697	557	82.7069	607	59.6897	557	183.661	607	158.728
558	2015.68	608	1455.56	558	359.625	608	246.737	558	1893.85	608	1124.82	558	1572.87	608	862.442	558	953.255	608	660.19	558	608.091	608	367.198	558	82.3926	608	59.8046	558	186.651	608	159.005
559	2015.13	609	1456.34	559	359.657	609	247.128	559	1891.54	609	1125.36	559	1577.94	609	862.864	559	957.053	609	660.722	559	610.036	609	367.698	559	82.8322	609	59.9195	559	184.305	609	159.282
560	2014.48	610	1457.11	560	360.382	610	247.519	560	1894.11	610	1125.89	560	1582.19	610	863.285	560	957.903	610	661.254	560	611.668	610	368.197	560	81.2226	610	60.0344	560	185.191	610	159.559
561	2018.33	611	1457.89	561	360.658	611	247.91	561	1893.49	611	1126.43	561	1583.37	611	863.706	561	959.944	611	661.784	561	610.856	611	368.696	561	81.2225	611	60.1494	561	185.258	611	159.835
562	2015.5	612	1458.66	562	361.908	612	248.3	562	1896.65	612	1126.97	562	1583.37	612	864.125	562	962.126	612	662.313	562	613.308	612	369.195	562	78.0413	612	60.2644	562	187.778	612	160.112
563	2017.99	613	1459.43	563	363.446	613	248.691	563	1897.2	613	1127.51	563	1583.71	613	864.545	563	965.426	613	662.841	563	615.372	613	369.693	563	78.582	613	60.3794	563	189.582	613	160.389
564	2020.9	614	1460.21	564	363.249	614	249.082	564	1895.46	614	1128.05	564	1588.1	614	864.963	564	967.19	614	663.369	564	615.127	614	370.191	564	77.8412	614	60.4943	564	188.902	614	160.666
565	2017.79	615	1460.98	565	362.558	615	249.472	565	1893	615	1128.58	565	1589.75	615	865.381	565	964.612	615	663.895	565	613.937	615	370.689	565	79.525	615	60.6094	565	191.566	615	160.942
566	2022.27	616	1461.75	566	362.946	616	249.862	566	1896.29	616	1129.12	566	1592.65	616	865.798	566	965.287	616	664.421	566	618.723	616	371.186	566	79.903	616	60.7244	566	191.938	616	161.219
567	2027.03	617	1462.52	567	362.663	617	250.252	567	1890.12	617	1129.66	567	1599.15	617	866.214	567	963.887	617	664.946	567	617.401	617	371.683	567	78.6565	617	60.8395	567	194.944	617	161.495
568	2024.96	618	1463.29	568	365.697	618	250.642	568	1890.11	618	1130.2	568	1597.27	618	866.63	568	962.202	618	665.469	568	618.731	618	372.179	568	78.6192	618	60.9545	568	188.508	618	161.772
569	2023.04	619	1464.06	569	366.972	619	251.031	569	1893.68	619	1130.73	569	1599.79	619	867.045	569	964.183	619	665.992	569	623.322	619	372.675	569	77.0247	619	61.0696	569	183.405	619	162.048
570	2028.65	620	1464.83	570	366.972	620	251.421	570	1892.46	620	1131.27	570	1601.01	620	867.459	570	965.315	620	666.514	570	622.122	620	373.17	570	80.0199	620	61.1847	570	179.887	620	162.325
571	2028.42	621	1465.59	571	369.324	621	251.81	571	1884.28	621	1131.81	571	1606.85	621	867.873	571	968.342	621	667.035	571	620.673	621	373.665	571	78.4711	621	61.2998	571	178.69	621	162.601
572	2024.85	622	1466.36	572	367.503	622	252.199	572	1887.42	622	1132.35	572	1605.84	622	868.286	572	970.535	622	667.555	572	623.766	622	374.16	572	78.6937	622	61.415	572	180.394	622	162.878
573	2020.85	623	1467.13	573	366.805	623	252.588	573	1883.07	623	1132.88	573	1602.48	623	868.698	573	974.906	623	668.075	573	624.46	623	374.654	573	79.7027	623	61.5301	573	183.976	623	163.154
574	2024.06	624	1467.89	574	368.16	624	252.977	574	1884	624	1133.42	574	1595.31	624	869.11	574	976.422	624	668.593	574	624.775	624	375.148	574	80.0957	624	61.6453	574	184.517	624	163.43
575	2023.84	625	1468.66	575	370.52	625	253.365	575	1890.46	625	1133.96	575	1595.61	625	869.521	575	980.626	625	669.111	575	625.657	625	375.642	575	81.5385	625	61.7605	575	182.672	625	163.707
576	2021.21	626	1469.42	576	371.356	626	253.754	576	1889.07	626	1134.49	576	1602.6	626	869.931	576	982.447	626	669.627	576	626.858	626	376.135	576	80.2732	626	61.8757	576	185.82	626	163.983
577	2020.5	627	1470.18	577	372.376	627	254.142	577	1893.32	627	1135.03	577	1603.46	627	870.341	577	982.826	627	670.143	577	628.373	627	376.628	577	79.2869	627	61.9909	577	183.75	627	164.259
578	2024	628	1470.94	578	371.356	628	254.531	578	1892.39	628	1135.57	578	1605.13	628	870.75	578	982.362	628	670.658	578	627.999	628	377.12	578	79.3095	628	62.1061	578	186.131	628	164.535
579	2025.78	629	1471.71	579	373.087	629	254.919	579	1890.42	629	1136.1	579	1613.11	629	871.158	579	983.344	629	671.172	579	627.744	629	377.612	579	82.7023	629	62.2214	579	187.658	629	164.812
580	2024.49	630	1472.47	580	373.461	630	255.307	580	1889.3	630	1136.64	580	1613.09	630	871.566	580	978.081	630	671.685	580	630.457	630	378.103	580	82.0932	630	62.3366	580	191.814	630	165.088
581	2024.77	631	1473.23	581	369.96	631	255.694	581	1887.2	631	1137.18	581	1619.05	631	871.973	581	981.114	631	672.197	581	631.725	631	378.595	581	81.2763	631	62.4519	581	193.103	631	165.364
582	2021.84	632	1473.99	582	371.903	632	256.082	582	1887.83	632	1137.71	582	1622.47	632	872.379	582	979.694	632	672.708	582	633.242	632	379.085	582	82.9107	632	62.5672	582	191.261	632	165.64
583	2023.33	633	1474.75	583	371.405	633	256.469	583	1888.06	633	1138.25	583	1623.53	633	872.785	583	982.02	633	673.219	583	634.313	633	379.576	583	81.2071	633	62.6825	583	192.458	633	165.916
584	2019.35	634	1475.5	584	372.612	634	256.857	584	1887.99	634	1138.79	584	1622.47	634	873.19	584	983.559	634	673.728	584	632.991	634	380.066	584	79.1294	634	62.7979	584	194.093	634	166.192
585	2015.31	635	1476.26	585	373.955	635	257.244	585	1889.66	635	1139.32	585	1626.23	635	873.595	585	983.797	635	674.237	585	634.075	635	380.555	585	81.1455	635	62.9132	585	195.234	635	166.468
586	2018.16	636	1477.02	586	374.69	636	257.631	586	1888.73	636	1139.86	586	1631.61	636	873.998	586	982.6	636	674.745	586	633.432	636	381.044	586	81.6228	636	63.0286	586	195.86	636	166.744
587	2020.71	637	1477.77	587	372.426	637	258.018	587	1885.46	637	1140.39	587	1632.76	637	874.402	587	987.112	637	675.252	587	634.131	637	381.533	587	83.4188	637	63.144	587	196.164	637	167.02
588	2016.37	638	1478.53	588	372.071	638	258.404	588	1888.81	638	1140.93	588	1635.68	638	874.804	588	985.718	638	675.758	588	633.435	638	382.022	588	81.9161	638	63.2594	588	196.295	638	167.296
589	2018.43	639	1479.28	589	373.848	639	258.791	589	1888.3	639	1141.46	589	1643.91	639	875.206	589	990.868	639	676.264	589	635.152	639	382.51	589	81.2685	639	63.3748	589	193.324	639	167.571
590	2019.56	640	1480.04	590	369.45	640	259.177	590	1891.8	640	1142	590	1639.78	640	875.608	590	991.013	640	676.768	590	636.028	640	382.997	590	80.5456	640	63.4902	590	190.435	640	167.847
591	2012.31	641	1480.79	591	371.005	641	259.563	591	1887.47	641	1142.54	591	1644.61	641	876.008	591	990.557	641	677.272	591	638.503	641	383.484	591	81.2993	641	63.6056	591	191.271	641	168.123
592	2016.17	642	1481.54	592	372.587	642	259.95	592	1889.79	642	1143.07	592	1642.38	642	876.408	592	989.585	642	677.774	592	638.767	642	383.971	592	84.0606	642	63.7211	592	191.634	642	168.399
593	2014.13	643	1482.29	593	374.141	643	260.335	593	1890.41	643	1143.61	593	1644.78	643	876.808	593	992.064	643	678.276	593	640.795	643	384.457	593	84.0925	643	63.8366	593	190.853	643	168.674
594	2016.04	644	1483.04	594	373.76	644	260.721	594	1890.4	644	1144.14	594	1644.94	644	877.207	594	991.123	644	678.778	594	639.208	644	384.943	594	81.9999	644	63.9521	594	194.074	644	168.95
595	2015.97	645	1483.79	595	374.183	645	261.107	595	1889.9	645	1144.68	595	1647.32	645	877.605	595	992.679	645	679.278	595	640.092	645	385.429	595	85.5737	645	64.0676	595	197.246	645	169.226
596	2023.2	646	1484.54	596	373.446	646	261.492	596	1882.21	646	1145.21	596	1647.43	646	878.003	596	994.571	646	679.777	596	642.696	646	385.914	596	83.9321	646	64.1831	596	197.55	646	169.501
597	2020.77	647	1485.29	597	375.744	647	261.877	597	1882.14	647	1145.75	597	1651.12	647	878.4	597	996.1	647	680.276	597	640.209	647	386.399	597	83.9401	647	64.2986	597	197.949	647	169.777
598	2018.98	648	1486.04	598	376.222	648	262.262	598	1885.71	648	1146.28	598	1654.12	648	878.796	598	993.403	648	680.774	598	639.82	648	386.884	598	82.5066	648	64.4142	598	202.619	648	170.052
599	2013.78	649	1486.78	599	376.788	649	262.647	599	1886.13	649	1146.82	599	1653.43	649	879.192	599	995.516	649	681.27	599	640.279	649	387.368	599	84.6924	649	64.5298	599	206.301	649	170.328
600	2013.99	650	1487.53	600	380.429	650	263.032	600	1884.83	650	1147.36	600	1653.78	650	879.588	600	996.167	650	681.767	600	641.413	650	387.851	600	82.8831	650	64.6453	600	204.957	650	170.603
601	2011.09	651	1488.27	601	381.16	651	263.417	601	1885.5	651	1147.89	601	1654.03	651	879.982	601	998.816	651	682.262	601	643.455	651	388.335	601	85.3491	651	64.7609	601	205.369	651	170.878
602	2012.93	652	1489.02	602	380.62	652	263.801	602	1883	652	1148.42	602	1659.9	652	880.376	602	1001.15	652	682.756	602	646.446	652	388.818	602	84.5484	652	64.8765	602	201.966	652	171.154
603	2014.98	653	1489.76	603	376.879	653	264.186	603	1885.54	653	1148.96	603	1660.41	653	880.77	603	1002.24	653	683.25	603	648.488	653	389.3	603	83.0672	653	64.9922	603	195.382	653	171.429
604	2013.34	654	1490.5	604	377.782	654	264.57	604	1881.85	654	1149.49	604	1660.81	654	881.163	604	1004.97	654	683.743	604	647.444	654	389.782	604	84.2446	654	65.1078	604	199.678	654	171.704
605	2013.28	655	1491.25	605	381.943	655	264.954	605	1874.03	655	1150.03	605	1663.41	655	881.556	605	1003.6	655	684.235	605	647.247	655	390.264	605	86.0457	655	65.2235	605	203.852	655	171.98
606	2012.05	656	1491.99	606	385.009	656	265.338	606	1875.99	656	1150.57	606	1668.31	656	881.947	606	1003.85	656	684.726	606	645.527	656	390.745	606	88.2545	656	65.3392	606	207.464	656	172.255
607	2012.05	657	1492.73	607	380.095	657	265.721	607	1874.88	657	1151.1	607	1670.31	657	882.339	607	1007.72	657	685.216	607	646.542	657	391.226	607	88.8986	657	65.4548	607	208.74	657	172.53
608	2012.84	658	1493.47	608	378.937	658	266.105	608	1874.65	658	1151.63	608	1667.07	658	882.729	608	1009.4	658	685.706	608	649.156	658	391.707	608	86.7113	658	65.5706	608	208.72	658	172.805
609	2010.36	659	1494.21	609	380.462	659	266.488	609	1872.27	659	1152.17	609	1671.34	659	883.119	609	1009.37	659	686.195	609	651.047	659	392.187	609	84.5644	659	65.6863	609	209.058	659	173.08
610	2012.71	660	1494.94	610	386.142	660	266.872	610	1872.96	660	1152.7	610	1674.64	660	883.509	610	1010.03	660	686.683	610	653.025	660	392.667	610	84.7485	660	65.802	610	209.994	660	173.355
611	2014.36	661	1495.68	611	384.341	661	267.255	611	1873.84	661	1153.24	611	1678.43	661	883.898	611	1012.73	661	687.17	611	655.335	661	393.146	611	85.1892	661	65.9178	611	209.756	661	173.63
612	2010.05	662	1496.42	612	386.6	662	267.638	612	1872.05	662	1153.77	612	1678.17	662	884.286	612	1011.53	662	687.657	612	657.761	662	393.625	612	84.5723	662	66.0335	612	209.309	662	173.905
613	2012.1	663	1497.15	613	388.4	663	268.021	613	1870.8	663	1154.31	613	1667.99	663	884.674	613	1014.3	663	688.142	613	654.184	663	394.104	613	84.8529	663	66.1493	613	206.984	663	174.18
614	2014.15	664	1497.89	614	388.612	664	268.403	614	1871.5	664	1154.84	614	1669.02	664	885.062	614	1017.27	664	688.627	614	657.601	664	394.582	614	85.4461	664	66.2651	614	205.23	664	174.455
615	2016.33	665	1498.62	615	388.931	665	268.786	615	1869.89	665	1155.38	615	1669.37	665	885.448	615	1025.27	665	689.111	615	658.364	665	395.06	615	83.3475	665	66.3809	615	206.596	665	174.73
616	2011.07	666	1499.35	616	385.289	666	269.168	616	1871.88	666	1155.91	616	1672.75	666	885.835	616	1024.53	666	689.594	616	658.23	666	395.538	616	85.3409	666	66.4967	616	208.062	666	175.005
617	2013.97	667	1500.09	617	383.949	667	269.55	617	1866.2	667	1156.45	617	1679.05	667	886.22	617	1019.54	667	690.077	617	661.232	667	396.015	617	87.1776	667	66.6126	617	209.297	667	175.28
618	2012.61	668	1500.82	618	388.223	668	269.932	618	1867.01	668	1156.98	618	1682.7	668	886.606	618	1021.34	668	690.558	618	664.657	668	396.491	618	86.2168	668	66.7284	618	211.001	668	175.554
619	2012.46	669	1501.55	619	388.506	669	270.314	619	1865.9	669	1157.52	619	1684.69	669	886.99	619	1023.34	669	691.039	619	667.35	669	396.968	619	84.6124	669	66.8443	619	210.994	669	175.829
620	2009.69	670	1502.28	620	383.986	670	270.696	620	1866.95	670	1158.05	620	1688.03	670	887.374	620	1024.78	670	691.519	620	665.308	670	397.444	620	85.4137	670	66.9602	620	211.824	670	176.104
621	2012.81	671	1503.01	621	391.013	671	271.077	621	1868.95	671	1158.59	621	1692.48	671	887.758	621	1024.28	671	691.999	621	665.255	671	397.919	621	86.45	671	67.0761	621	209.297	671	176.378
622	2010.89	672	1503.73	622	393.597	672	271.459	622	1867.29	672	1159.12	622	1695	672	888.141	622	1026.63	672	692.477	622	665.494	672	398.394	622	86.8921	672	67.192	622	208.86	672	176.653
623	2006.7	673	1504.46	623	394.384	673	271.84	623	1866.61	673	1159.65	623	1694.18	673	888.523	623	1028.59	673	692.955	623	667.363	673	398.869	623	87.3016	673	67.3079	623	207.241	673	176.928
624	2004.08	674	1505.19	624	391.339	674	272.221	624	1868.86	674	1160.19	624	1695.19	674	888.905	624	1028.95	674	693.432	624	665.581	674	399.344	624	87.1093	674	67.4239	624	204.462	674	177.202
625	2001.97	675	1505.91	625	389.318	675	272.602	625	1864.21	675	1160.72	625	1694.31	675	889.287	625	1030.29	675	693.908	625	667.604	675	399.818	625	85.7656	675	67.5398	625	204.718	675	177.477
626	2000.43	676	1506.64	626	391.156	676	272.983	626	1871.24	676	1161.26	626	1697.85	676	889.668	626	1033.26	676	694.384	626	670.969	676	400.291	626	86.8262	676	67.6558	626	208.54	676	177.751
627	1999.68	677	1507.36	627	393.811	677	273.363	627	1869.49	677	1161.79	627	1695.56	677	890.048	627	1033.78	677	694.858	627	668.655	677	400.765	627	86.4254	677	67.7718	627	211.662	677	178.025
628	2004.48	678	1508.09	628	393.964	678	273.743	628	1869.67	678	1162.33	628	1699.37	678	890.428	628	1029.67	678	695.332	628	673.988	678	401.238	628	86.3762	678	67.8878	628	213.881	678	178.3
629	2003.69	679	1508.81	629	387.585	679	274.124	629	1870.63	679	1162.86	629	1691.97	679	890.807	629	1032.26	679	695.806	629	674.131	679	401.71	629	87.2188	679	68.0038	629	212.668	679	178.574
630	2004.17	680	1509.53	630	385.532	680	274.504	630	1868.27	680	1163.39	630	1698.81	680	891.186	630	1030.29	680	696.278	630	676.211	680	402.182	630	85.9089	680	68.1198	630	213.763	680	178.849
631	2002.63	681	1510.25	631	389.282	681	274.884	631	1865.42	681	1163.93	631	1705.95	681	891.565	631	1035.76	681	696.75	631	676.122	681	402.654	631	88.1292	681	68.2359	631	215.517	681	179.123
632	2005.65	682	1510.97	632	395.107	682	275.264	632	1868.72	682	1164.46	632	1708.96	682	891.942	632	1033.49	682	697.221	632	673.955	682	403.126	632	89.4991	682	68.3519	632	214.407	682	179.397
633	2002.25	683	1511.69	633	396.734	683	275.643	633	1867.34	683	1165	633	1708.47	683	892.32	633	1038.03	683	697.691	633	680.456	683	403.597	633	89.3581	683	68.468	633	213.983	683	179.671
634	2002.38	684	1512.4	634	399.075	684	276.023	634	1867.58	684	1165.53	634	1710.02	684	892.697	634	1039.09	684	698.16	634	685.906	684	404.067	634	89.6264	684	68.5841	634	211.938	684	179.945
635	2002.32	685	1513.12	635	399.154	685	276.402	635	1871.35	685	1166.07	635	1717.86	685	893.073	635	1040	685	698.629	635	689.066	685	404.538	635	90.0914	685	68.7002	635	210.088	685	180.219
636	2003.52	686	1513.84	636	398.593	686	276.781	636	1871.27	686	1166.6	636	1717.58	686	893.449	636	1047.21	686	699.097	636	683.677	686	405.007	636	90.1597	686	68.8163	636	211.235	686	180.493
637	2004.65	687	1514.55	637	398.593	687	277.161	637	1869.79	687	1167.14	637	1718.58	687	893.824	637	1048.68	687	699.564	637	688.81	687	405.477	637	90.0616	687	68.9324	637	213.357	687	180.768
638	2004.74	688	1515.27	638	399.086	688	277.539	638	1867.04	688	1167.67	638	1717.41	688	894.199	638	1047.17	688	700.031	638	690.484	688	405.946	638	88.831	688	69.0486	638	214.049	688	181.042
639	2001.68	689	1515.98	639	401.204	689	277.918	639	1868.96	689	1168.2	639	1716.27	689	894.573	639	1045.7	689	700.496	639	689.992	689	406.415	639	87.7618	689	69.1647	639	217.344	689	181.315
640	2007.34	690	1516.69	640	400.992	690	278.297	640	1870.35	690	1168.74	640	1716.5	690	894.947	640	1048.65	690	700.961	640	692.096	690	406.883	640	90.1426	690	69.2809	640	218.812	690	181.589
641	2008.8	691	1517.41	641	403.229	691	278.675	641	1865.43	691	1169.27	641	1716.44	691	895.321	641	1049.64	691	701.426	641	693.986	691	407.351	641	90.5347	691	69.3971	641	219.694	691	181.863
642	2009.03	692	1518.12	642	404.255	692	279.053	642	1863.55	692	1169.81	642	1725.5	692	895.693	642	1051.66	692	701.889	642	691.516	692	407.819	642	89.6688	692	69.5133	642	219.085	692	182.137
643	2006.71	693	1518.83	643	404.207	693	279.432	643	1865.28	693	1170.34	643	1726.52	693	896.066	643	1051.27	693	702.352	643	693.755	693	408.286	643	89.895	693	69.6295	643	220.975	693	182.411
644	2006.52	694	1519.54	644	403.912	694	279.809	644	1863.97	694	1170.88	644	1732.53	694	896.438	644	1052.74	694	702.814	644	693.534	694	408.753	644	87.711	694	69.7457	644	218.097	694	182.685
645	2011.25	695	1520.25	645	404.35	695	280.187	645	1861.12	695	1171.41	645	1731.86	695	896.809	645	1051.8	695	703.275	645	695.655	695	409.22	645	87.9955	695	69.8619	645	211.701	695	182.958
646	2014.65	696	1520.95	646	408.492	696	280.565	646	1858.02	696	1171.94	646	1732.49	696	897.18	646	1048.82	696	703.736	646	696.963	696	409.686	646	88.4794	696	69.9782	646	206.337	696	183.232
647	2013.86	697	1521.66	647	407.317	697	280.942	647	1860.55	697	1172.48	647	1733.85	697	897.551	647	1051.92	697	704.196	647	694.813	697	410.151	647	90.7179	697	70.0945	647	207.617	697	183.506
648	2014.73	698	1522.37	648	409.129	698	281.32	648	1865.88	698	1173.01	648	1737.45	698	897.921	648	1054.91	698	704.655	648	698.372	698	410.617	648	92.0874	698	70.2107	648	205.863	698	183.779
649	2011.61	699	1523.07	649	410.971	699	281.697	649	1869.49	699	1173.55	649	1741.56	699	898.291	649	1058.05	699	705.114	649	700.927	699	411.082	649	92.2096	699	70.327	649	213.234	699	184.053
650	2014.31	700	1523.77	650	411.157	700	282.074	650	1871.97	700	1174.08	650	1748.41	700	898.66	650	1056.94	700	705.571	650	699.568	700	411.547	650	92.1138	700	70.4433	650	217.596	700	184.326
651	2015.6	701	1524.48	651	411.972	701	282.451	651	1870.1	701	1174.62	651	1748.87	701	899.028	651	1057.86	701	706.028	651	703.396	701	412.011	651	88.6471	701	70.5597	651	220.135	701	184.6
652	2018.15	702	1525.18	652	412.197	702	282.827	652	1867.02	702	1175.15	652	1753.21	702	899.397	652	1062.99	702	706.485	652	702.321	702	412.475	652	88.3963	702	70.676	652	223.394	702	184.873
653	2019.78	703	1525.88	653	411.733	703	283.204	653	1868.25	703	1175.68	653	1752.05	703	899.764	653	1061.54	703	706.94	653	704.548	703	412.938	653	89.9932	703	70.7923	653	219.882	703	185.146
654	2018.5	704	1526.58	654	414.414	704	283.58	654	1870.23	704	1176.22	654	1752.56	704	900.132	654	1063.86	704	707.395	654	707.23	704	413.402	654	90.8297	704	70.9087	654	219.82	704	185.42
655	2021.41	705	1527.28	655	414.537	705	283.957	655	1869.47	705	1176.75	655	1757.84	705	900.499	655	1064.95	705	707.85	655	710.293	705	413.864	655	91.6757	705	71.0251	655	223.03	705	185.693
656	2018.99	706	1527.98	656	414.939	706	284.333	656	1867.52	706	1177.29	656	1762.18	706	900.865	656	1064.99	706	708.303	656	711.874	706	414.327	656	91.4923	706	71.1415	656	225.345	706	185.966
657	2018.27	707	1528.68	657	416.971	707	284.709	657	1869.05	707	1177.82	657	1763.47	707	901.231	657	1067.98	707	708.756	657	713.644	707	414.789	657	91.6322	707	71.2579	657	226.39	707	186.24
658	2020.7	708	1529.37	658	417.199	708	285.084	658	1868.54	708	1178.36	658	1764.91	708	901.596	658	1071.27	708	709.208	658	712.215	708	415.251	658	91.1186	708	71.3743	658	226.383	708	186.513
659	2021.84	709	1530.07	659	416.986	709	285.46	659	1869.97	709	1178.89	659	1770.63	709	901.961	659	1069.68	709	709.659	659	710.821	709	415.712	659	93.6727	709	71.4907	659	226.825	709	186.786
660	2024.4	710	1530.77	660	416.093	710	285.835	660	1870.5	710	1179.43	660	1772.66	710	902.326	660	1071.89	710	710.11	660	708.608	710	416.173	660	94.4349	710	71.6071	660	226.245	710	187.059
661	2018.22	711	1531.46	661	418.959	711	286.211	661	1875.39	711	1179.96	661	1773.95	711	902.69	661	1072.69	711	710.56	661	711.704	711	416.634	661	94.5245	711	71.7236	661	227.143	711	187.332
662	2017.01	712	1532.15	662	419.5	712	286.586	662	1875.69	712	1180.49	662	1767.99	712	903.054	662	1073.88	712	711.01	662	713.658	712	417.094	662	93.4489	712	71.8401	662	227.896	712	187.605
663	2022.56	713	1532.84	663	419.857	713	286.961	663	1875.44	713	1181.03	663	1774.15	713	903.417	663	1073.87	713	711.458	663	715.278	713	417.554	663	92.2445	713	71.9565	663	228.856	713	187.878
664	2018.28	714	1533.54	664	419.938	714	287.336	664	1876.22	714	1181.56	664	1778.24	714	903.78	664	1079.77	714	711.906	664	716.458	714	418.013	664	92.0613	714	72.073	664	228.596	714	188.151
665	2018.07	715	1534.23	665	419.61	715	287.71	665	1877.88	715	1182.1	665	1781.19	715	904.143	665	1079.6	715	712.354	665	718.659	715	418.472	665	92.8396	715	72.1895	665	224.093	715	188.424
666	2020.33	716	1534.92	666	419.238	716	288.085	666	1878.3	716	1182.63	666	1783.33	716	904.505	666	1078.92	716	712.8	666	718.036	716	418.931	666	94.8695	716	72.3061	666	220.261	716	188.697
667	2023.54	717	1535.6	667	421.485	717	288.459	667	1877.25	717	1183.17	667	1787.9	717	904.866	667	1079.25	717	713.246	667	719.983	717	419.389	667	95.3572	717	72.4226	667	223.225	717	188.97
668	2018.78	718	1536.29	668	423.02	718	288.834	668	1878.24	718	1183.7	668	1786.12	718	905.227	668	1083.74	718	713.692	668	721.493	718	419.847	668	92.1312	718	72.5392	668	223.787	718	189.242
669	2021.41	719	1536.98	669	423.329	719	289.207	669	1880.47	719	1184.24	669	1791.13	719	905.588	669	1082.95	719	714.136	669	720.681	719	420.305	669	91.4488	719	72.6557	669	228.455	719	189.515
670	2019.92	720	1537.66	670	426.803	720	289.581	670	1879.83	720	1184.77	670	1791.22	720	905.948	670	1086.07	720	714.58	670	724.365	720	420.762	670	91.0734	720	72.7723	670	229.873	720	189.788
671	2021.78	721	1538.35	671	427.659	721	289.955	671	1877.24	721	1185.31	671	1793.18	721	906.308	671	1086.75	721	715.023	671	727.234	721	421.219	671	92.4803	721	72.8889	671	226.455	721	190.06
672	2023.26	722	1539.03	672	428.398	722	290.329	672	1877.99	722	1185.84	672	1796	722	906.668	672	1088.23	722	715.466	672	729.374	722	421.676	672	91.7626	722	73.0055	672	231.658	722	190.333
673	2023.98	723	1539.72	673	428.476	723	290.702	673	1880.57	723	1186.38	673	1794.63	723	907.027	673	1091.48	723	715.908	673	728.571	723	422.132	673	92.5241	723	73.1221	673	232.499	723	190.606
674	2021.35	724	1540.4	674	428.729	724	291.075	674	1879.47	724	1186.91	674	1796.99	724	907.385	674	1094.61	724	716.349	674	727.391	724	422.588	674	91.7735	724	73.2387	674	231.356	724	190.878
675	2026.9	725	1541.08	675	425.795	725	291.449	675	1881.9	725	1187.45	675	1799.85	725	907.744	675	1095.12	725	716.79	675	725.987	725	423.043	675	92.4013	725	73.3553	675	232.863	725	191.15
676	2023.05	726	1541.76	676	426.551	726	291.822	676	1882.07	726	1187.98	676	1801.51	726	908.101	676	1093.17	726	717.23	676	725.028	726	423.499	676	92.8554	726	73.472	676	232.984	726	191.423
677	2025.12	727	1542.44	677	428.475	727	292.194	677	1881.78	727	1188.52	677	1801.02	727	908.459	677	1091.63	727	717.669	677	727.53	727	423.954	677	94.8469	727	73.5886	677	230.449	727	191.695
678	2029.46	728	1543.12	678	429.897	728	292.567	678	1882.32	728	1189.05	678	1808.62	728	908.816	678	1092.6	728	718.107	678	727.642	728	424.408	678	93.7117	728	73.7053	678	233.35	728	191.968
679	2028.54	729	1543.8	679	428.824	729	292.94	679	1884	729	1189.59	679	1809.33	729	909.172	679	1092.82	729	718.545	679	729.382	729	424.862	679	92.2444	729	73.822	679	234.394	729	192.24
680	2028.54	730	1544.47	680	432.15	730	293.312	680	1889.09	730	1190.12	680	1808.03	730	909.529	680	1097.89	730	718.983	680	733.226	730	425.316	680	92.2269	730	73.9387	680	234.25	730	192.512
681	2022.98	731	1545.15	681	432.847	731	293.684	681	1889.93	731	1190.66	681	1813.72	731	909.884	681	1098.01	731	719.419	681	732.184	731	425.769	681	93.6761	731	74.0554	681	231.378	731	192.785
682	2028.32	732	1545.82	682	432.625	732	294.056	682	1891.68	732	1191.19	682	1814.54	732	910.24	682	1099.26	732	719.855	682	733.926	732	426.222	682	91.5095	732	74.1721	682	234.312	732	193.057
683	2027.12	733	1546.5	683	433.607	733	294.428	683	1892.65	733	1191.73	683	1812.12	733	910.595	683	1102.7	733	720.29	683	736.655	733	426.675	683	93.7295	733	74.2889	683	235.508	733	193.329
684	2028.25	734	1547.17	684	434.05	734	294.8	684	1891.67	734	1192.26	684	1818.17	734	910.949	684	1103.84	734	720.725	684	735.091	734	427.127	684	91.3	734	74.4056	684	237.185	734	193.601
685	2028.32	735	1547.84	685	435.907	735	295.171	685	1891.19	735	1192.8	685	1819.83	735	911.303	685	1104.92	735	721.159	685	739.502	735	427.579	685	93.2834	735	74.5224	685	236.576	735	193.873
686	2025.27	736	1548.51	686	436.764	736	295.543	686	1889.37	736	1193.33	686	1820.39	736	911.657	686	1105.09	736	721.593	686	738.129	736	428.03	686	94.2966	736	74.6392	686	237.955	736	194.145
687	2030.1	737	1549.18	687	440.342	737	295.914	687	1889.92	737	1193.87	687	1823.53	737	912.011	687	1107.01	737	722.025	687	739.046	737	428.481	687	94.4974	737	74.7559	687	235.448	737	194.417
688	2029.39	738	1549.85	688	436.991	738	296.285	688	1890.06	738	1194.4	688	1823.98	738	912.364	688	1108.78	738	722.457	688	741.588	738	428.932	688	93.6495	738	74.8727	688	236.274	738	194.689
689	2029.97	739	1550.52	689	441.278	739	296.656	689	1890.33	739	1194.94	689	1820.79	739	912.716	689	1109.53	739	722.889	689	741.998	739	429.383	689	96.3621	739	74.9896	689	237.75	739	194.961
690	2027.97	740	1551.19	690	440.609	740	297.027	690	1891.65	740	1195.47	690	1824.13	740	913.069	690	1109.14	740	723.32	690	743.887	740	429.833	690	96.1614	740	75.1064	690	239.27	740	195.233
691	2026.76	741	1551.85	691	439.804	741	297.397	691	1891.74	741	1196.01	691	1825.3	741	913.421	691	1112.29	741	723.75	691	745.181	741	430.283	691	98.7259	741	75.2232	691	240.79	741	195.505
692	2026.76	742	1552.52	692	436.854	742	297.768	692	1888.31	742	1196.54	692	1828.29	742	913.772	692	1114.52	742	724.179	692	746.783	742	430.732	692	100.035	742	75.3401	692	238.166	742	195.776
693	2030.54	743	1553.18	693	436.36	743	298.138	693	1886.54	743	1197.08	693	1828.54	743	914.123	693	1112.99	743	724.608	693	747.525	743	431.181	693	98.7446	743	75.4569	693	236.996	743	196.048
694	2021.14	744	1553.84	694	437.831	744	298.508	694	1887.19	744	1197.62	694	1830.57	744	914.474	694	1112.93	744	725.037	694	748.808	744	431.63	694	101.699	744	75.5738	694	239.974	744	196.32
695	2023.42	745	1554.51	695	437.591	745	298.878	695	1896.68	745	1198.15	695	1830.11	745	914.824	695	1113.33	745	725.464	695	752.929	745	432.078	695	106.514	745	75.6907	695	238.89	745	196.591
696	2023.14	746	1555.17	696	439.066	746	299.248	696	1895.14	746	1198.69	696	1834.12	746	915.174	696	1114.25	746	725.891	696	751.555	746	432.526	696	110.076	746	75.8076	696	238.66	746	196.863
697	2024.2	747	1555.83	697	442.551	747	299.618	697	1898.08	747	1199.22	697	1835.98	747	915.524	697	1114.43	747	726.318	697	749.046	747	432.974	697	107.898	747	75.9245	697	240.328	747	197.134
698	2027.75	748	1556.49	698	442.469	748	299.988	698	1894.01	748	1199.76	698	1838.58	748	915.873	698	1120.23	748	726.744	698	751.477	748	433.421	698	107.762	748	76.0414	698	241.052	748	197.406
699	2027.39	749	1557.15	699	445.167	749	300.357	699	1892.48	749	1200.29	699	1841.85	749	916.222	699	1122.02	749	727.169	699	749.39	749	433.868	699	105.669	749	76.1583	699	238.921	749	197.677
700	2023.61	750	1557.8	700	445.351	750	300.726	700	1893.32	750	1200.83	700	1836.73	750	916.571	700	1124.24	750	727.593	700	748.764	750	434.314	700	102.228	750	76.2753	700	240.884	750	197.949
701	2025.68	751	1558.46	701	445.576	751	301.095	701	1892.96	751	1201.37	701	1831.64	751	916.919	701	1125.56	751	728.017	701	747.419	751	434.76	701	101.08	751	76.3923	701	241	751	198.22
702	2021.62	752	1559.12	702	445.657	752	301.464	702	1892.19	752	1201.9	702	1834.07	752	917.267	702	1124.14	752	728.441	702	750.667	752	435.206	702	100.61	752	76.5092	702	239.878	752	198.492
703	2020.49	753	1559.77	703	448.899	753	301.833	703	1892.39	753	1202.44	703	1840.68	753	917.614	703	1126.99	753	728.863	703	748.573	753	435.652	703	101.06	753	76.6262	703	241.892	753	198.763
704	2022.33	754	1560.42	704	449.155	754	302.202	704	1892.88	754	1202.97	704	1837.62	754	917.961	704	1127.9	754	729.285	704	752.11	754	436.097	704	104.241	754	76.7432	704	242.736	754	199.034
705	2023.32	755	1561.08	705	447.926	755	302.57	705	1892.51	755	1203.51	705	1848.54	755	918.308	705	1128.47	755	729.707	705	752.377	755	436.542	705	101.242	755	76.8602	705	240.627	755	199.305
706	2023.11	756	1561.73	706	448.957	756	302.938	706	1894.12	756	1204.05	706	1846.96	756	918.655	706	1127.72	756	730.128	706	751.618	756	436.986	706	101.348	756	76.9772	706	243.675	756	199.576
707	2021.49	757	1562.38	707	450.305	757	303.307	707	1892.77	757	1204.58	707	1841.81	757	919.001	707	1130.07	757	730.548	707	752.185	757	437.43	707	99.8903	757	77.0943	707	243.792	757	199.847
708	2018.85	758	1563.03	708	449.999	758	303.675	708	1887.53	758	1205.12	708	1846.1	758	919.346	708	1130.14	758	730.968	708	751.876	758	437.874	708	97.2478	758	77.2113	708	244.612	758	200.119
709	2020.06	759	1563.68	709	448.272	759	304.042	709	1883.64	759	1205.66	709	1848.65	759	919.692	709	1130.97	759	731.387	709	753.202	759	438.317	709	100.562	759	77.3284	709	242.385	759	200.389
710	2019.21	760	1564.33	710	452.783	760	304.41	710	1879.38	760	1206.19	710	1842.63	760	920.037	710	1134.06	760	731.805	710	753.279	760	438.76	710	99.0766	760	77.4454	710	245.011	760	200.661
711	2019.63	761	1564.97	711	451.022	761	304.778	711	1878.82	761	1206.73	711	1838.2	761	920.381	711	1135.88	761	732.223	711	754.029	761	439.203	711	98.4362	761	77.5625	711	241.254	761	200.931
712	2019.99	762	1565.62	712	452.949	762	305.145	712	1880.58	762	1207.27	712	1845.24	762	920.726	712	1139.25	762	732.64	712	753.46	762	439.646	712	100.477	762	77.6796	712	239.356	762	201.202
713	2017.08	763	1566.26	713	453.115	763	305.512	713	1880.15	763	1207.8	713	1849.77	763	921.07	713	1138.89	763	733.057	713	756.551	763	440.087	713	104.826	763	77.7967	713	237.697	763	201.473
714	2019.36	764	1566.91	714	453.878	764	305.879	714	1880.74	764	1208.34	714	1855.98	764	921.413	714	1138.34	764	733.473	714	759.1	764	440.529	714	107.057	764	77.9138	714	243.181	764	201.744
715	2016.3	765	1567.55	715	453.538	765	306.246	715	1879.06	765	1208.88	715	1849.36	765	921.756	715	1137.28	765	733.889	715	756.938	765	440.97	715	108.484	765	78.0309	715	245.455	765	202.015
716	2016.16	766	1568.19	716	455.569	766	306.613	716	1880.55	766	1209.41	716	1850.69	766	922.1	716	1138.96	766	734.303	716	759.489	766	441.411	716	110.591	766	78.148	716	245.736	766	202.286
717	2020.56	767	1568.83	717	455.683	767	306.98	717	1876.89	767	1209.95	717	1850.67	767	922.442	717	1140.85	767	734.718	717	758.419	767	441.852	717	107.362	767	78.2652	717	248.787	767	202.556
718	2014.66	768	1569.47	718	454.75	768	307.346	718	1879.54	768	1210.49	718	1856.03	768	922.784	718	1139.58	768	735.131	718	758.056	768	442.292	718	103.897	768	78.3824	718	247.99	768	202.827
719	2015.8	769	1570.11	719	454.452	769	307.712	719	1874.67	769	1211.02	719	1851.27	769	923.126	719	1139.62	769	735.545	719	756.73	769	442.732	719	100.907	769	78.4995	719	247.03	769	203.097
720	2016.59	770	1570.75	720	456.933	770	308.079	720	1879.55	770	1211.56	720	1836.45	770	923.468	720	1143.36	770	735.957	720	757.039	770	443.172	720	101.252	770	78.6167	720	246.041	770	203.368
721	2018.65	771	1571.39	721	451.26	771	308.445	721	1882.09	771	1212.1	721	1834.91	771	923.809	721	1143.81	771	736.369	721	759.148	771	443.611	721	103.003	771	78.7339	721	246.581	771	203.638
722	2017.8	772	1572.02	722	454.306	772	308.81	722	1878.53	772	1212.63	722	1839.82	772	924.15	722	1142.96	772	736.78	722	757.558	772	444.05	722	104.112	772	78.8511	722	248.691	772	203.909
723	2019.23	773	1572.66	723	454.904	773	309.176	723	1874.64	773	1213.17	723	1844.25	773	924.491	723	1145.8	773	737.191	723	760.603	773	444.488	723	107.55	773	78.9683	723	249.353	773	204.179
724	2017.5	774	1573.29	724	453.29	774	309.542	724	1876.24	774	1213.71	724	1854.42	774	924.831	724	1147.49	774	737.601	724	763.702	774	444.926	724	108.375	774	79.0855	724	249.137	774	204.45
725	2023.76	775	1573.93	725	448.716	775	309.907	725	1873.97	775	1214.25	725	1856.79	775	925.171	725	1143.8	775	738.011	725	764.297	775	445.364	725	105.862	775	79.2028	725	251.275	775	204.72
726	2022.61	776	1574.56	726	448.991	776	310.272	726	1879.26	776	1214.78	726	1852.94	776	925.511	726	1143.78	776	738.42	726	764.188	776	445.802	726	106.675	776	79.32	726	252.054	776	204.99
727	2019.77	777	1575.19	727	451.326	777	310.637	727	1879.32	777	1215.32	727	1852.53	777	925.85	727	1147.37	777	738.828	727	765.123	777	446.239	727	108.525	777	79.4373	727	250.719	777	205.261
728	2018.7	778	1575.82	728	455.381	778	311.002	728	1881.76	778	1215.86	728	1846.51	778	926.189	728	1142.65	778	739.236	728	770.822	778	446.676	728	108.226	778	79.5546	728	250.483	778	205.531
729	2022.47	779	1576.45	729	456.585	779	311.367	729	1881.74	779	1216.39	729	1849.15	779	926.528	729	1145.55	779	739.644	729	771.682	779	447.112	729	107.571	779	79.6718	729	249.636	779	205.801
730	2021.98	780	1577.08	730	458.307	780	311.732	730	1881.92	780	1216.93	730	1846.96	780	926.866	730	1146.78	780	740.051	730	770.696	780	447.548	730	105.427	780	79.7891	730	250.44	780	206.071
731	2020.35	781	1577.7	731	457.498	781	312.096	731	1881.96	781	1217.47	731	1848.31	781	927.204	731	1148.03	781	740.457	731	771.872	781	447.984	731	103.838	781	79.9064	731	249.025	781	206.341
732	2015.8	782	1578.33	732	457.975	782	312.46	732	1883.24	782	1218.01	732	1848.91	782	927.542	732	1148.83	782	740.862	732	769.551	782	448.42	732	103.461	782	80.0238	732	250.194	782	206.611
733	2013.11	783	1578.95	733	459.665	783	312.825	733	1886.63	783	1218.55	733	1848.8	783	927.88	733	1152.95	783	741.267	733	774.334	783	448.855	733	101.674	783	80.1411	733	250.731	783	206.881
734	2014.09	784	1579.58	734	458.158	784	313.188	734	1884.63	784	1219.08	734	1852.23	784	928.217	734	1149.5	784	741.672	734	771.508	784	449.289	734	103.066	784	80.2584	734	252.233	784	207.151
735	2010.13	785	1580.2	735	459.136	785	313.552	735	1882.04	785	1219.62	735	1855.43	785	928.554	735	1152.51	785	742.076	735	773.706	785	449.724	735	101.425	785	80.3758	735	252.422	785	207.421
736	2010.97	786	1580.83	736	459.538	786	313.916	736	1886.28	786	1220.16	736	1859.97	786	928.89	736	1153.79	786	742.479	736	777.21	786	450.158	736	101.28	786	80.4931	736	251.932	786	207.69
737	2010.83	787	1581.45	737	459.247	787	314.279	737	1888.93	787	1220.7	737	1859.33	787	929.226	737	1158.59	787	742.882	737	776.406	787	450.592	737	102.679	787	80.6105	737	254.632	787	207.96
738	2011.24	788	1582.07	738	461.738	788	314.643	738	1885.23	788	1221.24	738	1857.34	788	929.562	738	1165.6	788	743.284	738	776.397	788	451.025	738	101.491	788	80.7279	738	252.185	788	208.23
739	2015.73	789	1582.69	739	464.1	789	315.006	739	1884.82	789	1221.78	739	1854.91	789	929.898	739	1164.57	789	743.686	739	774.679	789	451.458	739	103.554	789	80.8453	739	254.786	789	208.5
740	2010.98	790	1583.3	740	464.656	790	315.369	740	1885.1	790	1222.31	740	1857.83	790	930.233	740	1163.58	790	744.087	740	775.519	790	451.891	740	101.031	790	80.9627	740	254.12	790	208.769
741	2011.33	791	1583.92	741	465.602	791	315.732	741	1885.8	791	1222.85	741	1859.82	791	930.568	741	1161.77	791	744.488	741	773.614	791	452.323	741	103.012	791	81.0801	741	253.884	791	209.039
742	2013.02	792	1584.54	742	464.694	792	316.095	742	1881.67	792	1223.39	742	1862.35	792	930.903	742	1160.73	792	744.888	742	776.097	792	452.755	742	104.662	792	81.1975	742	253.86	792	209.309
743	2012.24	793	1585.15	743	467.586	793	316.457	743	1884.38	793	1223.93	743	1859.32	793	931.238	743	1161.81	793	745.287	743	773.864	793	453.187	743	103.799	793	81.315	743	254.095	793	209.578
744	2011.26	794	1585.77	744	466.468	794	316.82	744	1880.55	794	1224.47	744	1865.38	794	931.572	744	1160.28	794	745.686	744	776.895	794	453.618	744	105.608	794	81.4324	744	252.664	794	209.847
745	2010.25	795	1586.38	745	467.76	795	317.182	745	1875.73	795	1225.01	745	1861.25	795	931.906	745	1160.61	795	746.085	745	776.821	795	454.049	745	103.848	795	81.5499	745	252.64	795	210.117
746	2013.59	796	1586.99	746	470.087	796	317.544	746	1877.74	796	1225.55	746	1864.37	796	932.239	746	1159.62	796	746.482	746	775.073	796	454.48	746	104.474	796	81.6673	746	253.265	796	210.386
747	2016.71	797	1587.6	747	468.147	797	317.906	747	1878.7	797	1226.08	747	1868.36	797	932.572	747	1160.15	797	746.88	747	772.714	797	454.91	747	107.247	797	81.7848	747	250.801	797	210.656
748	2015.37	798	1588.21	748	469.827	798	318.268	748	1882.73	798	1226.62	748	1864.99	798	932.905	748	1164.89	798	747.277	748	773.178	798	455.34	748	110.316	798	81.9023	748	247.67	798	210.925
749	2012.96	799	1588.82	749	470.69	799	318.63	749	1889.22	799	1227.16	749	1863.51	799	933.238	749	1165.34	799	747.673	749	776.841	799	455.77	749	109.934	799	82.0198	749	248.705	799	211.194
750	2013.95	800	1589.43	750	468.792	800	318.991	750	1888.81	800	1227.7	750	1871.68	800	933.571	750	1167.78	800	748.068	750	778.965	800	456.199	750	109.626	800	82.1373	750	246.585	800	211.463
751	2015.59	801	1590.04	751	466.767	801	319.353	751	1888.95	801	1228.24	751	1877.46	801	933.903	751	1171.45	801	748.464	751	779.003	801	456.628	751	108.458	801	82.2549	751	247.387	801	211.732
752	2013.74	802	1590.65	752	469.482	802	319.714	752	1891.47	802	1228.78	752	1876.94	802	934.235	752	1170.38	802	748.858	752	780.63	802	457.057	752	106.556	802	82.3724	752	244.61	802	212.002
753	2017.36	803	1591.25	753	469.524	803	320.075	753	1893.71	803	1229.32	753	1880.3	803	934.566	753	1174.39	803	749.252	753	784.493	803	457.485	753	104.491	803	82.4899	753	246.983	803	212.271
754	2021.77	804	1591.86	754	469.955	804	320.436	754	1890.76	804	1229.86	754	1879.76	804	934.898	754	1173.6	804	749.646	754	790.189	804	457.913	754	106.002	804	82.6075	754	249.427	804	212.54
755	2019.21	805	1592.46	755	472.415	805	320.797	755	1893.29	805	1230.4	755	1880.15	805	935.229	755	1172.48	805	750.039	755	788.276	805	458.341	755	109.182	805	82.725	755	249.735	805	212.809
756	2020.5	806	1593.06	756	475.007	806	321.157	756	1893.63	806	1230.94	756	1876.87	806	935.559	756	1173.39	806	750.431	756	787.002	806	458.768	756	109.861	806	82.8426	756	252.318	806	213.077
757	2020.92	807	1593.66	757	476.866	807	321.518	757	1889.99	807	1231.48	757	1876.99	807	935.89	757	1174.26	807	750.823	757	783.744	807	459.195	757	112.944	807	82.9602	757	252.301	807	213.346
758	2018.29	808	1594.26	758	477.082	808	321.878	758	1892.5	808	1232.02	758	1879.7	808	936.22	758	1176.99	808	751.215	758	786.36	808	459.622	758	113.749	808	83.0778	758	250.818	808	213.615
759	2019.5	809	1594.86	759	475.914	809	322.238	759	1893.25	809	1232.56	759	1879.01	809	936.55	759	1178.35	809	751.606	759	784.126	809	460.048	759	112.404	809	83.1954	759	251.387	809	213.884
760	2022.05	810	1595.46	760	474.96	810	322.598	760	1894.11	810	1233.1	760	1880.13	810	936.88	760	1177.35	810	751.996	760	782.918	810	460.474	760	110.632	810	83.313	760	249.951	810	214.153
761	2019.5	811	1596.06	761	478.287	811	322.958	761	1891.16	811	1233.64	761	1884.25	811	937.209	761	1181.08	811	752.386	761	785.004	811	460.9	761	111.533	811	83.4307	761	247.997	811	214.421
762	2021.14	812	1596.65	762	479.283	812	323.318	762	1896.4	812	1234.18	762	1886.1	812	937.538	762	1180.37	812	752.775	762	787.884	812	461.325	762	112.201	812	83.5483	762	249.383	812	214.69
763	2014.74	813	1597.25	763	479.38	813	323.677	763	1893.33	813	1234.72	763	1885.54	813	937.867	763	1179.37	813	753.164	763	787.503	813	461.75	763	115.523	813	83.6659	763	247.785	813	214.959
764	2020.21	814	1597.84	764	479.087	814	324.037	764	1896.11	814	1235.26	764	1888.53	814	938.196	764	1177.59	814	753.552	764	790.364	814	462.175	764	118.406	814	83.7836	764	250.226	814	215.227
765	2016.59	815	1598.44	765	478.393	815	324.396	765	1894.57	815	1235.8	765	1886.06	815	938.524	765	1179.33	815	753.94	765	789.723	815	462.599	765	115.53	815	83.9013	765	255.633	815	215.496
766	2018.3	816	1599.03	766	476.71	816	324.755	766	1895.06	816	1236.34	766	1884.74	816	938.852	766	1180.98	816	754.327	766	792.051	816	463.023	766	113.928	816	84.019	766	254.07	816	215.764
767	2015.47	817	1599.62	767	474.978	817	325.114	767	1894.36	817	1236.88	767	1884.76	817	939.18	767	1181.9	817	754.714	767	794.881	817	463.447	767	113.759	817	84.1367	767	252.185	817	216.032
768	2012.96	818	1600.21	768	472.984	818	325.473	768	1895.07	818	1237.42	768	1890.17	818	939.507	768	1186.83	818	755.1	768	796.307	818	463.87	768	116.377	818	84.2544	768	254.534	818	216.301
769	2014.67	819	1600.8	769	475.75	819	325.831	769	1899.41	819	1237.96	769	1886.25	819	939.835	769	1188.52	819	755.486	769	795.373	819	464.293	769	113.18	819	84.3721	769	255.12	819	216.569
770	2015.17	820	1601.39	770	476.994	820	326.19	770	1895.07	820	1238.5	770	1886.38	820	940.162	770	1188.93	820	755.871	770	797.601	820	464.716	770	110.175	820	84.4898	770	256.308	820	216.838
771	2014.27	821	1601.97	771	482.491	821	326.548	771	1896.05	821	1239.04	771	1889.08	821	940.488	771	1188.59	821	756.256	771	797.976	821	465.138	771	111.48	821	84.6075	771	258.139	821	217.106
772	2016.96	822	1602.56	772	480.503	822	326.906	772	1893.73	822	1239.58	772	1888.93	822	940.815	772	1190.71	822	756.64	772	801.799	822	465.56	772	111.438	822	84.7253	772	259.448	822	217.374
773	2016.53	823	1603.15	773	480.995	823	327.264	773	1898.68	823	1240.12	773	1890.23	823	941.141	773	1189.09	823	757.024	773	800.637	823	465.982	773	115.621	823	84.843	773	256.841	823	217.642
774	2019.02	824	1603.73	774	482.736	824	327.622	774	1898.33	824	1240.66	774	1892.47	824	941.467	774	1191.05	824	757.407	774	802.795	824	466.404	774	118.53	824	84.9608	774	257.427	824	217.91
775	2016.75	825	1604.31	775	478.879	825	327.98	775	1898.88	825	1241.2	775	1896.87	825	941.793	775	1192.16	825	757.79	775	803.995	825	466.825	775	120.009	825	85.0785	775	258.2	825	218.178
776	2018.89	826	1604.9	776	476.632	826	328.338	776	1898.17	826	1241.74	776	1894.95	826	942.118	776	1192.81	826	758.172	776	808.987	826	467.245	776	116.614	826	85.1963	776	257.889	826	218.446
777	2020.31	827	1605.48	777	472.898	827	328.695	777	1898.6	827	1242.29	777	1893.46	827	942.444	777	1192.54	827	758.553	777	804.809	827	467.666	777	116.468	827	85.3141	777	261.305	827	218.714
778	2025.28	828	1606.06	778	473.372	828	329.052	778	1897.83	828	1242.83	778	1893	828	942.769	778	1192.32	828	758.935	778	805.263	828	468.086	778	114.166	828	85.4319	778	256.989	828	218.982
779	2022.86	829	1606.64	779	476.309	829	329.409	779	1901.11	829	1243.37	779	1894.8	829	943.093	779	1192.27	829	759.315	779	799.807	829	468.505	779	114.833	829	85.5497	779	259.111	829	219.25
780	2024.72	830	1607.22	780	482.456	830	329.766	780	1897.25	830	1243.91	780	1894.31	830	943.418	780	1194.9	830	759.696	780	806.009	830	468.925	780	115.335	830	85.6676	780	262.261	830	219.518
781	2019.4	831	1607.79	781	485.191	831	330.123	781	1898.3	831	1244.45	781	1900.66	831	943.742	781	1197.78	831	760.075	781	808.829	831	469.344	781	115.72	831	85.7854	781	268.699	831	219.785
782	2025.36	832	1608.37	782	484.216	832	330.48	782	1899.7	832	1244.99	782	1898.05	832	944.066	782	1199.49	832	760.454	782	806.561	832	469.763	782	116.178	832	85.9032	782	271.299	832	220.053
783	2024.79	833	1608.94	783	487.525	833	330.836	783	1900.6	833	1245.53	783	1896.18	833	944.39	783	1195.95	833	760.833	783	806.67	833	470.181	783	117.444	833	86.0211	783	271.746	833	220.321
784	2022.16	834	1609.52	784	489.693	834	331.192	784	1900.11	834	1246.08	784	1897.78	834	944.714	784	1194.11	834	761.211	784	806.989	834	470.599	784	114.849	834	86.1389	784	273.52	834	220.588
785	2021.44	835	1610.09	785	489.539	835	331.549	785	1905.37	835	1246.62	785	1899.96	835	945.037	785	1194.78	835	761.589	785	808.243	835	471.017	785	119.784	835	86.2568	785	269.693	835	220.856
786	2021.87	836	1610.66	786	492.287	836	331.905	786	1904.46	836	1247.16	786	1900.25	836	945.36	786	1195.61	836	761.966	786	807.692	836	471.435	786	118.25	836	86.3747	786	268.311	836	221.123
787	2014.7	837	1611.24	787	492.503	837	332.261	787	1902.64	837	1247.7	787	1898	837	945.683	787	1196.85	837	762.343	787	809.029	837	471.852	787	115.976	837	86.4926	787	268.419	837	221.391
788	2017.53	838	1611.81	788	491.762	838	332.616	788	1898.85	838	1248.24	788	1896.74	838	946.005	788	1199.73	838	762.719	788	808.17	838	472.269	788	118.183	838	86.6105	788	267.331	838	221.658
789	2016.6	839	1612.38	789	493.408	839	332.972	789	1897.72	839	1248.79	789	1890.14	839	946.328	789	1200.58	839	763.095	789	809.329	839	472.685	789	118.654	839	86.7284	789	269.961	839	221.926
790	2018.24	840	1612.94	790	492.747	840	333.327	790	1899.81	840	1249.33	790	1888.13	840	946.65	790	1200.55	840	763.47	790	811.044	840	473.101	790	117.712	840	86.8463	790	272.696	840	222.193
791	2022.87	841	1613.51	791	495.359	841	333.683	791	1897.64	841	1249.87	791	1883.4	841	946.972	791	1204.06	841	763.845	791	813.907	841	473.517	791	117.072	841	86.9642	791	271.821	841	222.46
792	2023.29	842	1614.08	792	497.053	842	334.038	792	1898.19	842	1250.41	792	1884.1	842	947.294	792	1203.53	842	764.22	792	812.154	842	473.933	792	116.58	842	87.0822	792	272.749	842	222.728
793	2022.38	843	1614.64	793	494.569	843	334.393	793	1899.86	843	1250.96	793	1887.2	843	947.615	793	1209.16	843	764.593	793	814.358	843	474.348	793	117.802	843	87.2001	793	275.91	843	222.995
794	2026.57	844	1615.21	794	492.078	844	334.748	794	1899.16	844	1251.5	794	1896.89	844	947.936	794	1210.91	844	764.967	794	817.468	844	474.763	794	118.004	844	87.3181	794	273.913	844	223.262
795	2026.5	845	1615.77	795	495.449	845	335.102	795	1900.49	845	1252.04	795	1902.46	845	948.257	795	1211.62	845	765.34	795	821.158	845	475.178	795	118.284	845	87.4361	795	269.822	845	223.529
796	2026.07	846	1616.33	796	494.547	846	335.457	796	1905.96	846	1252.58	796	1900.66	846	948.578	796	1212.76	846	765.712	796	822.786	846	475.592	796	116.904	846	87.554	796	269.874	846	223.796
797	2024.58	847	1616.89	797	496.651	847	335.811	797	1906.51	847	1253.13	797	1899.44	847	948.899	797	1218.08	847	766.084	797	821.092	847	476.006	797	116.68	847	87.672	797	272.663	847	224.063
798	2022.66	848	1617.45	798	500.38	848	336.165	798	1911.71	848	1253.67	798	1898.39	848	949.219	798	1217.39	848	766.455	798	821.799	848	476.419	798	117.802	848	87.79	798	266.531	848	224.33
799	2023.8	849	1618.01	799	500.801	849	336.519	799	1909.81	849	1254.21	799	1902.83	849	949.539	799	1214.12	849	766.826	799	821.298	849	476.833	799	120.062	849	87.908	799	261.358	849	224.597
800	2025.15	850	1618.57	800	501.389	850	336.873	800	1911.28	850	1254.76	800	1906.27	850	949.859	800	1216.1	850	767.197	800	824.543	850	477.246	800	122.624	850	88.026	800	265.966	850	224.864
801	2028.71	851	1619.13	801	501.06	851	337.227	801	1911.84	851	1255.3	801	1904.46	851	950.178	801	1218.3	851	767.567	801	821.391	851	477.658	801	123.975	851	88.1441	801	270.511	851	225.131
802	2027.57	852	1619.69	802	499.681	852	337.581	802	1910.99	852	1255.84	802	1906.15	852	950.498	802	1216.8	852	767.937	802	824.558	852	478.071	802	120.874	852	88.2621	802	269.765	852	225.397
803	2026.36	853	1620.24	803	500.208	853	337.934	803	1912.53	853	1256.39	803	1904.6	853	950.817	803	1221.38	853	768.306	803	826.23	853	478.483	803	121.866	853	88.3802	803	272.772	853	225.664
804	2027.43	854	1620.8	804	500.537	854	338.288	804	1915.84	854	1256.93	804	1913.15	854	951.136	804	1223.36	854	768.674	804	827.298	854	478.894	804	117.734	854	88.4982	804	270.008	854	225.931
805	2029.36	855	1621.35	805	500.51	855	338.641	805	1914.56	855	1257.47	805	1916.54	855	951.455	805	1224.62	855	769.043	805	830.352	855	479.306	805	114.751	855	88.6163	805	270.981	855	226.197
806	2031.42	856	1621.9	806	504.016	856	338.994	806	1917.58	856	1258.02	806	1915.39	856	951.774	806	1225.34	856	769.41	806	831.915	856	479.717	806	118.934	856	88.7343	806	266.524	856	226.464
807	2026.15	857	1622.45	807	504.715	857	339.346	807	1913.22	857	1258.56	807	1916.83	857	952.092	807	1227.61	857	769.778	807	830.113	857	480.128	807	120.099	857	88.8524	807	263.634	857	226.731
808	2029.71	858	1623	808	505.664	858	339.699	808	1914.83	858	1259.1	808	1918.27	858	952.41	808	1230.7	858	770.144	808	833.658	858	480.538	808	119.181	858	88.9705	808	258.382	858	226.997
809	2028.29	859	1623.55	809	507.745	859	340.052	809	1915.32	859	1259.65	809	1921.36	859	952.728	809	1233.6	859	770.511	809	840.838	859	480.948	809	117.094	859	89.0886	809	260.021	859	227.263
810	2030.5	860	1624.1	810	507.588	860	340.404	810	1911.59	860	1260.19	810	1923.3	860	953.046	810	1235.06	860	770.877	810	841.449	860	481.358	810	116.959	860	89.2067	810	265.753	860	227.53
811	2030.21	861	1624.65	811	510.728	861	340.757	811	1915.74	861	1260.73	811	1919.98	861	953.363	811	1234.47	861	771.242	811	843.382	861	481.767	811	119.463	861	89.3248	811	274.393	861	227.796
812	2029.64	862	1625.19	812	509.917	862	341.109	812	1912.85	862	1261.28	812	1917.82	862	953.681	812	1237.38	862	771.607	812	845.126	862	482.177	812	117.497	862	89.443	812	274.924	862	228.062
813	2027.79	863	1625.74	813	510.757	863	341.461	813	1913.41	863	1261.82	813	1920.2	863	953.998	813	1234.75	863	771.972	813	840.264	863	482.586	813	116.465	863	89.5611	813	270.898	863	228.329
814	2028.72	864	1626.29	814	513.994	864	341.812	814	1915.87	864	1262.37	814	1923.81	864	954.315	814	1238.55	864	772.336	814	841.856	864	482.994	814	117.239	864	89.6793	814	269.947	864	228.595
815	2025.95	865	1626.83	815	514.989	865	342.164	815	1913.61	865	1262.91	815	1926.55	865	954.631	815	1241.81	865	772.699	815	841.227	865	483.402	815	116.78	865	89.7974	815	270.898	865	228.861
816	2025.24	866	1627.37	816	517.305	866	342.515	816	1911.08	866	1263.46	816	1922.8	866	954.948	816	1243.99	866	773.062	816	842.906	866	483.81	816	117.824	866	89.9156	816	272.236	866	229.127
817	2028.86	867	1627.91	817	515.187	867	342.867	817	1916.07	867	1264	817	1918.9	867	955.264	817	1243.34	867	773.425	817	842.91	867	484.218	817	116.959	867	90.0337	817	275.244	867	229.393
818	2033.57	868	1628.45	818	515.812	868	343.218	818	1915.85	868	1264.55	818	1924.23	868	955.58	818	1242.41	868	773.787	818	843.079	868	484.625	818	115.551	868	90.1519	818	275.828	868	229.659
819	2036.64	869	1628.99	819	515.86	869	343.569	819	1919.78	869	1265.09	819	1925.39	869	955.896	819	1244.1	869	774.149	819	841.772	869	485.032	819	121.001	869	90.2701	819	278.886	869	229.925
820	2032.22	870	1629.53	820	515.744	870	343.92	820	1919.78	870	1265.63	820	1930.81	870	956.212	820	1248.02	870	774.511	820	842.654	870	485.439	820	125.246	870	90.3883	820	281.494	870	230.191
821	2032.29	871	1630.07	821	515.921	871	344.271	821	1919.21	871	1266.18	821	1927.19	871	956.528	821	1242.89	871	774.872	821	845.657	871	485.845	821	120.316	871	90.5065	821	282.822	871	230.457
822	2029.65	872	1630.61	822	516.376	872	344.621	822	1919.07	872	1266.72	822	1931.53	872	956.843	822	1246.04	872	775.232	822	848.922	872	486.251	822	118.475	872	90.6248	822	284.97	872	230.723
823	2032.36	873	1631.14	823	515.818	873	344.972	823	1917.52	873	1267.27	823	1930.23	873	957.158	823	1251.7	873	775.592	823	849.271	873	486.657	823	118.407	873	90.743	823	289.751	873	230.988
824	2027.09	874	1631.68	824	517.725	874	345.322	824	1917.73	874	1267.82	824	1926.61	874	957.473	824	1255.64	874	775.952	824	851.123	874	487.062	824	118.709	874	90.8612	824	287.812	874	231.254
825	2029.86	875	1632.21	825	518.496	875	345.672	825	1919.83	875	1268.36	825	1921.27	875	957.788	825	1258.93	875	776.311	825	850.061	875	487.468	825	120.775	875	90.9795	825	285.397	875	231.52
826	2025.58	876	1632.74	826	521.043	876	346.022	826	1920.75	876	1268.9	826	1924.15	876	958.102	826	1258.31	876	776.67	826	850.504	876	487.873	826	119.326	876	91.0977	826	289.017	876	231.785
827	2026.01	877	1633.27	827	522.375	877	346.372	827	1922.78	877	1269.45	827	1927.84	877	958.417	827	1262.08	877	777.028	827	851.386	877	488.277	827	118.856	877	91.216	827	292.057	877	232.051
828	2025.16	878	1633.81	828	524.389	878	346.722	828	1922	878	1270	828	1929.8	878	958.731	828	1259.48	878	777.386	828	852.449	878	488.681	828	119.16	878	91.3343	828	291.49	878	232.316
829	2022.11	879	1634.33	829	528.057	879	347.071	829	1926.3	879	1270.54	829	1936.67	879	959.045	829	1257.58	879	777.743	829	851.919	879	489.085	829	117.936	879	91.4526	829	293.023	879	232.582
830	2019.19	880	1634.86	830	525.796	880	347.421	830	1919.74	880	1271.09	830	1931.46	880	959.359	830	1255.7	880	778.1	830	855.543	880	489.489	830	117.284	880	91.5708	830	294.757	880	232.847
831	2019.7	881	1635.39	831	527.206	881	347.77	831	1919.6	881	1271.63	831	1932.83	881	959.672	831	1255.43	881	778.457	831	855.453	881	489.892	831	117.172	881	91.6891	831	287.458	881	233.113
832	2020.84	882	1635.92	832	526.015	882	348.119	832	1915.1	882	1272.18	832	1940.86	882	959.986	832	1258.05	882	778.813	832	857.135	882	490.295	832	122.022	882	91.8075	832	283.575	882	233.378
833	2015.44	883	1636.44	833	526.84	883	348.468	833	1912	883	1272.72	833	1940.37	883	960.299	833	1257.78	883	779.168	833	855.984	883	490.697	833	119.337	883	91.9258	833	287.83	883	233.643
834	2022.05	884	1636.97	834	528.202	884	348.817	834	1913.54	884	1273.27	834	1929.87	884	960.612	834	1258.07	884	779.524	834	858.725	884	491.1	834	122.965	884	92.0441	834	290.518	884	233.909
835	2018.56	885	1637.49	835	528.251	885	349.166	835	1909.25	885	1273.82	835	1930.88	885	960.925	835	1256.74	885	779.879	835	861.394	885	491.502	835	127.665	885	92.1624	835	292.937	885	234.174
836	2023.6	886	1638.02	836	530.534	886	349.514	836	1905.32	886	1274.36	836	1938.25	886	961.237	836	1257.43	886	780.233	836	859.175	886	491.904	836	131.879	886	92.2808	836	296.239	886	234.439
837	2016.5	887	1638.54	837	532.038	887	349.862	837	1904.21	887	1274.91	837	1942.59	887	961.55	837	1263.48	887	780.587	837	859.437	887	492.305	837	128.41	887	92.3991	837	294.372	887	234.704
838	2020.96	888	1639.06	838	531.551	888	350.211	838	1902.79	888	1275.45	838	1946.51	888	961.862	838	1261.87	888	780.941	838	860.32	888	492.706	838	124.46	888	92.5175	838	295.698	888	234.969
839	2020.88	889	1639.58	839	534.135	889	350.559	839	1910.14	889	1276	839	1947.39	889	962.174	839	1264.45	889	781.294	839	865.468	889	493.107	839	123.783	889	92.6359	839	294.33	889	235.234
840	2021.39	890	1640.1	840	533.937	890	350.906	840	1915.07	890	1276.55	840	1939.43	890	962.486	840	1268.39	890	781.646	840	867.68	890	493.508	840	125.079	890	92.7542	840	293.46	890	235.499
841	2019.19	891	1640.62	841	532.261	891	351.254	841	1912.61	891	1277.09	841	1935.37	891	962.798	841	1268.68	891	781.999	841	868.478	891	493.908	841	127.347	891	92.8726	841	291.603	891	235.764
842	2021.53	892	1641.13	842	535.059	892	351.602	842	1918.37	892	1277.64	842	1938.55	892	963.11	842	1268.39	892	782.351	842	865.545	892	494.308	842	128.859	892	92.991	842	287.856	892	236.029
843	2020.68	893	1641.65	843	534.89	893	351.949	843	1911.89	893	1278.19	843	1939.26	893	963.421	843	1269.14	893	782.702	843	867.055	893	494.707	843	127.637	893	93.1094	843	287.977	893	236.293
844	2021.82	894	1642.16	844	534.013	894	352.297	844	1910.55	894	1278.73	844	1943.39	894	963.732	844	1270.95	894	783.053	844	868.034	894	495.107	844	124.698	894	93.2278	844	292.818	894	236.558
845	2021.11	895	1642.68	845	534.55	895	352.644	845	1914.34	895	1279.28	845	1942.08	895	964.044	845	1275.11	895	783.404	845	870.977	895	495.506	845	121.398	895	93.3463	845	293.902	895	236.823
846	2023.17	896	1643.19	846	534.55	896	352.991	846	1914.27	896	1279.83	846	1947.01	896	964.355	846	1276.09	896	783.754	846	871.325	896	495.904	846	120.587	896	93.4647	846	293.431	896	237.087
847	2017.06	897	1643.7	847	534.373	897	353.338	847	1915.67	897	1280.37	847	1945.94	897	964.665	847	1280.32	897	784.104	847	870.776	897	496.303	847	120.236	897	93.5831	847	294.414	897	237.352
848	2021.67	898	1644.21	848	534.513	898	353.684	848	1916.86	898	1280.92	848	1941.96	898	964.976	848	1280.36	898	784.453	848	868.626	898	496.701	848	119.954	898	93.7016	848	294.257	898	237.617
849	2024.24	899	1644.73	849	537.418	899	354.031	849	1919.68	899	1281.47	849	1933.34	899	965.286	849	1283.5	899	784.802	849	872.44	899	497.099	849	122.305	899	93.82	849	295.655	899	237.881
850	2022.54	900	1645.23	850	536.43	900	354.377	850	1914.82	900	1282.01	850	1931.97	900	965.596	850	1282.93	900	785.15	850	869.339	900	497.496	850	121.733	900	93.9385	850	300.038	900	238.145
851	2015.35	901	1645.74	851	536.161	901	354.724	851	1913.34	901	1282.56	851	1938.11	901	965.907	851	1286.12	901	785.499	851	872.897	901	497.893	851	121.819	901	94.057	851	300.06	901	238.41
852	2013.79	902	1646.25	852	537.418	902	355.07	852	1915.72	902	1283.11	852	1942.22	902	966.216	852	1285.72	902	785.846	852	871.736	902	498.29	852	123.02	902	94.1754	852	303.701	902	238.674
853	2014.78	903	1646.76	853	535.594	903	355.416	853	1913.33	903	1283.66	853	1943.52	903	966.526	853	1289.43	903	786.194	853	875.386	903	498.687	853	124.448	903	94.2939	853	302.051	903	238.939
854	2015.98	904	1647.26	854	537.975	904	355.762	854	1909.89	904	1284.2	854	1944.98	904	966.836	854	1292.82	904	786.541	854	875.84	904	499.083	854	121.669	904	94.4124	854	299.196	904	239.203
855	2016.27	905	1647.77	855	538.762	905	356.107	855	1907.85	905	1284.75	855	1946.58	905	967.145	855	1291.41	905	786.887	855	876.625	905	499.479	855	124.829	905	94.5309	855	293.016	905	239.467
856	2013.51	906	1648.27	856	541.227	906	356.453	856	1912.12	906	1285.3	856	1945.88	906	967.455	856	1291.35	906	787.233	856	874.923	906	499.875	856	122.997	906	94.6495	856	294.998	906	239.731
857	2010.33	907	1648.78	857	541.063	907	356.798	857	1909.94	907	1285.85	857	1940.6	907	967.764	857	1291.96	907	787.579	857	874.105	907	500.27	857	123.901	907	94.768	857	294.842	907	239.995
858	2015.57	908	1649.28	858	543.508	908	357.143	858	1909.94	908	1286.39	858	1931.6	908	968.072	858	1286.64	908	787.924	858	872.866	908	500.665	858	118.677	908	94.8865	858	301.738	908	240.259
859	2012.87	909	1649.78	859	541.232	909	357.488	859	1911.2	909	1286.94	859	1926.4	909	968.381	859	1286.94	909	788.269	859	877.949	909	501.06	859	120.809	909	95.005	859	303.203	909	240.523
860	2013.79	910	1650.28	860	542.835	910	357.833	860	1912.32	910	1287.49	860	1930.02	910	968.69	860	1287.25	910	788.614	860	877.694	910	501.454	860	120.977	910	95.1236	860	305.059	910	240.787
861	2015.49	911	1650.78	861	542.196	911	358.178	861	1912.18	911	1288.04	861	1943.02	911	968.998	861	1289.2	911	788.958	861	879.135	911	501.848	861	123.926	911	95.2421	861	307.227	911	241.051
862	2015.77	912	1651.27	862	543.948	912	358.523	862	1910.28	912	1288.59	862	1945.34	912	969.307	862	1291.28	912	789.301	862	879.661	912	502.242	862	125.732	912	95.3607	862	310.03	912	241.315
863	2015.43	913	1651.77	863	542.666	913	358.867	863	1908.17	913	1289.13	863	1943.25	913	969.615	863	1295.41	913	789.645	863	880.361	913	502.636	863	127.973	913	95.4793	863	306.41	913	241.579
864	2018.27	914	1652.27	864	541.418	914	359.212	864	1909.29	914	1289.68	864	1939.77	914	969.923	864	1296.85	914	789.988	864	879.111	914	503.029	864	123.912	914	95.5979	864	305.856	914	241.843
865	2014.94	915	1652.76	865	547.492	915	359.556	865	1908.52	915	1290.23	865	1946.36	915	970.231	865	1298.75	915	790.33	865	878.121	915	503.422	865	120.867	915	95.7165	865	303.411	915	242.106
866	2016.15	916	1653.26	866	547.171	916	359.9	866	1909.07	916	1290.78	866	1947.39	916	970.538	866	1296.53	916	790.672	866	880.938	916	503.815	866	124.436	916	95.835	866	304.734	916	242.37
867	2014.94	917	1653.75	867	544.519	917	360.244	867	1909.98	917	1291.33	867	1941.96	917	970.846	867	1297.07	917	791.014	867	884.086	917	504.207	867	124.067	917	95.9537	867	308.349	917	242.633
868	2013.37	918	1654.24	868	545.955	918	360.587	868	1908.15	918	1291.87	868	1937.76	918	971.153	868	1298.71	918	791.355	868	883.478	918	504.599	868	124.734	918	96.0723	868	306.485	918	242.897
869	2010.97	919	1654.73	869	546.258	919	360.931	869	1909.97	919	1292.42	869	1934.06	919	971.461	869	1299.22	919	791.696	869	884.177	919	504.991	869	125.922	919	96.1909	869	300.8	919	243.161
870	2011.62	920	1655.22	870	549.146	920	361.274	870	1904.57	920	1292.97	870	1933.34	920	971.768	870	1304.23	920	792.037	870	883.782	920	505.382	870	127.762	920	96.3095	870	292.51	920	243.424
871	2007.92	921	1655.71	871	548.385	921	361.618	871	1901.12	921	1293.52	871	1937.82	921	972.074	871	1303.48	921	792.377	871	886.9	921	505.774	871	130.854	921	96.4282	871	293.226	921	243.687
872	2005.17	922	1656.2	872	551.315	922	361.961	872	1903.37	922	1294.07	872	1937.75	922	972.381	872	1305.22	922	792.717	872	887.894	922	506.165	872	130.359	922	96.5468	872	292.085	922	243.951
873	2008.4	923	1656.69	873	550.144	923	362.304	873	1900.5	923	1294.62	873	1938.92	923	972.688	873	1306.77	923	793.056	873	888.43	923	506.555	873	128.44	923	96.6655	873	296.582	923	244.214
874	2009.56	924	1657.18	874	547.472	924	362.647	874	1901.55	924	1295.16	874	1930.81	924	972.994	874	1308.96	924	793.395	874	891.552	924	506.946	874	128.355	924	96.7841	874	299.142	924	244.477
875	2005.52	925	1657.66	875	549.704	925	362.99	875	1896.2	925	1295.71	875	1932.9	925	973.301	875	1309.31	925	793.734	875	889.764	925	507.336	875	132.624	925	96.9028	875	298.783	925	244.741
876	2010.47	926	1658.15	876	551.227	926	363.332	876	1897.74	926	1296.26	876	1936.3	926	973.607	876	1309.01	926	794.072	876	890.193	926	507.725	876	132.927	926	97.0215	876	298.151	926	245.004
877	2011.68	927	1658.63	877	550.638	927	363.675	877	1897.95	927	1296.81	877	1935.94	927	973.913	877	1307.94	927	794.41	877	891.048	927	508.115	877	131.093	927	97.1402	877	299.993	927	245.267
878	2010.68	928	1659.12	878	549.927	928	364.017	878	1892.92	928	1297.36	878	1936.95	928	974.219	878	1311.31	928	794.747	878	890.78	928	508.504	878	132.181	928	97.2588	878	301.082	928	245.53
879	2008.69	929	1659.6	879	549.673	929	364.359	879	1895.92	929	1297.91	879	1936.59	929	974.525	879	1312.94	929	795.084	879	891.233	929	508.893	879	130.661	929	97.3775	879	298.654	929	245.793
880	2010.83	930	1660.08	880	549.911	930	364.701	880	1893.05	930	1298.46	880	1932.62	930	974.83	880	1313.09	930	795.421	880	892.837	930	509.281	880	128.029	930	97.4963	880	301.336	930	246.056
881	2015.35	931	1660.56	881	550.386	931	365.043	881	1893.86	931	1299.01	881	1932.33	931	975.136	881	1312.17	931	795.757	881	894.549	931	509.67	881	129.905	931	97.615	881	299.876	931	246.319
882	2013.16	932	1661.04	882	546.829	932	365.385	882	1890.38	932	1299.56	882	1930.3	932	975.441	882	1312.34	932	796.093	882	897.926	932	510.058	882	130.913	932	97.7337	882	303.77	932	246.582
883	2012.53	933	1661.52	883	548.604	933	365.726	883	1886.94	933	1300.11	883	1929.15	933	975.746	883	1310.96	933	796.429	883	894.047	933	510.445	883	129.318	933	97.8524	883	305.647	933	246.844
884	2013.8	934	1661.99	884	549.637	934	366.067	884	1886.55	934	1300.65	884	1931.46	934	976.051	884	1307.49	934	796.764	884	894.382	934	510.833	884	126.282	934	97.9712	884	307.391	934	247.107
885	2010.27	935	1662.47	885	549.098	935	366.409	885	1891.3	935	1301.2	885	1931.97	935	976.356	885	1310.97	935	797.099	885	894.916	935	511.22	885	126.269	935	98.0899	885	307.903	935	247.37
886	2005.57	936	1662.94	886	547.913	936	366.75	886	1894.92	936	1301.75	886	1927.99	936	976.661	886	1315.56	936	797.433	886	895.602	936	511.606	886	126.876	936	98.2087	886	308.975	936	247.633
887	2009.12	937	1663.42	887	547.25	937	367.091	887	1891.35	937	1302.3	887	1926.26	937	976.966	887	1313.78	937	797.767	887	893.95	937	511.993	887	127.9	937	98.3274	887	308.825	937	247.895
888	2008.68	938	1663.89	888	546.488	938	367.432	888	1891.21	938	1302.85	888	1930.45	938	977.27	888	1312.59	938	798.101	888	897.229	938	512.379	888	126.737	938	98.4462	888	312.386	938	248.158
889	2013.79	939	1664.37	889	550.113	939	367.772	889	1893.5	939	1303.4	889	1923.66	939	977.575	889	1311.84	939	798.434	889	895.985	939	512.765	889	125.126	939	98.565	889	314.989	939	248.42
890	2012.03	940	1664.84	890	552.688	940	368.113	890	1893.23	940	1303.95	890	1926.11	940	977.879	890	1313.86	940	798.767	890	896.555	940	513.151	890	123.781	940	98.6838	890	317.288	940	248.683
891	2011.62	941	1665.31	891	549.977	941	368.453	891	1893.3	941	1304.5	891	1922.85	941	978.183	891	1317.34	941	799.1	891	896.192	941	513.536	891	126.472	941	98.8026	891	314.806	941	248.945
892	2005.09	942	1665.78	892	549.591	942	368.793	892	1888.97	942	1305.05	892	1917.54	942	978.487	892	1320.85	942	799.432	892	897.6	942	513.921	892	126.9	942	98.9214	892	316.583	942	249.208
893	2009.27	943	1666.25	893	545.961	943	369.133	893	1892.86	943	1305.6	893	1926.12	943	978.791	893	1324.26	943	799.764	893	895.004	943	514.306	893	127.495	943	99.0402	893	317.992	943	249.47
894	2008.19	944	1666.72	894	544.451	944	369.473	894	1894.82	944	1306.15	894	1926.63	944	979.095	894	1327.43	944	800.095	894	894.967	944	514.691	894	127.685	944	99.159	894	317.839	944	249.732
895	2012.24	945	1667.18	895	546.503	945	369.813	895	1888.18	945	1306.7	895	1927.92	945	979.398	895	1325.96	945	800.427	895	898.106	945	515.075	895	124.65	945	99.2778	895	317.074	945	249.994
896	2015.29	946	1667.65	896	543.028	946	370.153	896	1894.38	946	1307.25	896	1926.4	946	979.702	896	1325.25	946	800.757	896	898.841	946	515.459	896	125.553	946	99.3966	896	315.261	946	250.256
897	2016.59	947	1668.12	897	543.468	947	370.492	897	1896.12	947	1307.8	897	1924.52	947	980.005	897	1323.9	947	801.088	897	899.656	947	515.842	897	129.624	947	99.5155	897	313.699	947	250.519
898	2012	948	1668.58	898	547.027	948	370.832	898	1897.11	948	1308.35	898	1921.34	948	980.308	898	1324.99	948	801.418	898	900.179	948	516.226	898	128.679	948	99.6343	898	318.083	948	250.781
899	2007.66	949	1669.05	899	548.536	949	371.171	899	1899.55	949	1308.9	899	1919.46	949	980.611	899	1328.49	949	801.747	899	897.527	949	516.609	899	132.358	949	99.7532	899	320.753	949	251.043
900	2010.16	950	1669.51	900	550.346	950	371.51	900	1899.62	950	1309.45	900	1918.68	950	980.914	900	1328.37	950	802.077	900	899.252	950	516.991	900	131.927	950	99.8721	900	321.733	950	251.305
901	2010.86	951	1669.97	901	552.966	951	371.849	901	1897.29	951	1310	901	1920.56	951	981.217	901	1330.7	951	802.406	901	900.74	951	517.374	901	130.798	951	99.9909	901	322.996	951	251.566
902	2011.27	952	1670.43	902	555.035	952	372.187	902	1893.26	952	1310.55	902	1925.54	952	981.52	902	1332.17	952	802.734	902	900.323	952	517.756	902	128.102	952	100.11	902	320.355	952	251.828
903	2009.08	953	1670.89	903	557.888	953	372.526	903	1897.03	953	1311.1	903	1926.69	953	981.823	903	1339.06	953	803.062	903	901.302	953	518.138	903	128.519	953	100.229	903	321.282	953	252.09
904	2013.1	954	1671.35	904	555.744	954	372.865	904	1896.68	954	1311.65	904	1920.48	954	982.125	904	1335.27	954	803.39	904	900.376	954	518.52	904	129.851	954	100.348	904	319.5	954	252.352
905	2010.86	955	1671.81	905	555.344	955	373.203	905	1895.76	955	1312.2	905	1921.49	955	982.428	905	1336.26	955	803.718	905	897.242	955	518.901	905	130.008	955	100.466	905	314.491	955	252.614
906	2014.67	956	1672.27	906	553.53	956	373.541	906	1894.15	956	1312.75	906	1922.71	956	982.73	906	1335.67	956	804.045	906	898.499	956	519.282	906	135.787	956	100.585	906	315.842	956	252.875
907	2015.52	957	1672.72	907	556.953	957	373.879	907	1890.57	957	1313.3	907	1920.32	957	983.032	907	1335.41	957	804.372	907	902.437	957	519.663	907	131.258	957	100.704	907	316.303	957	253.137
908	2017.51	958	1673.18	908	557.07	958	374.217	908	1890.57	958	1313.85	908	1914.69	958	983.334	908	1331.4	958	804.698	908	904.975	958	520.043	908	133.874	958	100.823	908	319.807	958	253.399
909	2019.35	959	1673.63	909	557.823	959	374.555	909	1894.34	959	1314.4	909	1918.01	959	983.636	909	1333.74	959	805.024	909	906.111	959	520.424	909	137.099	959	100.942	909	321.123	959	253.66
910	2022.35	960	1674.09	910	562.466	960	374.892	910	1899.24	960	1314.95	910	1913.54	960	983.938	910	1336.54	960	805.35	910	905.985	960	520.803	910	137.406	960	101.061	910	323.855	960	253.922
911	2022.92	961	1674.54	911	565.548	961	375.23	911	1895.32	961	1315.5	911	1915.79	961	984.239	911	1340.1	961	805.676	911	904.268	961	521.183	911	136.329	961	101.18	911	323.515	961	254.183
912	2024.35	962	1674.99	912	564.834	962	375.567	912	1896.64	962	1316.05	912	1916.37	962	984.541	912	1341.3	962	806	912	905.116	962	521.562	912	134.685	962	101.299	912	325.456	962	254.444
913	2025.56	963	1675.44	913	564.624	963	375.904	913	1896.36	963	1316.6	913	1919.4	963	984.842	913	1348.47	963	806.325	913	907.04	963	521.942	913	138.328	963	101.418	913	324.29	963	254.706
914	2025.06	964	1675.89	914	564.571	964	376.241	914	1898.87	964	1317.15	914	1921.06	964	985.144	914	1347.6	964	806.65	914	904.817	964	522.32	914	137.21	964	101.537	914	322.788	964	254.967
915	2027.27	965	1676.34	915	565.662	965	376.578	915	1899.98	965	1317.7	915	1926.26	965	985.445	915	1347.78	965	806.974	915	909.375	965	522.699	915	139.085	965	101.656	915	320.571	965	255.228
916	2027.27	966	1676.79	916	565.169	966	376.915	916	1896.43	966	1318.25	916	1926.04	966	985.746	916	1349.41	966	807.297	916	909.691	966	523.077	916	139.001	966	101.775	916	321.981	966	255.489
917	2024	967	1677.24	917	567.279	967	377.251	917	1895.04	967	1318.8	917	1922.51	967	986.047	917	1352.41	967	807.621	917	911.458	967	523.455	917	138.53	967	101.894	917	325.949	967	255.75
918	2023.64	968	1677.69	918	566.343	968	377.588	918	1895.98	968	1319.36	918	1928	968	986.348	918	1352.24	968	807.944	918	913.971	968	523.833	918	137.419	968	102.013	918	325.544	968	256.011
919	2022.08	969	1678.13	919	569.871	969	377.924	919	1894.17	969	1319.9	919	1931.68	969	986.648	919	1351.81	969	808.266	919	911.996	969	524.21	919	140.947	969	102.132	919	326.379	969	256.272
920	2018.59	970	1678.58	920	570.719	970	378.26	920	1897.88	970	1320.46	920	1933.2	970	986.949	920	1354.21	970	808.588	920	916.026	970	524.587	920	138.218	970	102.251	920	326.879	970	256.533
921	2019.67	971	1679.02	921	572.473	971	378.596	921	1896.83	971	1321.01	921	1931.61	971	987.25	921	1357.19	971	808.91	921	914.775	971	524.964	921	139.16	971	102.37	921	328.78	971	256.794
922	2020.02	972	1679.46	922	571.902	972	378.932	922	1899.34	972	1321.56	922	1935.43	972	987.55	922	1360.36	972	809.232	922	915.278	972	525.341	922	136.032	972	102.489	922	329.083	972	257.055
923	2020.23	973	1679.91	923	572.83	973	379.268	923	1899.54	973	1322.11	923	1930.02	973	987.85	923	1358.25	973	809.553	923	916.906	973	525.717	923	135.299	973	102.608	923	327.2	973	257.316
924	2021.72	974	1680.35	924	571.505	974	379.603	924	1897.8	974	1322.66	924	1926.99	974	988.15	924	1360.48	974	809.874	924	916.656	974	526.093	924	133.282	974	102.727	924	330.452	974	257.577
925	2020.52	975	1680.79	925	573.279	975	379.939	925	1900.37	975	1323.21	925	1930.16	975	988.451	925	1364.85	975	810.195	925	914.069	975	526.469	925	132.547	975	102.846	925	331.507	975	257.837
926	2022.37	976	1681.23	926	573.058	976	380.274	926	1902.33	976	1323.76	926	1935.65	976	988.751	926	1365.9	976	810.515	926	914.009	976	526.844	926	131.545	976	102.965	926	330.566	976	258.098
927	2020.66	977	1681.67	927	577.639	977	380.609	927	1902.2	977	1324.31	927	1934.57	977	989.051	927	1365.01	977	810.835	927	914.622	977	527.219	927	131.923	977	103.084	927	327.087	977	258.358
928	2023.44	978	1682.11	928	576.506	978	380.944	928	1900.93	978	1324.86	928	1930.02	978	989.35	928	1362.93	978	811.155	928	917.768	978	527.594	928	132.838	978	103.203	928	327.757	978	258.619
929	2024.36	979	1682.54	929	573.079	979	381.279	929	1903.44	979	1325.41	929	1928.64	979	989.65	929	1361.27	979	811.474	929	918.419	979	527.969	929	130.691	979	103.322	929	331.786	979	258.88
930	2025.93	980	1682.98	930	573.796	980	381.614	930	1901.98	980	1325.96	930	1937.18	980	989.95	930	1363.95	980	811.793	930	920.706	980	528.343	930	132.571	980	103.441	930	334.835	980	259.14
931	2022.23	981	1683.42	931	574.964	981	381.948	931	1907.58	981	1326.51	931	1931.97	981	990.249	931	1365.9	981	812.111	931	919.668	981	528.717	931	133.104	981	103.56	931	332.464	981	259.4
932	2021.58	982	1683.85	932	573.284	982	382.283	932	1904.77	982	1327.07	932	1930.52	982	990.548	932	1373.26	982	812.43	932	923.743	982	529.091	932	132.571	982	103.68	932	333.045	982	259.661
933	2017.04	983	1684.28	933	573.833	983	382.617	933	1905.69	983	1327.62	933	1927.12	983	990.848	933	1371.17	983	812.748	933	925.206	983	529.464	933	131.44	983	103.799	933	333.466	983	259.921
934	2017.33	984	1684.72	934	573.429	984	382.951	934	1905.19	984	1328.17	934	1928.86	984	991.147	934	1374.5	984	813.065	934	927.824	984	529.837	934	132.024	984	103.918	934	328.521	984	260.181
935	2015.83	985	1685.15	935	574.322	985	383.285	935	1903.94	985	1328.72	935	1932.98	985	991.446	935	1377.5	985	813.383	935	934.773	985	530.21	935	132.229	985	104.037	935	325.495	985	260.442
936	2019.95	986	1685.58	936	572.159	986	383.619	936	1904.34	986	1329.27	936	1932.9	986	991.745	936	1379.31	986	813.699	936	936.808	986	530.583	936	131.277	986	104.156	936	326.561	986	260.702
937	2020.87	987	1686.01	937	573.718	987	383.953	937	1904.33	987	1329.82	937	1936.23	987	992.044	937	1378.4	987	814.016	937	934.65	987	530.956	937	131.52	987	104.275	937	331.353	987	260.962
938	2025	988	1686.44	938	574.114	988	384.286	938	1902.23	988	1330.37	938	1933.34	988	992.343	938	1379.46	988	814.332	938	929.719	988	531.328	938	133.091	988	104.394	938	333.432	988	261.222
939	2026.07	989	1686.87	939	576.027	989	384.62	939	1904.68	989	1330.92	939	1934.21	989	992.641	939	1385.95	989	814.648	939	930.216	989	531.699	939	134.775	989	104.513	939	336.107	989	261.482
940	2027.71	990	1687.3	940	579.382	990	384.953	940	1903.97	990	1331.47	940	1936.08	990	992.94	940	1383.21	990	814.964	940	929.718	990	532.071	940	134.193	990	104.632	940	334.06	990	261.742
941	2026	991	1687.72	941	582.087	991	385.286	941	1905.44	991	1332.02	941	1938.97	991	993.239	941	1381.56	991	815.279	941	928.887	991	532.442	941	134.891	991	104.752	941	324.839	991	262.002
942	2017.49	992	1688.15	942	581.72	992	385.619	942	1902.78	992	1332.57	942	1942.45	992	993.537	942	1386.25	992	815.594	942	931.206	992	532.813	942	134.775	992	104.871	942	320.581	992	262.261
943	2014.37	993	1688.58	943	584.822	993	385.952	943	1903.12	993	1333.12	943	1941.22	993	993.835	943	1388.97	993	815.909	943	933.193	993	533.184	943	138.688	993	104.99	943	323.224	993	262.521
944	2012.05	994	1689	944	584.702	994	386.284	944	1904.03	994	1333.67	944	1942.74	994	994.133	944	1391.53	994	816.223	944	938.495	994	533.554	944	138.309	994	105.109	944	326.326	994	262.781
945	2018.56	995	1689.42	945	584.099	995	386.617	945	1902.35	995	1334.22	945	1945.86	995	994.432	945	1393.96	995	816.537	945	941.172	995	533.925	945	138.538	995	105.228	945	329.656	995	263.041
946	2021.82	996	1689.85	946	584.811	996	386.949	946	1904.51	996	1334.78	946	1938.12	996	994.73	946	1393.05	996	816.851	946	942.645	996	534.295	946	138.42	996	105.348	946	327.976	996	263.3
947	2022.74	997	1690.27	947	586.867	997	387.282	947	1904.45	997	1335.33	947	1930.09	997	995.028	947	1394.86	997	817.164	947	946.951	997	534.664	947	141.852	997	105.467	947	325.543	997	263.56
948	2023.94	998	1690.69	948	585.989	998	387.614	948	1900.23	998	1335.88	948	1931.03	998	995.325	948	1394.56	998	817.478	948	947.365	998	535.034	948	143.544	998	105.586	948	324.68	998	263.819
949	2023.79	999	1691.11	949	591.424	999	387.946	949	1896.38	999	1336.43	949	1931.75	999	995.623	949	1397.89	999	817.79	949	945.986	999	535.403	949	142.84	999	105.705	949	324.522	999	264.079
950	2023.73	1000	1691.53	950	593.476	1000	388.278	950	1903.66	1000	1336.98	950	1927.7	1000	995.921	950	1396.53	1000	818.103	950	944.611	1000	535.772	950	141.297	1000	105.824	950	323.289	1000	264.338
951	2029.07	1001	1691.95	951	595.082	1001	388.609	951	1902.96	1001	1337.53	951	1933.27	1001	996.218	951	1396.22	1001	818.415	951	944.314	1001	536.14	951	137.196	1001	105.944	951	326.063	1001	264.598
952	2020.54	1002	1692.36	952	597.134	1002	388.941	952	1906.67	1002	1338.08	952	1931.9	1002	996.516	952	1400.46	1002	818.727	952	943.799	1002	536.509	952	138.27	1002	106.063	952	324.726	1002	264.857
953	2019.55	1003	1692.78	953	596.525	1003	389.272	953	1910.81	1003	1338.63	953	1936.52	1003	996.813	953	1397.88	1003	819.038	953	943.575	1003	536.876	953	143.205	1003	106.182	953	329.742	1003	265.116
954	2022.24	1004	1693.2	954	599.191	1004	389.603	954	1911.72	1004	1339.18	954	1934.06	1004	997.111	954	1398.64	1004	819.35	954	946.054	1004	537.244	954	144.909	1004	106.301	954	334.338	1004	265.375
955	2025.44	1005	1693.61	955	598.134	1005	389.935	955	1915.79	1005	1339.73	955	1928.5	1005	997.408	955	1400	1005	819.66	955	942.981	1005	537.612	955	143.219	1005	106.421	955	334.91	1005	265.635
956	2023.31	1006	1694.03	956	600.031	1006	390.266	956	1911.57	1006	1340.28	956	1933.99	1006	997.705	956	1405.92	1006	819.971	956	946.818	1006	537.979	956	141.122	1006	106.54	956	338.766	1006	265.894
957	2024.59	1007	1694.44	957	597.528	1007	390.596	957	1910.38	1007	1340.83	957	1940.85	1007	998.002	957	1406.98	1007	820.281	957	947.729	1007	538.346	957	142.137	1007	106.659	957	341.57	1007	266.153
958	2025.09	1008	1694.85	958	593.966	1008	390.927	958	1911.01	1008	1341.38	958	1943.45	1008	998.299	958	1407.73	1008	820.591	958	950.307	1008	538.713	958	139.336	1008	106.778	958	342.368	1008	266.412
959	2024.52	1009	1695.27	959	591.915	1009	391.258	959	1907.71	1009	1341.93	959	1943.02	1009	998.596	959	1410.16	1009	820.901	959	946.879	1009	539.079	959	139.199	1009	106.898	959	343.546	1009	266.671
960	2029.36	1010	1695.68	960	599.245	1010	391.588	960	1907.28	1010	1342.48	960	1943.97	1010	998.893	960	1410.45	1010	821.21	960	949.582	1010	539.445	960	140.307	1010	107.017	960	344.11	1010	266.93
961	2028.22	1011	1696.09	961	598.798	1011	391.918	961	1908.33	1011	1343.04	961	1940.79	1011	999.19	961	1409.99	1011	821.519	961	953.996	1011	539.811	961	138.035	1011	107.136	961	347.045	1011	267.189
962	2030.36	1012	1696.5	962	602.239	1012	392.248	962	1910.64	1012	1343.59	962	1938.98	1012	999.486	962	1409.39	1012	821.828	962	954.081	1012	540.177	962	138.362	1012	107.255	962	348.872	1012	267.447
963	2026.87	1013	1696.9	963	603.689	1013	392.579	963	1909.52	1013	1344.14	963	1935.94	1013	999.783	963	1413.34	1013	822.136	963	953.167	1013	540.542	963	140.434	1013	107.375	963	350.657	1013	267.706
964	2027.8	1014	1697.31	964	605.264	1014	392.908	964	1908.95	1014	1344.69	964	1944.46	1014	1000.08	964	1416.86	1014	822.444	964	957.003	1014	540.907	964	145.329	1014	107.494	964	350.884	1014	267.965
965	2032.22	1015	1697.72	965	604.04	1015	393.238	965	1911.06	1015	1345.24	965	1943.88	1015	1000.38	965	1417.45	1015	822.752	965	955.348	1015	541.272	965	145.033	1015	107.613	965	350.656	1015	268.224
966	2033.57	1016	1698.13	966	601.309	1016	393.568	966	1914.64	1016	1345.79	966	1944.89	1016	1000.67	966	1420.8	1016	823.06	966	954.946	1016	541.636	966	143.517	1016	107.733	966	353.708	1016	268.482
967	2033.43	1017	1698.53	967	602.861	1017	393.897	967	1915.4	1017	1346.34	967	1947.66	1017	1000.97	967	1420.18	1017	823.367	967	957.785	1017	542.001	967	145.895	1017	107.852	967	353.275	1017	268.741
968	2028.08	1018	1698.94	968	604.468	1018	394.226	968	1918.99	1018	1346.89	968	1946.94	1018	1001.26	968	1421.23	1018	823.674	968	958.026	1018	542.365	968	145.453	1018	107.971	968	353.368	1018	268.999
969	2027.3	1019	1699.34	969	605.413	1019	394.555	969	1919.2	1019	1347.44	969	1949.84	1019	1001.56	969	1423.52	1019	823.98	969	960.845	1019	542.728	969	144.895	1019	108.091	969	352.775	1019	269.258
970	2026.02	1020	1699.74	970	608.312	1020	394.884	970	1919.47	1020	1347.99	970	1948.6	1020	1001.86	970	1423.23	1020	824.287	970	960.681	1020	543.092	970	147.1	1020	108.21	970	351.749	1020	269.516
971	2022.4	1021	1700.14	971	608.098	1021	395.213	971	1919.68	1021	1348.54	971	1953.47	1021	1002.15	971	1427.32	1021	824.593	971	964.102	1021	543.455	971	148.045	1021	108.329	971	346.56	1021	269.774
972	2027.31	1022	1700.55	972	609.888	1022	395.542	972	1916.58	1022	1349.09	972	1948.53	1022	1002.45	972	1424.4	1022	824.898	972	967.519	1022	543.818	972	148.483	1022	108.449	972	349.799	1022	270.033
973	2025.1	1023	1700.95	973	610.717	1023	395.87	973	1916.51	1023	1349.64	973	1950.56	1023	1002.74	973	1427.16	1023	825.204	973	969.149	1023	544.181	973	152.411	1023	108.568	973	353.943	1023	270.291
974	2025.6	1024	1701.35	974	610.768	1024	396.199	974	1916.93	1024	1350.19	974	1952.09	1024	1003.04	974	1428.39	1024	825.509	974	968.908	1024	544.543	974	156.557	1024	108.688	974	355.882	1024	270.549
975	2021.63	1025	1701.74	975	610.094	1025	396.527	975	1917.14	1025	1350.74	975	1954.14	1025	1003.34	975	1431.45	1025	825.814	975	969.484	1025	544.905	975	160.138	1025	108.807	975	357.327	1025	270.807
976	2029.52	1026	1702.14	976	611.545	1026	396.855	976	1918.33	1026	1351.29	976	1950.27	1026	1003.63	976	1429.77	1026	826.118	976	969.243	1026	545.267	976	159.879	1026	108.926	976	357.431	1026	271.065
977	2025.6	1027	1702.54	977	612.684	1027	397.183	977	1917.91	1027	1351.84	977	1952.53	1027	1003.93	977	1429.76	1027	826.423	977	970.841	1027	545.629	977	152.803	1027	109.046	977	359.199	1027	271.324
978	2027.15	1028	1702.94	978	611.522	1028	397.511	978	1919.32	1028	1352.39	978	1950.92	1028	1004.22	978	1433.12	1028	826.726	978	971.112	1028	545.99	978	152.846	1028	109.165	978	359.451	1028	271.582
979	2035.65	1029	1703.33	979	608.56	1029	397.839	979	1911.78	1029	1352.94	979	1953.31	1029	1004.52	979	1432.06	1029	827.03	979	972.914	1029	546.351	979	154.27	1029	109.284	979	358.913	1029	271.839
980	2036.22	1030	1703.73	980	608.052	1030	398.166	980	1912.91	1030	1353.49	980	1953.02	1030	1004.81	980	1437.53	1030	827.333	980	973.186	1030	546.712	980	154.226	1030	109.404	980	361.752	1030	272.097
981	2030.8	1031	1704.12	981	608.327	1031	398.494	981	1914.24	1031	1354.04	981	1956.88	1031	1005.11	981	1433.41	1031	827.636	981	974.067	1031	547.073	981	153.036	1031	109.523	981	359.989	1031	272.355
982	2031.58	1032	1704.52	982	610.241	1032	398.821	982	1906.1	1032	1354.59	982	1956.5	1032	1005.4	982	1438.93	1032	827.939	982	975.289	1032	547.433	982	153.501	1032	109.643	982	361.125	1032	272.613
983	2029.73	1033	1704.91	983	609.862	1033	399.148	983	1910.8	1033	1355.14	983	1961.74	1033	1005.7	983	1438.94	1033	828.242	983	977.845	1033	547.793	983	152.688	1033	109.762	983	355.228	1033	272.871
984	2028.16	1034	1705.3	984	606.854	1034	399.475	984	1917.04	1034	1355.69	984	1954.49	1034	1005.99	984	1442.72	1034	828.544	984	977.131	1034	548.153	984	149.336	1034	109.882	984	354.05	1034	273.128
985	2024.24	1035	1705.69	985	604.277	1035	399.802	985	1916.41	1035	1356.23	985	1957.11	1035	1006.29	985	1445.83	1035	828.846	985	979.344	1035	548.512	985	145.218	1035	110.001	985	357.604	1035	273.386
986	2024.1	1036	1706.08	986	606.504	1036	400.129	986	1920.27	1036	1356.78	986	1952.53	1036	1006.58	986	1447.7	1036	829.147	986	980.022	1036	548.872	986	142.041	1036	110.121	986	359.8	1036	273.644
987	2024.81	1037	1706.47	987	609.85	1037	400.456	987	1915.63	1037	1357.33	987	1955.58	1037	1006.88	987	1450.75	1037	829.449	987	978.49	1037	549.231	987	146.09	1037	110.24	987	359.625	1037	273.901
988	2023.25	1038	1706.86	988	611.736	1038	400.782	988	1916.68	1038	1357.88	988	1954.32	1038	1007.17	988	1451.16	1038	829.75	988	980.123	1038	549.589	988	147.604	1038	110.359	988	360.989	1038	274.159
989	2018.76	1039	1707.25	989	614.928	1039	401.108	989	1917.8	1039	1358.43	989	1954.33	1039	1007.47	989	1453.19	1039	830.051	989	979.401	1039	549.948	989	151.626	1039	110.479	989	358.629	1039	274.416
990	2013.37	1040	1707.63	990	614.827	1040	401.435	990	1919.9	1040	1358.98	990	1956.15	1040	1007.76	990	1453.32	1040	830.351	990	983.008	1040	550.306	990	150.347	1040	110.598	990	356.173	1040	274.673
991	2017.2	1041	1708.02	991	612.142	1041	401.761	991	1920.96	1041	1359.53	991	1958.73	1041	1008.06	991	1451.43	1041	830.651	991	982.434	1041	550.664	991	146.988	1041	110.718	991	358.686	1041	274.931
992	2017.48	1042	1708.4	992	609.487	1042	402.087	992	1920.6	1042	1360.08	992	1951.15	1042	1008.35	992	1451.47	1042	830.951	992	982.519	1042	551.022	992	145.956	1042	110.837	992	360.65	1042	275.188
993	2021.4	1043	1708.79	993	617.052	1043	402.412	993	1918.98	1043	1360.63	993	1952.97	1043	1008.65	993	1451.76	1043	831.251	993	986.511	1043	551.379	993	145.906	1043	110.957	993	362.812	1043	275.445
994	2014.72	1044	1709.17	994	622.247	1044	402.738	994	1916.03	1044	1361.18	994	1952.23	1044	1008.94	994	1453.77	1044	831.55	994	984.838	1044	551.736	994	146.285	1044	111.076	994	362.332	1044	275.702
995	2016.14	1045	1709.56	995	624.384	1045	403.063	995	1917.64	1045	1361.72	995	1954.43	1045	1009.23	995	1456.8	1045	831.849	995	989.093	1045	552.093	995	147.612	1045	111.196	995	361.861	1045	275.96
996	2013.58	1046	1709.94	996	626.328	1046	403.389	996	1915.25	1046	1362.27	996	1954.21	1046	1009.53	996	1461.28	1046	832.148	996	985.119	1046	552.45	996	148.337	1046	111.315	996	365.149	1046	276.217
997	2014.57	1047	1710.32	997	627.434	1047	403.714	997	1911.25	1047	1362.82	997	1950.51	1047	1009.82	997	1460.97	1047	832.446	997	989.522	1047	552.806	997	156.022	1047	111.435	997	362.448	1047	276.474
998	2017.84	1048	1710.7	998	625.705	1048	404.039	998	1917.07	1048	1363.37	998	1948.84	1048	1010.12	998	1461.6	1048	832.745	998	989.873	1048	553.163	998	159.827	1048	111.554	998	364.519	1048	276.731
999	2016.78	1049	1711.08	999	627.727	1049	404.364	999	1907.73	1049	1363.92	999	1941.44	1049	1010.41	999	1461.72	1049	833.043	999	993.416	1049	553.518	999	152.964	1049	111.674	999	367.767	1049	276.988
1000	2009	1050	1711.46	1000	626.114	1050	404.689	1000	1912.29	1050	1364.47	1000	1943.17	1050	1010.71	1000	1459.71	1050	833.34	1000	991.212	1050	553.874	1000	149.734	1050	111.793	1000	366.572	1050	277.244
1001	2016.57	1051	1711.84	1001	628.032	1051	405.013	1001	1907.87	1051	1365.02	1001	1948.17	1051	1011	1001	1463.56	1051	833.638	1001	990.337	1051	554.23	1001	148.265	1051	111.913	1001	366.61	1051	277.501
1002	2015.02	1052	1712.22	1002	628.256	1052	405.338	1002	1909.13	1052	1365.56	1002	1944.03	1052	1011.29	1002	1467.63	1052	833.935	1002	989.945	1052	554.585	1002	148.236	1052	112.032	1002	367.508	1052	277.758
1003	2019.62	1053	1712.6	1003	625.688	1053	405.662	1003	1905.84	1053	1366.11	1003	1949.98	1053	1011.59	1003	1467.39	1053	834.232	1003	985.686	1053	554.939	1003	148.818	1053	112.152	1003	367.475	1053	278.015
1004	2020.83	1054	1712.97	1004	628.834	1054	405.986	1004	1904.56	1054	1366.66	1004	1950.49	1054	1011.88	1004	1470.05	1054	834.528	1004	988.086	1054	555.294	1004	149.591	1054	112.272	1004	367.579	1054	278.271
1005	2023.19	1055	1713.35	1005	628.738	1055	406.31	1005	1908.35	1055	1367.21	1005	1947.44	1055	1012.17	1005	1471.56	1055	834.824	1005	987.942	1055	555.648	1005	151.901	1055	112.391	1005	369.174	1055	278.528
1006	2021.55	1056	1713.72	1006	624.683	1056	406.634	1006	1905.19	1056	1367.75	1006	1948.02	1056	1012.47	1006	1472.13	1056	835.12	1006	988.632	1056	556.003	1006	149.093	1056	112.511	1006	370.258	1056	278.784
1007	2018.99	1057	1714.1	1007	627.453	1057	406.958	1007	1904.49	1057	1368.3	1007	1950.48	1057	1012.76	1007	1470.77	1057	835.416	1007	992.074	1057	556.356	1007	149.453	1057	112.63	1007	368.551	1057	279.041
1008	2018.29	1058	1714.47	1008	629.656	1058	407.282	1008	1904.84	1058	1368.85	1008	1950.41	1058	1013.05	1008	1473.3	1058	835.712	1008	989.175	1058	556.71	1008	150.155	1058	112.75	1008	365.247	1058	279.297
1009	2019.7	1059	1714.84	1009	632.881	1059	407.605	1009	1900.99	1059	1369.4	1009	1950.48	1059	1013.35	1009	1473.09	1059	836.007	1009	992.177	1059	557.063	1009	146.215	1059	112.869	1009	364.465	1059	279.554
1010	2019.13	1060	1715.21	1010	635.311	1060	407.929	1010	1897.13	1060	1369.94	1010	1950.84	1060	1013.64	1010	1477.76	1060	836.302	1010	992.766	1060	557.416	1010	150.318	1060	112.989	1010	366.93	1060	279.81
1011	2019.27	1061	1715.59	1011	636.011	1061	408.252	1011	1898.25	1061	1370.49	1011	1953.83	1061	1013.94	1011	1474.61	1061	836.596	1011	992.684	1061	557.769	1011	150.71	1061	113.109	1011	368.343	1061	280.066
1012	2015.71	1062	1715.95	1012	635.367	1062	408.575	1012	1896.77	1062	1371.04	1012	1949.41	1062	1014.23	1012	1475.67	1062	836.891	1012	992.057	1062	558.122	1012	153.24	1062	113.228	1012	369.535	1062	280.323
1013	2022.18	1063	1716.33	1013	631.826	1063	408.898	1013	1894.25	1063	1371.58	1013	1947.22	1063	1014.52	1013	1473.36	1063	837.185	1013	993.524	1063	558.474	1013	151.029	1063	113.348	1013	372.034	1063	280.579
1014	2019.98	1064	1716.69	1014	634.125	1064	409.221	1014	1893.83	1064	1372.13	1014	1946.43	1064	1014.82	1014	1477.28	1064	837.479	1014	995.586	1064	558.826	1014	152.571	1064	113.467	1014	372.07	1064	280.835
1015	2016	1065	1717.06	1015	634.756	1065	409.543	1015	1892.02	1065	1372.68	1015	1951.36	1065	1015.11	1015	1479.7	1065	837.773	1015	996.867	1065	559.178	1015	154.517	1065	113.587	1015	370.11	1065	281.091
1016	2013.72	1066	1717.43	1016	634.949	1066	409.866	1016	1890.55	1066	1373.22	1016	1950.21	1066	1015.4	1016	1478.28	1066	838.066	1016	999.722	1066	559.53	1016	156.23	1066	113.707	1016	366.809	1066	281.347
1017	2014.07	1067	1717.8	1017	635.172	1067	410.188	1017	1893.97	1067	1373.77	1017	1949.91	1067	1015.7	1017	1481.69	1067	838.359	1017	1000.16	1067	559.881	1017	157.035	1067	113.826	1017	367.787	1067	281.603
1018	2014.01	1068	1718.16	1018	637.428	1068	410.511	1018	1892.07	1068	1374.32	1018	1947.72	1068	1015.99	1018	1483.55	1068	838.652	1018	1001.86	1068	560.232	1018	157.577	1068	113.946	1018	368.221	1068	281.859
1019	2017.07	1069	1718.53	1019	637.502	1069	410.833	1019	1895.01	1069	1374.86	1019	1949.68	1069	1016.28	1019	1483.73	1069	838.944	1019	1002.29	1069	560.583	1019	154.738	1069	114.066	1019	366.399	1069	282.115
1020	2017.7	1070	1718.89	1020	636.963	1070	411.155	1020	1893.33	1070	1375.41	1020	1950.49	1070	1016.57	1020	1480.19	1070	839.236	1020	1001.89	1070	560.933	1020	151.961	1070	114.185	1020	361.108	1070	282.371
1021	2016.44	1071	1719.25	1021	633.788	1071	411.477	1021	1894.71	1071	1375.95	1021	1946.8	1071	1016.87	1021	1484.12	1071	839.529	1021	1002.86	1071	561.284	1021	155.214	1071	114.305	1021	363.187	1071	282.627
1022	2007.64	1072	1719.62	1022	632.178	1072	411.798	1022	1889.97	1072	1376.5	1022	1945.64	1072	1017.16	1022	1479.94	1072	839.82	1022	1002.08	1072	561.634	1022	159.547	1072	114.424	1022	366.778	1072	282.882
1023	2007.42	1073	1719.98	1023	630.688	1073	412.12	1023	1887.94	1073	1377.05	1023	1941.72	1073	1017.45	1023	1478.4	1073	840.112	1023	1002.54	1073	561.984	1023	159.17	1073	114.544	1023	370.001	1073	283.138
1024	2006.98	1074	1720.34	1024	636.112	1074	412.441	1024	1885.83	1074	1377.59	1024	1947.08	1074	1017.75	1024	1482.28	1074	840.403	1024	1003.82	1074	562.333	1024	161.004	1074	114.664	1024	370.328	1074	283.394
1025	2008.4	1075	1720.7	1025	637.502	1075	412.763	1025	1887.65	1075	1378.14	1025	1947.07	1075	1018.04	1025	1482.26	1075	840.694	1025	1004.05	1075	562.682	1025	158.085	1075	114.784	1025	373.23	1075	283.649
1026	2007.97	1076	1721.06	1026	641.226	1076	413.084	1026	1889.31	1076	1378.68	1026	1943.67	1076	1018.33	1026	1484.71	1076	840.985	1026	1004.24	1076	563.032	1026	155.436	1076	114.903	1026	371.668	1076	283.905
1027	2007.77	1077	1721.42	1027	637.156	1077	413.405	1027	1890.29	1077	1379.23	1027	1943.96	1077	1018.62	1027	1485.31	1077	841.275	1027	1005.21	1077	563.38	1027	156.121	1077	115.023	1027	373.084	1077	284.16
1028	2007.5	1078	1721.78	1028	639.356	1078	413.726	1028	1888.74	1078	1379.77	1028	1944.03	1078	1018.92	1028	1485.5	1078	841.565	1028	1007.76	1078	563.729	1028	156.777	1078	115.143	1028	372.25	1078	284.415
1029	2007.36	1079	1722.14	1029	637.245	1079	414.047	1029	1885.34	1079	1380.32	1029	1942.58	1079	1019.21	1029	1484.17	1079	841.855	1029	1010.61	1079	564.077	1029	155.828	1079	115.262	1029	373.229	1079	284.671
1030	2008.2	1080	1722.49	1030	638.981	1080	414.367	1030	1886.18	1080	1380.86	1030	1942.88	1080	1019.5	1030	1482.97	1080	842.145	1030	1013.83	1080	564.425	1030	155.103	1080	115.382	1030	372.867	1080	284.926
1031	2007.25	1081	1722.85	1031	639.582	1081	414.688	1031	1887.64	1081	1381.41	1031	1942.6	1081	1019.79	1031	1482.64	1081	842.434	1031	1015.21	1081	564.773	1031	155.366	1081	115.502	1031	371.668	1081	285.181
1032	2011.46	1082	1723.21	1032	637.377	1082	415.008	1032	1885.91	1082	1381.95	1032	1941.22	1082	1020.09	1032	1483.87	1082	842.723	1032	1013.06	1082	565.121	1032	157.14	1082	115.621	1032	370.145	1082	285.437
1033	2016.49	1083	1723.56	1033	635.338	1083	415.328	1033	1886.44	1083	1382.5	1033	1937.39	1083	1020.38	1033	1483.62	1083	843.012	1033	1009.69	1083	565.468	1033	156.921	1083	115.741	1033	373.443	1083	285.692
1034	2017.28	1084	1723.91	1034	634.737	1084	415.648	1034	1890.19	1084	1383.04	1034	1934.21	1084	1020.67	1034	1489.23	1084	843.301	1034	1013.24	1084	565.815	1034	158.009	1084	115.861	1034	377.465	1084	285.947
1035	2017.65	1085	1724.27	1035	631.268	1085	415.968	1035	1885.05	1085	1383.58	1035	1933.19	1085	1020.96	1035	1488.45	1085	843.59	1035	1010.83	1085	566.162	1035	154.531	1085	115.981	1035	376.992	1085	286.202
1036	2017.87	1086	1724.62	1036	634.74	1086	416.288	1036	1883.72	1086	1384.13	1036	1936.08	1086	1021.26	1036	1488.21	1086	843.878	1036	1007.71	1086	566.508	1036	159.185	1086	116.1	1036	378.416	1086	286.457
1037	2017.71	1087	1724.97	1037	636.04	1087	416.608	1037	1885.65	1087	1384.67	1037	1936.16	1087	1021.55	1037	1488.37	1087	844.166	1037	1011.91	1087	566.855	1037	159.471	1087	116.22	1037	377.836	1087	286.712
1038	2015.59	1088	1725.33	1038	633.472	1088	416.927	1038	1886.29	1088	1385.21	1038	1932.69	1088	1021.84	1038	1490.4	1088	844.453	1038	1015.88	1088	567.201	1038	163.576	1088	116.34	1038	374.025	1088	286.967
1039	2015.02	1089	1725.67	1039	631.177	1089	417.247	1039	1881.22	1089	1385.76	1039	1936.66	1089	1022.13	1039	1490.6	1089	844.741	1039	1021.71	1089	567.547	1039	164.485	1089	116.46	1039	375.007	1089	287.221
1040	2011.76	1090	1726.03	1040	633.717	1090	417.566	1040	1882.08	1090	1386.3	1040	1933.19	1090	1022.42	1040	1492.56	1090	845.028	1040	1017.43	1090	567.892	1040	161.285	1090	116.579	1040	373.882	1090	287.476
1041	2012.95	1091	1726.38	1041	634.409	1091	417.885	1041	1882.21	1091	1386.85	1041	1931.61	1091	1022.72	1041	1493.78	1091	845.315	1041	1016.01	1091	568.238	1041	162.964	1091	116.699	1041	376.604	1091	287.731
1042	2012.68	1092	1726.72	1042	638.649	1092	418.204	1042	1883.63	1092	1387.39	1042	1934.35	1092	1023.01	1042	1492.61	1092	845.601	1042	1012.81	1092	568.583	1042	164.14	1092	116.819	1042	375.153	1092	287.986
1043	2013.26	1093	1727.07	1043	639.711	1093	418.523	1043	1882.16	1093	1387.93	1043	1934.72	1093	1023.3	1043	1492.05	1093	845.888	1043	1012.38	1093	568.928	1043	164.595	1093	116.939	1043	374.939	1093	288.24
1044	2012.83	1094	1727.42	1044	641.416	1094	418.841	1044	1883.48	1094	1388.47	1044	1933.34	1094	1023.59	1044	1493.66	1094	846.174	1044	1014.71	1094	569.272	1044	165.99	1094	117.058	1044	373.703	1094	288.495
1045	2012.97	1095	1727.76	1045	646.213	1095	419.16	1045	1886.27	1095	1389.02	1045	1931.53	1095	1023.88	1045	1496.32	1095	846.46	1045	1012.87	1095	569.616	1045	165.489	1095	117.178	1045	368.724	1095	288.749
1046	2015.88	1096	1728.11	1046	645.028	1096	419.478	1046	1884.17	1096	1389.56	1046	1928.07	1096	1024.18	1046	1495.64	1096	846.746	1046	1012.36	1096	569.961	1046	166.067	1096	117.298	1046	371.702	1096	289.004
1047	2014.88	1097	1728.45	1047	643.738	1097	419.797	1047	1889.97	1097	1390.1	1047	1929.8	1097	1024.47	1047	1496.96	1097	847.031	1047	1011.42	1097	570.304	1047	167.906	1097	117.418	1047	375.262	1097	289.258
1048	2014.46	1098	1728.8	1048	646.801	1098	420.115	1048	1890.03	1098	1390.64	1048	1929.94	1098	1024.76	1048	1498.85	1098	847.316	1048	1011.77	1098	570.648	1048	168.002	1098	117.537	1048	377.481	1098	289.513
1049	2013.27	1099	1729.14	1049	644.75	1099	420.433	1049	1886.2	1099	1391.18	1049	1924.61	1099	1025.05	1049	1495.14	1099	847.601	1049	1014.66	1099	570.992	1049	165.27	1099	117.657	1049	378.176	1099	289.767
1050	2015.59	1100	1729.49	1050	648.284	1100	420.751	1050	1886.34	1100	1391.72	1050	1926.99	1100	1025.34	1050	1498.38	1100	847.886	1050	1016.95	1100	571.335	1050	164.642	1100	117.777	1050	376.464	1100	290.021
1051	2013.82	1101	1729.83	1051	648.999	1101	421.068	1051	1885.44	1101	1392.27	1051	1926.98	1101	1025.63	1051	1504.15	1101	848.17	1051	1019.59	1101	571.678	1051	164.454	1101	117.897	1051	375.154	1101	290.276
1052	2016.24	1102	1730.17	1052	649.922	1102	421.386	1052	1882.49	1102	1392.81	1052	1926.98	1102	1025.93	1052	1505.45	1102	848.455	1052	1019.95	1102	572.02	1052	163.542	1102	118.017	1052	374.859	1102	290.53
1053	2013.54	1103	1730.51	1053	651.432	1103	421.704	1053	1881.35	1103	1393.35	1053	1926.18	1103	1026.22	1053	1502.29	1103	848.739	1053	1022.06	1103	572.363	1053	166.886	1103	118.137	1053	377.797	1103	290.784
1054	2014.61	1104	1730.85	1054	653.762	1104	422.021	1054	1879.21	1104	1393.89	1054	1922.43	1104	1026.51	1054	1502.1	1104	849.022	1054	1023.71	1104	572.705	1054	165.976	1104	118.256	1054	380.74	1104	291.038
1055	2009	1105	1731.19	1055	654.008	1105	422.338	1055	1882.76	1105	1394.43	1055	1923.65	1105	1026.8	1055	1505.07	1105	849.306	1055	1028.68	1105	573.047	1055	164.768	1105	118.376	1055	381.154	1105	291.292
1056	2017.92	1106	1731.53	1056	655.544	1106	422.655	1056	1885.53	1106	1394.97	1056	1920.11	1106	1027.09	1056	1508.64	1106	849.589	1056	1025.81	1106	573.389	1056	162.742	1106	118.496	1056	378.721	1106	291.546
1057	2020.91	1107	1731.87	1057	652.123	1107	422.972	1057	1887.36	1107	1395.51	1057	1916.29	1107	1027.38	1057	1510.46	1107	849.872	1057	1026.38	1107	573.73	1057	164.861	1107	118.616	1057	376.939	1107	291.8
1058	2018.94	1108	1732.2	1058	653.023	1108	423.289	1058	1884.43	1108	1396.05	1058	1914.22	1108	1027.68	1058	1510.85	1108	850.155	1058	1022.31	1108	574.071	1058	166.746	1108	118.736	1058	374.757	1108	292.053
1059	2019.14	1109	1732.54	1059	652.082	1109	423.605	1059	1887.99	1109	1396.59	1059	1921.35	1109	1027.97	1059	1513.45	1109	850.437	1059	1020.92	1109	574.412	1059	166.494	1109	118.856	1059	376.503	1109	292.307
1060	2013.96	1110	1732.88	1060	651.98	1110	423.922	1060	1889.45	1110	1397.13	1060	1919.48	1110	1028.26	1060	1510.78	1110	850.72	1060	1021.97	1110	574.753	1060	166.527	1110	118.975	1060	377.339	1110	292.561
1061	2013.6	1111	1733.21	1061	655.435	1111	424.238	1061	1889.01	1111	1397.67	1061	1923.65	1111	1028.55	1061	1513.22	1111	851.002	1061	1021.35	1111	575.093	1061	166.103	1111	119.095	1061	375.738	1111	292.815
1062	2019	1112	1733.55	1062	659.342	1112	424.555	1062	1887.98	1112	1398.21	1062	1921.63	1112	1028.84	1062	1517.77	1112	851.284	1062	1021.09	1112	575.434	1062	163.842	1112	119.215	1062	376.105	1112	293.068
1063	2019.5	1113	1733.88	1063	659.837	1113	424.871	1063	1886.72	1113	1398.75	1063	1915.79	1113	1029.13	1063	1518.87	1113	851.565	1063	1020.32	1113	575.774	1063	166.527	1113	119.335	1063	374.5	1113	293.322
1064	2020.64	1114	1734.21	1064	661.74	1114	425.187	1064	1887.7	1114	1399.29	1064	1918.18	1114	1029.42	1064	1523	1114	851.847	1064	1021.2	1114	576.113	1064	163.904	1114	119.455	1064	373.409	1114	293.575
1065	2022	1115	1734.55	1065	655.071	1115	425.502	1065	1885.18	1115	1399.82	1065	1923.14	1115	1029.72	1065	1522.76	1115	852.128	1065	1024.91	1115	576.453	1065	166.573	1115	119.575	1065	376.431	1115	293.829
1066	2024.06	1116	1734.88	1066	657.363	1116	425.818	1066	1884.98	1116	1400.36	1066	1922.63	1116	1030.01	1066	1524.98	1116	852.409	1066	1025.25	1116	576.792	1066	167.093	1116	119.695	1066	376.499	1116	294.082
1067	2027.98	1117	1735.21	1067	658.161	1117	426.134	1067	1886.23	1117	1400.9	1067	1908.4	1117	1030.3	1067	1525.2	1117	852.689	1067	1027.39	1117	577.131	1067	165.789	1117	119.815	1067	378.359	1117	294.336
1068	2026.69	1118	1735.54	1068	660.071	1118	426.449	1068	1884.98	1118	1401.44	1068	1914.1	1118	1030.59	1068	1528.17	1118	852.97	1068	1029.65	1118	577.47	1068	166.341	1118	119.934	1068	377.559	1118	294.589
1069	2032.19	1119	1735.87	1069	659.659	1119	426.764	1069	1887.82	1119	1401.97	1069	1910.13	1119	1030.88	1069	1525.17	1119	853.25	1069	1031.64	1119	577.809	1069	164.407	1119	120.054	1069	377.667	1119	294.842
1070	2032.84	1120	1736.2	1070	661.465	1120	427.08	1070	1885.36	1120	1402.51	1070	1906.97	1120	1031.17	1070	1526.41	1120	853.53	1070	1028.12	1120	578.147	1070	165.318	1120	120.174	1070	380.131	1120	295.096
1071	2035.76	1121	1736.53	1071	661.402	1121	427.395	1071	1887.61	1121	1403.05	1071	1914.2	1121	1031.46	1071	1527.44	1121	853.81	1071	1030.31	1121	578.485	1071	167.593	1121	120.294	1071	384.109	1121	295.349
1072	2034.9	1122	1736.86	1072	663.525	1122	427.71	1072	1887.54	1122	1403.59	1072	1922.94	1122	1031.76	1072	1532.67	1122	854.089	1072	1029.1	1122	578.823	1072	169.973	1122	120.414	1072	388.623	1122	295.602
1073	2032.05	1123	1737.18	1073	666.192	1123	428.024	1073	1890.32	1123	1404.12	1073	1922.66	1123	1032.05	1073	1532.85	1123	854.369	1073	1030.8	1123	579.161	1073	173.75	1123	120.534	1073	393.16	1123	295.855
1074	2035.9	1124	1737.51	1074	668.287	1124	428.339	1074	1886.08	1124	1404.66	1074	1924.24	1124	1032.34	1074	1538.85	1124	854.648	1074	1031.41	1124	579.498	1074	176.607	1124	120.654	1074	394.483	1124	296.108
1075	2037.55	1125	1737.84	1075	669.643	1125	428.653	1075	1885.53	1125	1405.2	1075	1922.58	1125	1032.63	1075	1537.29	1125	854.927	1075	1030.93	1125	579.835	1075	177.407	1125	120.774	1075	394.83	1125	296.361
1076	2031.48	1126	1738.16	1076	669.856	1126	428.968	1076	1883	1126	1405.73	1076	1923.6	1126	1032.92	1076	1539.22	1126	855.205	1076	1034.88	1126	580.172	1076	180.234	1126	120.894	1076	389.584	1126	296.614
1077	2029.91	1127	1738.49	1077	670.588	1127	429.282	1077	1887.45	1127	1406.27	1077	1929.44	1127	1033.21	1077	1540.13	1127	855.484	1077	1033.07	1127	580.509	1077	177.064	1127	121.014	1077	385.681	1127	296.867
1078	2028.56	1128	1738.81	1078	667.472	1128	429.596	1078	1886.31	1128	1406.81	1078	1929.22	1128	1033.5	1078	1542	1128	855.762	1078	1033.07	1128	580.845	1078	174.282	1128	121.134	1078	384.812	1128	297.119
1079	2023.43	1129	1739.13	1079	668.097	1129	429.91	1079	1890.22	1129	1407.34	1079	1931.46	1129	1033.79	1079	1541.37	1129	856.04	1079	1032.13	1129	581.181	1079	170.24	1129	121.254	1079	384.254	1129	297.372
1080	2021.3	1130	1739.46	1080	670.193	1130	430.224	1080	1893.78	1130	1407.88	1080	1934.06	1130	1034.08	1080	1542.31	1130	856.317	1080	1033.62	1130	581.517	1080	168.119	1130	121.374	1080	385.25	1130	297.625
1081	2023.71	1131	1739.78	1081	672.976	1131	430.538	1081	1893.31	1131	1408.41	1081	1934.85	1131	1034.38	1081	1544.32	1131	856.595	1081	1035.87	1131	581.853	1081	168.921	1131	121.494	1081	384.563	1131	297.877
1082	2023.35	1132	1740.1	1082	672.741	1132	430.851	1082	1893.38	1132	1408.94	1082	1935.72	1132	1034.67	1082	1548.35	1132	856.872	1082	1038.95	1132	582.189	1082	167.485	1132	121.614	1082	381.524	1132	298.13
1083	2026.14	1133	1740.42	1083	675.488	1133	431.164	1083	1891.42	1133	1409.48	1083	1941.45	1133	1034.96	1083	1547.53	1133	857.149	1083	1041.39	1133	582.524	1083	171.654	1133	121.734	1083	382.144	1133	298.383
1084	2025.57	1134	1740.74	1084	674.718	1134	431.478	1084	1893.53	1134	1410.01	1084	1938.04	1134	1035.25	1084	1550.05	1134	857.426	1084	1041.06	1134	582.859	1084	167.99	1134	121.854	1084	382.83	1134	298.635
1085	2026.35	1135	1741.06	1085	677.078	1135	431.791	1085	1895.77	1135	1410.55	1085	1933.05	1135	1035.54	1085	1549.03	1135	857.702	1085	1042.87	1135	583.194	1085	170.117	1135	121.974	1085	384.103	1135	298.887
1086	2026.85	1136	1741.38	1086	676.04	1136	432.104	1086	1895.96	1136	1411.08	1086	1937.68	1136	1035.83	1086	1550.56	1136	857.979	1086	1043.21	1136	583.528	1086	168.995	1136	122.094	1086	386.538	1136	299.14
1087	2023.08	1137	1741.7	1087	679.944	1137	432.417	1087	1895.06	1137	1411.62	1087	1939.28	1137	1036.12	1087	1547.91	1137	858.255	1087	1045.08	1137	583.863	1087	167.829	1137	122.213	1087	386.774	1137	299.392
1088	2021.66	1138	1742.02	1088	680.551	1138	432.73	1088	1894.15	1138	1412.15	1088	1938.2	1138	1036.41	1088	1554.11	1138	858.531	1088	1046.57	1138	584.197	1088	171.432	1138	122.334	1088	385.642	1138	299.644
1089	2023.16	1139	1742.33	1089	676.945	1139	433.042	1089	1898.26	1139	1412.68	1089	1933.85	1139	1036.7	1089	1554.51	1139	858.807	1089	1045.47	1139	584.53	1089	175.564	1139	122.454	1089	388.583	1139	299.897
1090	2022.44	1140	1742.65	1090	676.258	1140	433.355	1090	1896.31	1140	1413.21	1090	1930.02	1140	1036.99	1090	1553.14	1140	859.082	1090	1044.47	1140	584.864	1090	172.472	1140	122.573	1090	391.274	1140	300.149
1091	2020.24	1141	1742.96	1091	676.945	1141	433.667	1091	1893.29	1141	1413.75	1091	1933.99	1141	1037.28	1091	1557.15	1141	859.357	1091	1046.74	1141	585.198	1091	171.008	1141	122.694	1091	397.494	1141	300.401
1092	2021.02	1142	1743.28	1092	674.665	1142	433.979	1092	1897.56	1142	1414.28	1092	1937.32	1142	1037.58	1092	1558	1142	859.633	1092	1044.53	1142	585.531	1092	171.76	1142	122.814	1092	397.547	1142	300.653
1093	2020.66	1143	1743.6	1093	681.398	1143	434.291	1093	1894.21	1143	1414.81	1093	1941.09	1143	1037.87	1093	1559.09	1143	859.907	1093	1049.93	1143	585.864	1093	172.381	1143	122.934	1093	396.192	1143	300.905
1094	2021.51	1144	1743.91	1094	680.403	1144	434.603	1094	1893.93	1144	1415.34	1094	1935.95	1144	1038.16	1094	1560.07	1144	860.182	1094	1049.21	1144	586.196	1094	172.961	1144	123.054	1094	395.741	1144	301.157
1095	2021.94	1145	1744.22	1095	683.504	1145	434.915	1095	1893.98	1145	1415.87	1095	1929.36	1145	1038.45	1095	1561.59	1145	860.457	1095	1053.53	1145	586.529	1095	173.777	1145	123.174	1095	397.79	1145	301.409
1096	2020.31	1146	1744.53	1096	685.866	1146	435.227	1096	1893.08	1146	1416.4	1096	1934.21	1146	1038.74	1096	1561.52	1146	860.731	1096	1055.42	1146	586.861	1096	176.285	1146	123.294	1096	400.02	1146	301.661
1097	2020.88	1147	1744.85	1097	687.387	1147	435.538	1097	1892.45	1147	1416.93	1097	1936.38	1147	1039.03	1097	1560.38	1147	861.005	1097	1054.09	1147	587.193	1097	180.335	1147	123.414	1097	398.602	1147	301.913
1098	2019.96	1148	1745.16	1098	687.97	1148	435.85	1098	1894.46	1148	1417.46	1098	1935.87	1148	1039.32	1098	1556.56	1148	861.278	1098	1054.91	1148	587.525	1098	178.667	1148	123.534	1098	399.4	1148	302.164
1099	2022.16	1149	1745.47	1099	686.35	1149	436.161	1099	1890.89	1149	1418	1099	1937.24	1149	1039.61	1099	1557.18	1149	861.552	1099	1056.24	1149	587.856	1099	177.677	1149	123.654	1099	402.329	1149	302.416
1100	2019.45	1150	1745.78	1100	688.068	1150	436.472	1100	1890.91	1150	1418.53	1100	1933.34	1150	1039.9	1100	1556.67	1150	861.825	1100	1059.67	1150	588.188	1100	175.259	1150	123.774	1100	403.347	1150	302.668
1101	2022.02	1151	1746.09	1101	687.354	1151	436.783	1101	1888.61	1151	1419.06	1101	1936.01	1151	1040.19	1101	1552	1151	862.098	1101	1059.62	1151	588.519	1101	175.715	1151	123.894	1101	405.683	1151	302.919
1102	2021.94	1152	1746.4	1102	687.353	1152	437.094	1102	1889.01	1152	1419.59	1102	1936.52	1152	1040.48	1102	1553.54	1152	862.371	1102	1060.35	1152	588.85	1102	173.922	1152	124.014	1102	407.236	1152	303.171
1103	2020.53	1153	1746.7	1103	690.302	1153	437.405	1103	1888.99	1153	1420.11	1103	1932.4	1153	1040.77	1103	1557.01	1153	862.644	1103	1059.94	1153	589.18	1103	170.697	1153	124.134	1103	408.252	1153	303.422
1104	2022.87	1154	1747.01	1104	692.147	1154	437.715	1104	1885.21	1154	1420.64	1104	1938.4	1154	1041.06	1104	1560.15	1154	862.917	1104	1062.03	1154	589.511	1104	170.223	1154	124.254	1104	409.768	1154	303.674
1105	2020.82	1155	1747.32	1105	695.515	1155	438.026	1105	1886.05	1155	1421.17	1105	1936.45	1155	1041.35	1105	1565.93	1155	863.189	1105	1063.48	1155	589.841	1105	172.734	1155	124.374	1105	409.87	1155	303.925
1106	2024.08	1156	1747.62	1106	696.793	1156	438.336	1106	1884.1	1156	1421.7	1106	1933.48	1156	1041.64	1106	1571.01	1156	863.461	1106	1065.74	1156	590.171	1106	173.076	1156	124.494	1106	409.815	1156	304.176
1107	2023.16	1157	1747.93	1107	697.803	1157	438.646	1107	1883.76	1157	1422.23	1107	1928.57	1157	1041.94	1107	1569.83	1157	863.733	1107	1063.85	1157	590.501	1107	172.629	1157	124.614	1107	399.555	1157	304.428
1108	2028.43	1158	1748.23	1108	695.459	1158	438.957	1108	1884.69	1158	1422.76	1108	1926.04	1158	1042.23	1108	1572.26	1158	864.005	1108	1066.9	1158	590.83	1108	172.817	1158	124.734	1108	395.213	1158	304.679
1109	2029.07	1159	1748.54	1109	697.239	1159	439.267	1109	1887.47	1159	1423.28	1109	1932.4	1159	1042.52	1109	1570.67	1159	864.276	1109	1068.85	1159	591.159	1109	174.623	1159	124.855	1109	394.296	1159	304.93
1110	2024.3	1160	1748.84	1110	698.214	1160	439.576	1110	1885.93	1160	1423.81	1110	1930.81	1160	1042.81	1110	1573.73	1160	864.547	1110	1070.93	1160	591.488	1110	174.862	1160	124.975	1110	394.683	1160	305.181
1111	2023.52	1161	1749.15	1111	700.223	1161	439.886	1111	1886.5	1161	1424.34	1111	1934.21	1161	1043.1	1111	1575.86	1161	864.818	1111	1071.59	1161	591.817	1111	174.436	1161	125.095	1111	394.516	1161	305.432
1112	2026.72	1162	1749.45	1112	701.177	1162	440.195	1112	1887.89	1162	1424.86	1112	1933.78	1162	1043.39	1112	1576.06	1162	865.089	1112	1068.7	1162	592.146	1112	175.393	1162	125.215	1112	393.47	1162	305.683
1113	2026.3	1163	1749.75	1113	699.49	1163	440.505	1113	1886.98	1163	1425.39	1113	1933.56	1163	1043.68	1113	1579.03	1163	865.36	1113	1071.18	1163	592.474	1113	177.66	1163	125.335	1113	395.2	1163	305.934
1114	2025.94	1164	1750.05	1114	700.676	1164	440.814	1114	1886.98	1164	1425.92	1114	1934.07	1164	1043.97	1114	1577.77	1164	865.63	1114	1071.28	1164	592.802	1114	177.643	1164	125.455	1114	394.424	1164	306.185
1115	2028.22	1165	1750.35	1115	701.139	1165	441.123	1115	1888.16	1165	1426.44	1115	1925.97	1165	1044.26	1115	1580.74	1165	865.9	1115	1074.81	1165	593.13	1115	176.398	1165	125.575	1115	395.006	1165	306.436
1116	2028.79	1166	1750.65	1116	702.922	1166	441.432	1116	1886.34	1166	1426.97	1116	1926.84	1166	1044.55	1116	1582.49	1166	866.17	1116	1076.47	1166	593.458	1116	176.858	1166	125.695	1116	397.222	1166	306.687
1117	2028.07	1167	1750.95	1117	703.31	1167	441.741	1117	1882.66	1167	1427.49	1117	1929.44	1167	1044.84	1117	1586.34	1167	866.44	1117	1076.32	1167	593.785	1117	176.247	1167	125.815	1117	404.481	1167	306.938
1118	2030.99	1168	1751.25	1118	703.603	1168	442.05	1118	1881.95	1168	1428.02	1118	1934.71	1168	1045.13	1118	1589.81	1168	866.71	1118	1078.33	1168	594.112	1118	178.872	1168	125.936	1118	407.733	1168	307.188
1119	2031.28	1169	1751.55	1119	703.215	1169	442.359	1119	1881.39	1169	1428.54	1119	1937.89	1169	1045.42	1119	1592.75	1169	866.979	1119	1076.58	1169	594.439	1119	177.677	1169	126.056	1119	411.719	1169	307.439
1120	2033.78	1170	1751.85	1120	703.564	1170	442.667	1120	1880.82	1170	1429.07	1120	1940.58	1170	1045.71	1120	1593.38	1170	867.249	1120	1079.15	1170	594.766	1120	177.592	1170	126.176	1120	416.001	1170	307.69
1121	2031.78	1171	1752.14	1121	703.043	1171	442.976	1121	1880.31	1171	1429.59	1121	1935.07	1171	1046.01	1121	1591.66	1171	867.518	1121	1081.47	1171	595.093	1121	178.069	1171	126.296	1121	418.854	1171	307.94
1122	2025.15	1172	1752.44	1122	705.812	1172	443.284	1122	1881.35	1172	1430.11	1122	1933.85	1172	1046.3	1122	1588.11	1172	867.787	1122	1085.75	1172	595.419	1122	176.807	1172	126.416	1122	419.373	1172	308.191
1123	2024.67	1173	1752.74	1123	709.669	1173	443.592	1123	1882.39	1173	1430.63	1123	1924.44	1173	1046.59	1123	1590.24	1173	868.055	1123	1085.83	1173	595.745	1123	178.667	1173	126.536	1123	416.775	1173	308.441
1124	2025.44	1174	1753.03	1124	710.713	1174	443.9	1124	1884.78	1174	1431.16	1124	1923.49	1174	1046.88	1124	1593.86	1174	868.323	1124	1088.93	1174	596.071	1124	178.497	1174	126.656	1124	415.448	1174	308.692
1125	2028.93	1175	1753.33	1125	710.499	1175	444.208	1125	1882.9	1175	1431.68	1125	1920.82	1175	1047.17	1125	1595.08	1175	868.592	1125	1090.66	1175	596.397	1125	178.292	1175	126.777	1125	418.535	1175	308.942
1126	2022.81	1176	1753.62	1126	711.479	1176	444.515	1126	1884.66	1176	1432.2	1126	1917.15	1176	1047.46	1126	1592.9	1176	868.86	1126	1088.8	1176	596.722	1126	179.792	1176	126.897	1126	414.967	1176	309.192
1127	2021.52	1177	1753.91	1127	712.836	1177	444.823	1127	1886.3	1177	1432.72	1127	1920.55	1177	1047.75	1127	1592.93	1177	869.128	1127	1085.91	1177	597.047	1127	180.783	1177	127.017	1127	413.029	1177	309.442
1128	2023.02	1178	1754.21	1128	710.875	1178	445.13	1128	1880.79	1178	1433.25	1128	1925.75	1178	1048.04	1128	1588.79	1178	869.395	1128	1082.59	1178	597.372	1128	180.356	1178	127.137	1128	412.606	1178	309.692
1129	2025.79	1179	1754.5	1129	714.34	1179	445.438	1129	1882.04	1179	1433.77	1129	1929.44	1179	1048.33	1129	1585.64	1179	869.663	1129	1084.12	1179	597.697	1129	178.701	1179	127.257	1129	412.297	1179	309.943
1130	2023.59	1180	1754.79	1130	713.503	1180	445.745	1130	1888.39	1180	1434.29	1130	1938.25	1180	1048.62	1130	1586.44	1180	869.93	1130	1087.65	1180	598.022	1130	178.222	1180	127.377	1130	409.173	1180	310.193
1131	2024.58	1181	1755.08	1131	716.52	1181	446.052	1131	1885.53	1181	1434.81	1131	1934.5	1181	1048.91	1131	1583.19	1181	870.197	1131	1088.23	1181	598.346	1131	178.838	1181	127.498	1131	409.931	1181	310.443
1132	2024.65	1182	1755.37	1132	715.946	1182	446.359	1132	1887.13	1182	1435.33	1132	1933.48	1182	1049.2	1132	1586.83	1182	870.464	1132	1091.16	1182	598.67	1132	178.342	1182	127.618	1132	411.022	1182	310.693
1133	2020.75	1183	1755.66	1133	717.542	1183	446.666	1133	1885.4	1183	1435.85	1133	1931.75	1183	1049.49	1133	1593.44	1183	870.73	1133	1091.61	1183	598.994	1133	178.085	1183	127.738	1133	418.396	1183	310.943
1134	2016.9	1184	1755.95	1134	717.585	1184	446.972	1134	1885.82	1184	1436.37	1134	1930.67	1184	1049.78	1134	1594.78	1184	870.997	1134	1090.81	1184	599.317	1134	174.669	1184	127.858	1134	420.209	1184	311.192
1135	2015.9	1185	1756.24	1135	719.018	1185	447.279	1135	1880.22	1185	1436.89	1135	1921.5	1185	1050.07	1135	1595.66	1185	871.263	1135	1093	1185	599.641	1135	178.085	1185	127.978	1135	417.741	1185	311.442
1136	2013.14	1186	1756.53	1136	716.974	1186	447.585	1136	1882.11	1186	1437.41	1136	1923.31	1186	1050.36	1136	1593.26	1186	871.529	1136	1096.47	1186	599.964	1136	176.753	1186	128.099	1136	412.929	1186	311.692
1137	2016.9	1187	1756.82	1137	720.676	1187	447.892	1137	1880.84	1187	1437.92	1137	1929.08	1187	1050.65	1137	1595.33	1187	871.795	1137	1094.95	1187	600.287	1137	174.995	1187	128.219	1137	414.485	1187	311.942
1138	2013.2	1188	1757.11	1138	720.377	1188	448.198	1138	1875.62	1188	1438.44	1138	1928.93	1188	1050.94	1138	1594.91	1188	872.061	1138	1095.12	1188	600.61	1138	175.934	1188	128.339	1138	418.417	1188	312.191
1139	2016.68	1189	1757.39	1139	720.926	1189	448.504	1139	1875.68	1189	1438.96	1139	1932.26	1189	1051.24	1139	1594.79	1189	872.326	1139	1094.37	1189	600.932	1139	177.641	1189	128.459	1139	417.674	1189	312.441
1140	2010.86	1190	1757.68	1140	722.02	1190	448.81	1140	1873.73	1190	1439.48	1140	1929.14	1190	1051.53	1140	1594.83	1190	872.591	1140	1098.89	1190	601.255	1140	174.226	1190	128.579	1140	416.598	1190	312.691
1141	2013.35	1191	1757.96	1141	723.96	1191	449.115	1141	1871.35	1191	1439.99	1141	1919.76	1191	1051.82	1141	1594.41	1191	872.857	1141	1098.35	1191	601.577	1141	174.226	1191	128.7	1141	417.725	1191	312.94
1142	2008.37	1192	1758.25	1142	723.846	1192	449.421	1142	1869.55	1192	1440.51	1142	1922.43	1192	1052.11	1142	1600.56	1192	873.122	1142	1098.37	1192	601.899	1142	176.073	1192	128.82	1142	415.935	1192	313.19
1143	2008.37	1193	1758.53	1143	724.944	1193	449.727	1143	1869.4	1193	1441.03	1143	1925.46	1193	1052.4	1143	1599.18	1193	873.386	1143	1099.56	1193	602.22	1143	177.966	1193	128.94	1143	421.336	1193	313.439
1144	2011.45	1194	1758.82	1144	724.325	1194	450.032	1144	1869.34	1194	1441.54	1144	1920.05	1194	1052.69	1144	1604.45	1194	873.651	1144	1098.27	1194	602.542	1144	178.804	1194	129.06	1144	426.97	1194	313.688
1145	2007.82	1195	1759.1	1145	725.721	1195	450.337	1145	1871.18	1195	1442.06	1145	1925.54	1195	1052.98	1145	1603.81	1195	873.915	1145	1099.91	1195	602.863	1145	177.863	1195	129.181	1145	429.527	1195	313.938
1146	2005.78	1196	1759.38	1146	724.075	1196	450.642	1146	1872.14	1196	1442.58	1146	1926.69	1196	1053.27	1146	1604.41	1196	874.179	1146	1100.83	1196	603.184	1146	177.352	1196	129.301	1146	427.778	1196	314.187
1147	2005.5	1197	1759.66	1147	725.195	1197	450.947	1147	1873	1197	1443.09	1147	1924.16	1197	1053.56	1147	1603.55	1197	874.443	1147	1100.76	1197	603.505	1147	178.513	1197	129.421	1147	429.489	1197	314.436
1148	2003.85	1198	1759.94	1148	729.017	1198	451.252	1148	1874.73	1198	1443.6	1148	1921.7	1198	1053.85	1148	1603.51	1198	874.707	1148	1102.02	1198	603.825	1148	178.804	1198	129.541	1148	428.963	1198	314.685
1149	2003.77	1199	1760.23	1149	729.252	1199	451.557	1149	1876.63	1199	1444.12	1149	1921.41	1199	1054.14	1149	1605.62	1199	874.971	1149	1108.05	1199	604.146	1149	177.42	1199	129.662	1149	427.797	1199	314.934
1150	2003.68	1200	1760.51	1150	725.446	1200	451.861	1150	1874.86	1200	1444.63	1150	1919.54	1200	1054.43	1150	1605.56	1200	875.234	1150	1107.07	1200	604.466	1150	180.457	1200	129.782	1150	426.915	1200	315.183
1151	2005.22	1201	1760.79	1151	721.846	1201	452.166	1151	1880.96	1201	1445.15	1151	1918.97	1201	1054.72	1151	1608.95	1201	875.497	1151	1106.04	1201	604.786	1151	180.114	1201	129.902	1151	426.558	1201	315.432
1152	2008.43	1202	1761.07	1152	722.259	1202	452.47	1152	1878.67	1202	1445.66	1152	1918.04	1202	1055.02	1152	1613.74	1202	875.76	1152	1105.13	1202	605.105	1152	182.062	1202	130.023	1152	426.463	1202	315.681
1153	2004.67	1203	1761.34	1153	723.384	1203	452.774	1153	1880.54	1203	1446.17	1153	1922.58	1203	1055.31	1153	1612.16	1203	876.023	1153	1102.79	1203	605.425	1153	185.287	1203	130.143	1153	424.943	1203	315.93
1154	2000.64	1204	1761.62	1154	724.321	1204	453.078	1154	1877.54	1204	1446.68	1154	1923.59	1204	1055.6	1154	1613.35	1204	876.286	1154	1105.33	1204	605.744	1154	184.842	1204	130.263	1154	425.581	1204	316.179
1155	1999.07	1205	1761.9	1155	723.475	1205	453.382	1155	1875.22	1205	1447.2	1155	1922.73	1205	1055.89	1155	1613.12	1205	876.548	1155	1106.33	1205	606.063	1155	185.1	1205	130.383	1155	425.354	1205	316.428
1156	2000.9	1206	1762.18	1156	726.653	1206	453.686	1156	1878.38	1206	1447.71	1156	1927.78	1206	1056.18	1156	1608.63	1206	876.811	1156	1105.46	1206	606.382	1156	183.155	1206	130.504	1156	419.168	1206	316.676
1157	2002.35	1207	1762.45	1157	729.052	1207	453.99	1157	1874.95	1207	1448.22	1157	1922.94	1207	1056.47	1157	1609.7	1207	877.073	1157	1103.92	1207	606.701	1157	185.314	1207	130.624	1157	416.254	1207	316.925
1158	1996.26	1208	1762.73	1158	731.963	1208	454.293	1158	1877.38	1208	1448.73	1158	1923.23	1208	1056.76	1158	1613.34	1208	877.335	1158	1107.1	1208	607.019	1158	185.99	1208	130.744	1158	414.39	1208	317.173
1159	1992.92	1209	1763	1159	728.163	1209	454.597	1159	1877.83	1209	1449.24	1159	1922.65	1209	1057.05	1159	1613.34	1209	877.597	1159	1107.58	1209	607.337	1159	188.048	1209	130.864	1159	413.163	1209	317.422
1160	1995.39	1210	1763.28	1160	730.311	1210	454.9	1160	1877.6	1210	1449.75	1160	1921.85	1210	1057.34	1160	1617.85	1210	877.858	1160	1107.73	1210	607.655	1160	187.398	1210	130.985	1160	415.926	1210	317.671
1161	2000.89	1211	1763.55	1161	732.906	1211	455.203	1161	1876.2	1211	1450.26	1161	1920.48	1211	1057.63	1161	1619.52	1211	878.12	1161	1108.26	1211	607.973	1161	189.967	1211	131.105	1161	415.133	1211	317.919
1162	2004.29	1212	1763.83	1162	731.28	1212	455.506	1162	1874.82	1212	1450.77	1162	1916.73	1212	1057.92	1162	1621.92	1212	878.381	1162	1108.89	1212	608.29	1162	191.732	1212	131.226	1162	420.563	1212	318.167
1163	2010.35	1213	1764.1	1163	732.934	1213	455.809	1163	1872.26	1213	1451.28	1163	1918.89	1213	1058.21	1163	1625.19	1213	878.642	1163	1112.34	1213	608.608	1163	188.759	1213	131.346	1163	426.862	1213	318.416
1164	2007.46	1214	1764.37	1164	731.51	1214	456.112	1164	1874.24	1214	1451.79	1164	1915.07	1214	1058.51	1164	1623.69	1214	878.903	1164	1113.65	1214	608.925	1164	186.963	1214	131.466	1164	430.982	1214	318.664
1165	2006.31	1215	1764.64	1165	736.235	1215	456.415	1165	1873.04	1215	1452.3	1165	1916.53	1215	1058.8	1165	1630.09	1215	879.164	1165	1113.13	1215	609.242	1165	186.891	1215	131.586	1165	435.351	1215	318.912
1166	2006.44	1216	1764.92	1166	732.884	1216	456.717	1166	1870.78	1216	1452.8	1166	1922.22	1216	1059.09	1166	1625.72	1216	879.424	1166	1114.26	1216	609.558	1166	190.145	1216	131.707	1166	438.194	1216	319.16
1167	2004.04	1217	1765.19	1167	735.205	1217	457.02	1167	1871.23	1217	1453.31	1167	1924.82	1217	1059.38	1167	1627.9	1217	879.684	1167	1114.89	1217	609.875	1167	194.985	1217	131.827	1167	438.549	1217	319.409
1168	2005.67	1218	1765.46	1168	735.017	1218	457.322	1168	1868.16	1218	1453.82	1168	1919.27	1218	1059.67	1168	1632.94	1218	879.945	1168	1114.62	1218	610.191	1168	196.922	1218	131.947	1168	436.035	1218	319.656
1169	2006.04	1219	1765.73	1169	734.738	1219	457.624	1169	1866.31	1219	1454.32	1169	1922.08	1219	1059.96	1169	1630.53	1219	880.205	1169	1115.46	1219	610.507	1169	197.321	1219	132.068	1169	437.041	1219	319.905
1170	2003.89	1220	1766	1170	736.382	1220	457.926	1170	1861.92	1220	1454.83	1170	1925.18	1220	1060.25	1170	1632.89	1220	880.464	1170	1112.02	1220	610.823	1170	193.041	1220	132.188	1170	438.463	1220	320.152
1171	2005.9	1221	1766.27	1171	737.927	1221	458.228	1171	1859.33	1221	1455.34	1171	1923.88	1221	1060.54	1171	1628.67	1221	880.724	1171	1112.55	1221	611.139	1171	189.69	1221	132.308	1171	437.795	1221	320.4
1172	2004.69	1222	1766.53	1172	736.431	1222	458.53	1172	1865.32	1222	1455.84	1172	1917.16	1222	1060.83	1172	1636.94	1222	880.984	1172	1111.87	1222	611.454	1172	186.311	1222	132.429	1172	439.781	1222	320.648
1173	2003.47	1223	1766.8	1173	739.97	1223	458.831	1173	1867.84	1223	1456.35	1173	1919.83	1223	1061.12	1173	1636.52	1223	881.243	1173	1113.74	1223	611.769	1173	185.847	1223	132.549	1173	437.119	1223	320.896
1174	2002.69	1224	1767.07	1174	737.6	1224	459.133	1174	1871.16	1224	1456.85	1174	1918.68	1224	1061.42	1174	1638.25	1224	881.502	1174	1113.61	1224	612.084	1174	185.18	1224	132.669	1174	436.628	1224	321.144
1175	2003.91	1225	1767.34	1175	737.471	1225	459.434	1175	1866.02	1225	1457.35	1175	1921.73	1225	1061.71	1175	1638.7	1225	881.761	1175	1117.13	1225	612.399	1175	190.695	1225	132.79	1175	436.971	1225	321.392
1176	2000.38	1226	1767.6	1176	733.117	1226	459.735	1176	1868.61	1226	1457.86	1176	1922.95	1226	1062	1176	1639.88	1226	882.02	1176	1119.62	1226	612.713	1176	193.472	1226	132.91	1176	436.848	1226	321.639
1177	1997.53	1227	1767.87	1177	737.338	1227	460.036	1177	1865.33	1227	1458.36	1177	1920.07	1227	1062.29	1177	1637.92	1227	882.278	1177	1115.9	1227	613.028	1177	189.375	1227	133.031	1177	437.083	1227	321.887
1178	2000.77	1228	1768.13	1178	738.386	1228	460.337	1178	1859.99	1228	1458.86	1178	1917.62	1228	1062.58	1178	1636.78	1228	882.537	1178	1115.69	1228	613.342	1178	189.097	1228	133.151	1178	437.917	1228	322.134
1179	2002.19	1229	1768.4	1179	738.901	1229	460.638	1179	1863.45	1229	1459.37	1179	1920.78	1229	1062.87	1179	1639.38	1229	882.795	1179	1118.84	1229	613.656	1179	186.533	1229	133.271	1179	437.131	1229	322.382
1180	2006.6	1230	1768.66	1180	743.649	1230	460.939	1180	1866.97	1230	1459.87	1180	1920.19	1230	1063.16	1180	1638.01	1230	883.053	1180	1118.85	1230	613.969	1180	189.912	1230	133.392	1180	438.052	1230	322.629
1181	2003.55	1231	1768.92	1181	743.772	1231	461.24	1181	1865.97	1231	1460.37	1181	1913.92	1231	1063.45	1181	1639.51	1231	883.311	1181	1120.17	1231	614.283	1181	193.845	1231	133.512	1181	438.79	1231	322.877
1182	2006.6	1232	1769.19	1182	742.765	1232	461.54	1182	1867.99	1232	1460.87	1182	1912.69	1232	1063.75	1182	1639.65	1232	883.569	1182	1120.05	1232	614.596	1182	190.299	1232	133.632	1182	436.798	1232	323.124
1183	2004.19	1233	1769.45	1183	746.478	1233	461.841	1183	1871.24	1233	1461.37	1183	1911.88	1233	1064.04	1183	1642.87	1233	883.826	1183	1123.58	1233	614.909	1183	188.221	1233	133.753	1183	435.08	1233	323.371
1184	2011.56	1234	1769.71	1184	742.146	1234	462.141	1184	1868.52	1234	1461.87	1184	1903.8	1234	1064.33	1184	1642.09	1234	884.084	1184	1120.18	1234	615.222	1184	189.598	1234	133.873	1184	434.475	1234	323.619
1185	2010.37	1235	1769.97	1185	743.17	1235	462.441	1185	1872.25	1235	1462.37	1185	1902.37	1235	1064.62	1185	1642.27	1235	884.341	1185	1123.02	1235	615.535	1185	186.676	1235	133.994	1185	440.713	1235	323.866
1186	2006.96	1236	1770.23	1186	741.757	1236	462.741	1186	1871.16	1236	1462.87	1186	1905.9	1236	1064.91	1186	1643.91	1236	884.598	1186	1124.1	1236	615.847	1186	189.604	1236	134.114	1186	443.226	1236	324.113
1187	2006.98	1237	1770.49	1187	742.744	1237	463.041	1187	1867.26	1237	1463.37	1187	1897.96	1237	1065.2	1187	1642.22	1237	884.855	1187	1120.01	1237	616.159	1187	189.211	1237	134.234	1187	443.498	1237	324.36
1188	2004.42	1238	1770.75	1188	743.203	1238	463.34	1188	1864.93	1238	1463.87	1188	1910.17	1238	1065.49	1188	1643	1238	885.112	1188	1116.25	1238	616.471	1188	189.507	1238	134.355	1188	443.812	1238	324.607
1189	2003.21	1239	1771.01	1189	741.966	1239	463.64	1189	1866.51	1239	1464.37	1189	1909.28	1239	1065.79	1189	1643.04	1239	885.368	1189	1119.41	1239	616.783	1189	188.307	1239	134.475	1189	443.989	1239	324.854
1190	2005.4	1240	1771.27	1190	744.3	1240	463.939	1190	1873.69	1240	1464.87	1190	1901.78	1240	1066.08	1190	1642.44	1240	885.625	1190	1118.45	1240	617.095	1190	193.921	1240	134.596	1190	447.432	1240	325.101
1191	2003.21	1241	1771.53	1191	744.388	1241	464.239	1191	1875.05	1241	1465.36	1191	1895.84	1241	1066.37	1191	1640.58	1241	885.881	1191	1120.6	1241	617.406	1191	194.797	1241	134.716	1191	444.556	1241	325.348
1192	2001.87	1242	1771.79	1192	746.121	1242	464.538	1192	1872.34	1242	1465.86	1192	1901.26	1242	1066.66	1192	1640.8	1242	886.137	1192	1125.1	1242	617.717	1192	195.73	1242	134.837	1192	443.887	1242	325.595
1193	2003.55	1243	1772.05	1193	744.332	1243	464.837	1193	1871.64	1243	1466.36	1193	1907.37	1243	1066.95	1193	1642.72	1243	886.393	1193	1124.98	1243	618.028	1193	198.654	1243	134.957	1193	442.866	1243	325.841
1194	2006.19	1244	1772.3	1194	743.589	1244	465.136	1194	1873.44	1244	1466.85	1194	1906.39	1244	1067.24	1194	1642.98	1244	886.649	1194	1125.54	1244	618.339	1194	200.529	1244	135.077	1194	442.819	1244	326.088
1195	2004.77	1245	1772.56	1195	741.575	1245	465.435	1195	1871.68	1245	1467.35	1195	1910.77	1245	1067.54	1195	1645.99	1245	886.904	1195	1125.98	1245	618.65	1195	197.694	1245	135.198	1195	440.909	1245	326.335
1196	2007.68	1246	1772.81	1196	743.889	1246	465.733	1196	1872.95	1246	1467.84	1196	1906.96	1246	1067.83	1196	1644.75	1246	887.159	1196	1128.11	1246	618.96	1196	195.489	1246	135.318	1196	439.461	1246	326.581
1197	2005.77	1247	1773.07	1197	747.145	1247	466.032	1197	1870.1	1247	1468.34	1197	1907.87	1247	1068.12	1197	1646.17	1247	887.415	1197	1125.78	1247	619.27	1197	194.779	1247	135.439	1197	443.349	1247	326.828
1198	2009.89	1248	1773.32	1198	745.429	1248	466.33	1198	1872.53	1248	1468.83	1198	1907.45	1248	1068.41	1198	1643.66	1248	887.67	1198	1130.35	1248	619.58	1198	198.814	1248	135.559	1198	444.63	1248	327.074
1199	2009.73	1249	1773.58	1199	743.782	1249	466.629	1199	1873.15	1249	1469.33	1199	1906.37	1249	1068.7	1199	1645.02	1249	887.925	1199	1127.26	1249	619.89	1199	198.814	1249	135.68	1199	439.36	1249	327.321
1200	2013.02	1250	1773.83	1200	745.375	1250	466.927	1200	1873.78	1250	1469.82	1200	1909.87	1250	1068.99	1200	1650.31	1250	888.18	1200	1129.07	1250	620.199	1200	198.272	1250	135.8	1200	438.879	1250	327.567
1201	2012.5	1251	1774.09	1201	746.998	1251	467.225	1201	1871.38	1251	1470.31	1201	1903.63	1251	1069.29	1201	1649.72	1251	888.434	1201	1132.73	1251	620.509	1201	194.797	1251	135.921	1201	444.549	1251	327.813
1202	2010.02	1252	1774.34	1202	749.753	1252	467.523	1202	1870.95	1252	1470.81	1202	1894.55	1252	1069.58	1202	1651.99	1252	888.689	1202	1133.57	1252	620.818	1202	194.648	1252	136.041	1202	444.858	1252	328.06
1203	2014.85	1253	1774.59	1203	753.485	1253	467.821	1203	1870.93	1253	1471.3	1203	1888.76	1253	1069.87	1203	1653.08	1253	888.943	1203	1132	1253	621.127	1203	197.058	1253	136.161	1203	443.173	1253	328.306
1204	2018.62	1254	1774.84	1204	753.715	1254	468.118	1204	1871.01	1254	1471.79	1204	1892.36	1254	1070.16	1204	1652.72	1254	889.197	1204	1134.61	1254	621.436	1204	194.237	1254	136.282	1204	442.764	1254	328.552
1205	2021.54	1255	1775.09	1205	754.23	1255	468.416	1205	1874.19	1255	1472.28	1205	1894.51	1255	1070.45	1205	1653.66	1255	889.451	1205	1135.17	1255	621.744	1205	193.565	1255	136.402	1205	439.825	1255	328.798
1206	2016.28	1256	1775.34	1206	754.792	1256	468.714	1206	1875.33	1256	1472.77	1206	1897.2	1256	1070.74	1206	1651.06	1256	889.705	1206	1136.22	1256	622.052	1206	194.666	1256	136.523	1206	436.654	1256	329.044
1207	2013.01	1257	1775.59	1207	758.057	1257	469.011	1207	1873.09	1257	1473.26	1207	1889.43	1257	1071.04	1207	1651.15	1257	889.958	1207	1136.34	1257	622.361	1207	191.897	1257	136.643	1207	438.198	1257	329.29
1208	2010.52	1258	1775.84	1208	756.36	1258	469.308	1208	1873.67	1258	1473.75	1208	1890.05	1258	1071.33	1208	1653.89	1258	890.212	1208	1137.06	1258	622.668	1208	190.737	1258	136.764	1208	437.975	1258	329.536
1209	2013.08	1259	1776.09	1209	758.3	1259	469.605	1209	1872.33	1259	1474.24	1209	1894.48	1259	1071.62	1209	1655.77	1259	890.465	1209	1137.05	1259	622.976	1209	189.265	1259	136.884	1209	439.964	1259	329.782
1210	2012.17	1260	1776.34	1210	757.464	1260	469.902	1210	1875.04	1260	1474.73	1210	1901.28	1260	1071.91	1210	1655.53	1260	890.718	1210	1137.66	1260	623.284	1210	190.649	1260	137.005	1210	440.013	1260	330.028
1211	2016.92	1261	1776.59	1211	757.68	1261	470.199	1211	1872.37	1261	1475.22	1211	1906.07	1261	1072.2	1211	1659.28	1261	890.971	1211	1142.58	1261	623.591	1211	193.133	1261	137.125	1211	438.781	1261	330.274
1212	2016.08	1262	1776.84	1212	756.643	1262	470.495	1212	1878.63	1262	1475.71	1212	1905.75	1262	1072.5	1212	1657.16	1262	891.224	1212	1143.46	1262	623.898	1212	191.431	1262	137.246	1212	441.537	1262	330.52
1213	2018.63	1263	1777.09	1213	757.998	1263	470.792	1213	1878.3	1263	1476.19	1213	1899.92	1263	1072.79	1213	1660.18	1263	891.477	1213	1145.79	1263	624.205	1213	190.704	1263	137.366	1213	446.891	1263	330.765
1214	2023.25	1264	1777.33	1214	755.721	1264	471.089	1214	1876.04	1264	1476.68	1214	1898.82	1264	1073.08	1214	1663.11	1264	891.73	1214	1144.47	1264	624.511	1214	189.193	1264	137.487	1214	444.674	1264	331.011
1215	2022.33	1265	1777.58	1215	758.716	1265	471.385	1215	1873.29	1265	1477.17	1215	1895.53	1265	1073.37	1215	1660.4	1265	891.982	1215	1144.74	1265	624.818	1215	190.781	1265	137.607	1215	442.682	1265	331.257
1216	2014.47	1266	1777.82	1216	758.802	1266	471.681	1216	1871.63	1266	1477.65	1216	1902.52	1266	1073.67	1216	1658.88	1266	892.234	1216	1144.89	1266	625.124	1216	192.949	1266	137.728	1216	445.918	1266	331.502
1217	2018.73	1267	1778.07	1217	756.641	1267	471.977	1217	1873.14	1267	1478.14	1217	1902.88	1267	1073.96	1217	1659.79	1267	892.486	1217	1143.04	1267	625.43	1217	193.397	1267	137.848	1217	449.241	1267	331.748
1218	2019.44	1268	1778.32	1218	759.306	1268	472.273	1218	1872.14	1268	1478.63	1218	1905.73	1268	1074.25	1218	1659.52	1268	892.738	1218	1144.9	1268	625.736	1218	193.452	1268	137.969	1218	449.286	1268	331.993
1219	2017.03	1269	1778.56	1219	758.914	1269	472.569	1219	1878.13	1269	1479.11	1219	1912.01	1269	1074.54	1219	1659.2	1269	892.99	1219	1146.07	1269	626.042	1219	192.477	1269	138.089	1219	451.06	1269	332.239
1220	2022.05	1270	1778.8	1220	761.548	1270	472.865	1220	1877.29	1270	1479.6	1220	1919.5	1270	1074.84	1220	1661.65	1270	893.242	1220	1146.13	1270	626.347	1220	193.711	1270	138.21	1220	448.709	1270	332.484
1221	2024.97	1271	1779.05	1221	764.129	1271	473.16	1221	1879.38	1271	1480.08	1221	1914.97	1271	1075.13	1221	1661.88	1271	893.493	1221	1147.37	1271	626.653	1221	192.419	1271	138.33	1221	448.532	1271	332.729
1222	2023.83	1272	1779.29	1222	763.886	1272	473.455	1222	1882.25	1272	1480.56	1222	1922.66	1272	1075.42	1222	1663.29	1272	893.745	1222	1148.13	1272	626.958	1222	192.849	1272	138.451	1222	450.793	1272	332.974
1223	2018.29	1273	1779.53	1223	765.207	1273	473.751	1223	1883.64	1273	1481.05	1223	1916.89	1273	1075.71	1223	1664.72	1273	893.996	1223	1152.13	1273	627.262	1223	193.225	1273	138.571	1223	450.261	1273	333.22
1224	2027.17	1274	1779.77	1224	761.842	1274	474.046	1224	1880.09	1274	1481.53	1224	1915.31	1274	1076.01	1224	1668.56	1274	894.247	1224	1155.16	1274	627.567	1224	192.007	1274	138.692	1224	450.304	1274	333.465
1225	2028.02	1275	1780.02	1225	762.375	1275	474.341	1225	1877.01	1275	1482.01	1225	1918.98	1275	1076.3	1225	1671.6	1275	894.497	1225	1159.22	1275	627.872	1225	194.291	1275	138.812	1225	450.304	1275	333.71
1226	2031.74	1276	1780.26	1226	763.88	1276	474.636	1226	1874.76	1276	1482.49	1226	1919.91	1276	1076.59	1226	1675.5	1276	894.748	1226	1155.7	1276	628.176	1226	193.336	1276	138.933	1226	444.038	1276	333.955
1227	2031.45	1277	1780.5	1227	763.272	1277	474.931	1227	1875.8	1277	1482.97	1227	1919.99	1277	1076.88	1227	1680.05	1277	894.999	1227	1157.56	1277	628.48	1227	196.295	1277	139.053	1227	442.848	1277	334.2
1228	2027.25	1278	1780.74	1228	761.801	1278	475.226	1228	1875.25	1278	1483.45	1228	1923.09	1278	1077.18	1228	1681.14	1278	895.249	1228	1152.54	1278	628.784	1228	195.471	1278	139.174	1228	446.843	1278	334.445
1229	2019	1279	1780.98	1229	764.049	1279	475.52	1229	1881.58	1279	1483.93	1229	1922.53	1279	1077.47	1229	1685.86	1279	895.5	1229	1152.4	1279	629.087	1229	196.014	1279	139.294	1229	450.127	1279	334.69
1230	2023.83	1280	1781.22	1230	766.602	1280	475.815	1230	1886.53	1280	1484.41	1230	1924.54	1280	1077.76	1230	1685.42	1280	895.75	1230	1156.37	1280	629.391	1230	194.722	1280	139.415	1230	452.032	1280	334.934
1231	2021.62	1281	1781.45	1231	765.897	1281	476.109	1231	1890.73	1281	1484.89	1231	1918.41	1281	1078.06	1231	1686.11	1281	896	1231	1157.31	1281	629.694	1231	194.087	1281	139.536	1231	454.782	1281	335.179
1232	2019.35	1282	1781.69	1232	767.185	1282	476.403	1232	1890.75	1282	1485.37	1232	1920.93	1282	1078.35	1232	1688.17	1282	896.25	1232	1159.18	1282	629.997	1232	193.807	1282	139.656	1232	455.889	1282	335.424
1233	2020.99	1283	1781.93	1233	769.138	1283	476.697	1233	1890.91	1283	1485.85	1233	1924.03	1283	1078.64	1233	1687.72	1283	896.499	1233	1159.59	1283	630.3	1233	194.647	1283	139.777	1233	457.093	1283	335.669
1234	2024.69	1284	1782.17	1234	769.82	1284	476.991	1234	1889.29	1284	1486.33	1234	1923.45	1284	1078.93	1234	1685.54	1284	896.749	1234	1160.91	1284	630.603	1234	193.361	1284	139.897	1234	455.414	1284	335.913
1235	2027.96	1285	1782.4	1235	771.824	1285	477.285	1235	1886.5	1285	1486.81	1235	1927.2	1285	1079.23	1235	1688.54	1285	896.998	1235	1166.26	1285	630.905	1235	195.993	1285	140.018	1235	449.37	1285	336.158
1236	2028.03	1286	1782.64	1236	770.585	1286	477.579	1236	1888.79	1286	1487.28	1236	1928	1286	1079.52	1236	1690.27	1286	897.247	1236	1167.23	1286	631.207	1236	194.33	1286	140.138	1236	446.703	1286	336.402
1237	2028.24	1287	1782.88	1237	772.316	1287	477.872	1237	1887.67	1287	1487.76	1237	1929.37	1287	1079.81	1237	1692.53	1287	897.496	1237	1171.2	1287	631.509	1237	198.344	1287	140.259	1237	446.526	1287	336.647
1238	2028.03	1288	1783.11	1238	775.517	1288	478.166	1238	1890.26	1288	1488.23	1238	1926.92	1288	1080.11	1238	1694.31	1288	897.745	1238	1173.09	1288	631.811	1238	196.592	1288	140.38	1238	446.748	1288	336.891
1239	2023.4	1289	1783.35	1239	774.391	1289	478.459	1239	1891.43	1289	1488.71	1239	1925.91	1289	1080.4	1239	1696.45	1289	897.994	1239	1171.8	1289	632.113	1239	196.984	1289	140.5	1239	446.883	1289	337.135
1240	2030.03	1290	1783.58	1240	768.986	1290	478.752	1240	1885.98	1290	1489.18	1240	1927.49	1290	1080.69	1240	1695.16	1290	898.243	1240	1170.76	1290	632.414	1240	197.636	1290	140.621	1240	451.548	1290	337.38
1241	2030.31	1291	1783.82	1241	767.036	1291	479.045	1241	1882.01	1291	1489.66	1241	1927.78	1291	1080.98	1241	1695.86	1291	898.491	1241	1171.17	1291	632.716	1241	197.876	1291	140.741	1241	449.991	1291	337.624
1242	2032.88	1292	1784.05	1242	772.314	1292	479.338	1242	1882.35	1292	1490.13	1242	1926.27	1292	1081.28	1242	1701.56	1292	898.74	1242	1177.54	1292	633.017	1242	199.382	1292	140.862	1242	450.035	1292	337.868
1243	2033.52	1293	1784.28	1243	773.322	1293	479.631	1243	1881.37	1293	1490.61	1243	1930.81	1293	1081.57	1243	1699.23	1293	898.988	1243	1180.67	1293	633.318	1243	204.084	1293	140.982	1243	449.902	1293	338.112
1244	2029.1	1294	1784.52	1244	775.07	1294	479.924	1244	1880.95	1294	1491.08	1244	1930.6	1294	1081.87	1244	1701.16	1294	899.236	1244	1182.4	1294	633.618	1244	206.884	1294	141.103	1244	450.479	1294	338.356
1245	2031.31	1295	1784.75	1245	774.878	1295	480.216	1245	1881.67	1295	1491.55	1245	1935	1295	1082.16	1245	1700.45	1295	899.484	1245	1180.5	1295	633.919	1245	203.132	1295	141.224	1245	448.121	1295	338.6
1246	2027.74	1296	1784.98	1246	778.439	1296	480.509	1246	1880.33	1296	1492.02	1246	1936.67	1296	1082.45	1246	1702.85	1296	899.732	1246	1182.05	1296	634.219	1246	199.994	1296	141.344	1246	445.719	1296	338.844
1247	2030.88	1297	1785.21	1247	779.438	1297	480.801	1247	1879.68	1297	1492.49	1247	1927.77	1297	1082.74	1247	1703.98	1297	899.98	1247	1180.75	1297	634.519	1247	198.724	1297	141.465	1247	444.378	1297	339.088
1248	2024.12	1298	1785.44	1248	781.25	1298	481.093	1248	1881.38	1298	1492.96	1248	1920.34	1298	1083.04	1248	1706.43	1298	900.227	1248	1180.05	1298	634.819	1248	199.167	1298	141.585	1248	444.115	1298	339.332
1249	2023.83	1299	1785.67	1249	779.741	1299	481.385	1249	1883.54	1299	1493.43	1249	1919.98	1299	1083.33	1249	1707.12	1299	900.474	1249	1181.51	1299	635.119	1249	199.63	1299	141.706	1249	443.632	1299	339.576
1250	2020.99	1300	1785.9	1250	778.124	1300	481.678	1250	1882.9	1300	1493.9	1250	1922.01	1300	1083.63	1250	1708.57	1300	900.722	1250	1181.73	1300	635.418	1250	199.611	1300	141.827	1250	445.37	1300	339.82
1251	2023.26	1301	1786.13	1251	779.368	1301	481.969	1251	1879.72	1301	1494.38	1251	1925.12	1301	1083.92	1251	1707.21	1301	900.969	1251	1187.39	1301	635.718	1251	203.592	1301	141.947	1251	449.368	1301	340.063
1252	2022.9	1302	1786.36	1252	777.651	1302	482.261	1252	1882.86	1302	1494.84	1252	1924.82	1302	1084.21	1252	1713.98	1302	901.216	1252	1187.39	1302	636.017	1252	204.16	1302	142.068	1252	453.188	1302	340.307
1253	2020.78	1303	1786.59	1253	780.388	1303	482.553	1253	1886.53	1303	1495.31	1253	1923.29	1303	1084.51	1253	1707.54	1303	901.463	1253	1186.79	1303	636.316	1253	202.853	1303	142.189	1253	452.612	1303	340.551
1254	2019.08	1304	1786.82	1254	784.135	1304	482.844	1254	1884.59	1304	1495.78	1254	1914.64	1304	1084.8	1254	1713.06	1304	901.709	1254	1184.1	1304	636.615	1254	197.996	1304	142.309	1254	453.552	1304	340.794
1255	2016.79	1305	1787.05	1255	786.41	1305	483.135	1255	1885.42	1305	1496.25	1255	1918.89	1305	1085.1	1255	1713.21	1305	901.956	1255	1182.38	1305	636.913	1255	198.351	1305	142.43	1255	448.428	1305	341.038
1256	2012.47	1306	1787.27	1256	783.945	1306	483.427	1256	1887.29	1306	1496.71	1256	1919.32	1306	1085.39	1256	1717.08	1306	902.202	1256	1185.07	1306	637.211	1256	198.855	1306	142.55	1256	446.427	1306	341.281
1257	2013.81	1307	1787.5	1257	782.95	1307	483.718	1257	1879.84	1307	1497.18	1257	1917.75	1307	1085.68	1257	1720.63	1307	902.448	1257	1184.44	1307	637.51	1257	200.057	1307	142.671	1257	446.876	1307	341.525
1258	2014.65	1308	1787.73	1258	784.775	1308	484.009	1258	1881.65	1308	1497.65	1258	1922.44	1308	1085.98	1258	1722.37	1308	902.695	1258	1185.45	1308	637.808	1258	198.145	1308	142.792	1258	449.944	1308	341.768
1259	2014.94	1309	1787.95	1259	785.548	1309	484.3	1259	1886.4	1309	1498.11	1259	1923.23	1309	1086.27	1259	1721.66	1309	902.941	1259	1191.08	1309	638.105	1259	197.154	1309	142.912	1259	460.08	1309	342.011
1260	2015.14	1310	1788.18	1260	782.874	1310	484.591	1260	1886.32	1310	1498.58	1260	1928.78	1310	1086.57	1260	1723.35	1310	903.187	1260	1189.37	1310	638.403	1260	198.652	1310	143.033	1260	459.336	1310	342.254
1261	2012.39	1311	1788.4	1261	784.976	1311	484.881	1261	1883.31	1311	1499.04	1261	1924.87	1311	1086.86	1261	1721.15	1311	903.432	1261	1190.61	1311	638.7	1261	196.927	1311	143.154	1261	452.787	1311	342.498
1262	2017.69	1312	1788.63	1262	787.596	1312	485.172	1262	1881.6	1312	1499.51	1262	1915.06	1312	1087.15	1262	1722.62	1312	903.678	1262	1188.45	1312	638.997	1262	198.442	1312	143.274	1262	456.518	1312	342.741
1263	2019.27	1313	1788.85	1263	789.544	1313	485.462	1263	1885.07	1313	1499.97	1263	1913.97	1313	1087.45	1263	1721.66	1313	903.923	1263	1192.82	1313	639.294	1263	198.05	1313	143.395	1263	458.425	1313	342.984
1264	2019.98	1314	1789.08	1264	788.999	1314	485.752	1264	1881.45	1314	1500.43	1264	1910.16	1314	1087.74	1264	1727.81	1314	904.169	1264	1193.61	1314	639.591	1264	198.537	1314	143.516	1264	461.85	1314	343.227
1265	2018.14	1315	1789.3	1265	793.63	1315	486.042	1265	1882.35	1315	1500.89	1265	1911.26	1315	1088.04	1265	1730.02	1315	904.414	1265	1193.99	1315	639.888	1265	197.6	1315	143.636	1265	466.088	1315	343.47
1266	2016.49	1316	1789.52	1266	791.696	1316	486.332	1266	1882.21	1316	1501.36	1266	1914.98	1316	1088.33	1266	1727.23	1316	904.659	1266	1195.08	1316	640.184	1266	198.857	1316	143.757	1266	471.154	1316	343.713
1267	2016.91	1317	1789.75	1267	792.111	1317	486.622	1267	1883.95	1317	1501.82	1267	1910.22	1317	1088.63	1267	1732.61	1317	904.904	1267	1196.86	1317	640.481	1267	196.593	1317	143.877	1267	472.97	1317	343.956
1268	2016.85	1318	1789.97	1268	795.066	1318	486.912	1268	1879.7	1318	1502.28	1268	1898.42	1318	1088.92	1268	1729.3	1318	905.149	1268	1196.34	1318	640.777	1268	196.276	1318	143.998	1268	473.777	1318	344.199
1269	2020.47	1319	1790.19	1269	794.667	1319	487.202	1269	1878.17	1319	1502.74	1269	1898.42	1319	1089.21	1269	1731.63	1319	905.393	1269	1196.22	1319	641.072	1269	196.837	1319	144.119	1269	473.049	1319	344.441
1270	2018.99	1320	1790.41	1270	797.677	1320	487.491	1270	1876	1320	1503.2	1270	1897.95	1320	1089.51	1270	1730.01	1320	905.638	1270	1200.15	1320	641.368	1270	194.309	1320	144.239	1270	470.804	1320	344.684
1271	2015.73	1321	1790.63	1271	800.004	1321	487.781	1271	1873.9	1321	1503.66	1271	1901.91	1321	1089.8	1271	1730.79	1321	905.882	1271	1202.82	1321	641.663	1271	195.076	1321	144.36	1271	469.272	1321	344.927
1272	2012.95	1322	1790.85	1272	799.927	1322	488.07	1272	1874.52	1322	1504.12	1272	1903.63	1322	1090.1	1272	1731.63	1322	906.126	1272	1204.71	1322	641.959	1272	195.151	1322	144.481	1272	469.606	1322	345.169
1273	2012.6	1323	1791.07	1273	801.161	1323	488.359	1273	1880.52	1323	1504.58	1273	1899.96	1323	1090.39	1273	1731.69	1323	906.371	1273	1207.89	1323	642.254	1273	196.499	1323	144.601	1273	473.296	1323	345.412
1274	2017.43	1324	1791.29	1274	800.766	1324	488.648	1274	1882.62	1324	1505.03	1274	1900.72	1324	1090.69	1274	1730.45	1324	906.615	1274	1205.88	1324	642.549	1274	197.958	1324	144.722	1274	478.601	1324	345.654
1275	2013.31	1325	1791.51	1275	801.001	1325	488.937	1275	1879.78	1325	1505.49	1275	1904.18	1325	1090.98	1275	1733.44	1325	906.859	1275	1205.26	1325	642.843	1275	196.012	1325	144.843	1275	470.024	1325	345.897
1276	2015.66	1326	1791.73	1276	803.702	1326	489.226	1276	1872.22	1326	1505.95	1276	1902.5	1326	1091.28	1276	1732.59	1326	907.102	1276	1206.01	1326	643.138	1276	198.647	1326	144.964	1276	465.661	1326	346.139
1277	2014.72	1327	1791.95	1277	799.661	1327	489.515	1277	1871.95	1327	1506.4	1277	1898.48	1327	1091.57	1277	1734.08	1327	907.346	1277	1208.56	1327	643.432	1277	196.33	1327	145.084	1277	463.053	1327	346.382
1278	2014.36	1328	1792.17	1278	801.768	1328	489.803	1278	1875.76	1328	1506.86	1278	1903.64	1328	1091.87	1278	1728.06	1328	907.589	1278	1210.64	1328	643.726	1278	197.638	1328	145.205	1278	466.7	1328	346.624
1279	2021.12	1329	1792.38	1279	801.073	1329	490.092	1279	1878.5	1329	1507.32	1279	1903.78	1329	1092.16	1279	1729.93	1329	907.833	1279	1209.8	1329	644.02	1279	196.761	1329	145.326	1279	470.514	1329	346.866
1280	2022.26	1330	1792.6	1280	802.463	1330	490.38	1280	1878.22	1330	1507.77	1280	1901.1	1330	1092.46	1280	1729.15	1330	908.076	1280	1212.48	1330	644.314	1280	199.099	1330	145.446	1280	472.975	1330	347.108
1281	2016.57	1331	1792.82	1281	801.603	1331	490.668	1281	1870.82	1331	1508.22	1281	1896.33	1331	1092.75	1281	1733.1	1331	908.319	1281	1214.4	1331	644.608	1281	198.221	1331	145.567	1281	471.777	1331	347.35
1282	2016.8	1332	1793.03	1282	800.128	1332	490.956	1282	1874.59	1332	1508.68	1282	1894.47	1332	1093.05	1282	1734.72	1332	908.562	1282	1213.59	1332	644.901	1282	197.511	1332	145.688	1282	472.056	1332	347.592
1283	2019.27	1333	1793.25	1283	802.684	1333	491.244	1283	1871.31	1333	1509.13	1283	1891.97	1333	1093.34	1283	1734.46	1333	908.805	1283	1214.71	1333	645.194	1283	195.768	1333	145.808	1283	470.505	1333	347.834
1284	2018.71	1334	1793.46	1284	802.453	1334	491.532	1284	1872.97	1334	1509.59	1284	1900.18	1334	1093.64	1284	1739.08	1334	909.048	1284	1215.7	1334	645.487	1284	196.685	1334	145.929	1284	470.328	1334	348.076
1285	2018.64	1335	1793.68	1285	803.551	1335	491.82	1285	1872.35	1335	1510.04	1285	1899.35	1335	1093.93	1285	1736.67	1335	909.29	1285	1219.53	1335	645.78	1285	199.563	1335	146.05	1285	470.235	1335	348.318
1286	2018.72	1336	1793.89	1286	804.559	1336	492.108	1286	1869.58	1336	1510.49	1286	1899.32	1336	1094.23	1286	1738.55	1336	909.533	1286	1218.67	1336	646.073	1286	201.356	1336	146.17	1286	471.636	1336	348.56
1287	2016.22	1337	1794.11	1287	807.819	1337	492.395	1287	1868.46	1337	1510.94	1287	1895.5	1337	1094.53	1287	1736.34	1337	909.775	1287	1220.61	1337	646.365	1287	201.157	1337	146.291	1287	472.575	1337	348.802
1288	2020.13	1338	1794.32	1288	807.901	1338	492.682	1288	1870.3	1338	1511.39	1288	1900.08	1338	1094.82	1288	1741.34	1338	910.017	1288	1218.04	1338	646.658	1288	198.487	1338	146.412	1288	473.97	1338	349.044
1289	2023.83	1339	1794.54	1289	809.295	1339	492.97	1289	1871.87	1339	1511.84	1289	1896.98	1339	1095.12	1289	1741.86	1339	910.26	1289	1222.29	1339	646.95	1289	199.366	1339	146.533	1289	473.125	1339	349.286
1290	2024.26	1340	1794.75	1290	810.227	1340	493.257	1290	1875.97	1340	1512.29	1290	1891.39	1340	1095.41	1290	1741.39	1340	910.501	1290	1222.28	1340	647.241	1290	196.666	1340	146.653	1290	476.331	1340	349.527
1291	2020.2	1341	1794.96	1291	811.004	1341	493.544	1291	1873.41	1341	1512.74	1291	1893.12	1341	1095.71	1291	1741.2	1341	910.743	1291	1222.99	1341	647.533	1291	199.974	1341	146.774	1291	474.78	1341	349.769
1292	2018.64	1342	1795.17	1292	807.894	1342	493.831	1292	1872.71	1342	1513.19	1292	1891.24	1342	1096.01	1292	1738.66	1342	910.985	1292	1223.25	1342	647.825	1292	203.159	1342	146.895	1292	472.267	1342	350.01
1293	2015.16	1343	1795.38	1293	808.67	1343	494.117	1293	1873.8	1343	1513.64	1293	1895.6	1343	1096.3	1293	1739.5	1343	911.227	1293	1225.24	1343	648.116	1293	200.41	1343	147.016	1293	473.958	1343	350.252
1294	2016.94	1344	1795.6	1294	809.06	1344	494.404	1294	1871.97	1344	1514.08	1294	1892.65	1344	1096.6	1294	1743.09	1344	911.468	1294	1226.8	1344	648.407	1294	199.601	1344	147.136	1294	475.496	1344	350.493
1295	2011.48	1345	1795.81	1295	811.857	1345	494.69	1295	1875.78	1345	1514.53	1295	1896.13	1345	1096.89	1295	1740.55	1345	911.71	1295	1228.35	1345	648.698	1295	201.259	1345	147.257	1295	473.905	1345	350.735
1296	2018.35	1346	1796.02	1296	811.157	1346	494.977	1296	1871.82	1346	1514.98	1296	1893.67	1346	1097.19	1296	1744.71	1346	911.951	1296	1227.75	1346	648.989	1296	203.453	1346	147.378	1296	466.227	1346	350.976
1297	2014.93	1347	1796.23	1297	811.856	1347	495.263	1297	1873.01	1347	1515.42	1297	1892	1347	1097.48	1297	1743.6	1347	912.192	1297	1225.74	1347	649.279	1297	202.914	1347	147.498	1297	465.503	1347	351.217
1298	2018.44	1348	1796.44	1298	812.4	1348	495.549	1298	1875.62	1348	1515.87	1298	1881.09	1348	1097.78	1298	1743.79	1348	912.433	1298	1228.7	1348	649.57	1298	200.212	1348	147.619	1298	465.371	1348	351.459
1299	2019.21	1349	1796.65	1299	813.566	1349	495.835	1299	1872.13	1349	1516.31	1299	1881.38	1349	1098.08	1299	1746.79	1349	912.674	1299	1229.78	1349	649.86	1299	202.16	1349	147.74	1299	464.74	1349	351.7
1300	2014.52	1350	1796.86	1300	812.865	1350	496.121	1300	1878.61	1350	1516.76	1300	1886	1350	1098.37	1300	1740.53	1350	912.914	1300	1228.98	1350	650.15	1300	204.09	1350	147.861	1300	465.857	1350	351.941
1301	2013.46	1351	1797.07	1301	817.224	1351	496.407	1301	1869.51	1351	1517.2	1301	1880.55	1351	1098.67	1301	1742.49	1351	913.155	1301	1227.68	1351	650.44	1301	205.151	1351	147.981	1301	466.757	1351	352.182
1302	2006.43	1352	1797.27	1302	817.068	1352	496.693	1302	1870.88	1352	1517.65	1302	1874.65	1352	1098.97	1302	1745.61	1352	913.396	1302	1233.54	1352	650.73	1302	200.796	1352	148.102	1302	465.116	1352	352.423
1303	2009.14	1353	1797.48	1303	816.133	1353	496.978	1303	1877.77	1353	1518.09	1303	1874.32	1353	1099.26	1303	1749.65	1353	913.636	1303	1230.99	1353	651.019	1303	202.346	1353	148.223	1303	463.898	1353	352.664
1304	2008.15	1354	1797.69	1304	815.117	1354	497.264	1304	1877.99	1354	1518.53	1304	1881.12	1354	1099.56	1304	1751.14	1354	913.876	1304	1231.85	1354	651.308	1304	203.511	1354	148.344	1304	466.888	1354	352.905
1305	2004.9	1355	1797.89	1305	816.599	1355	497.549	1305	1877.43	1355	1518.97	1305	1874.14	1355	1099.86	1305	1750.41	1355	914.116	1305	1233.55	1355	651.598	1305	200.796	1355	148.464	1305	464.601	1355	353.146
1306	2001.35	1356	1798.1	1306	818.074	1356	497.834	1306	1877.19	1356	1519.41	1306	1867.88	1356	1100.15	1306	1754.27	1356	914.356	1306	1233	1356	651.886	1306	200.185	1356	148.585	1306	466.51	1356	353.387
1307	2005.53	1357	1798.31	1307	820.25	1357	498.12	1307	1878.97	1357	1519.86	1307	1865.68	1357	1100.45	1307	1753.35	1357	914.596	1307	1233.42	1357	652.175	1307	202.105	1357	148.706	1307	467.342	1357	353.627
1308	2003.25	1358	1798.51	1308	820.182	1358	498.404	1308	1876.24	1358	1520.3	1308	1859.52	1358	1100.75	1308	1751.9	1358	914.836	1308	1234.23	1358	652.464	1308	198.597	1358	148.827	1308	472.676	1358	353.868
1309	2003.85	1359	1798.72	1309	822.194	1359	498.689	1309	1879.44	1359	1520.74	1309	1865.11	1359	1101.04	1309	1750.15	1359	915.076	1309	1234.94	1359	652.752	1309	198.708	1359	148.947	1309	472.935	1359	354.109
1310	2002.41	1360	1798.92	1310	820.717	1360	498.974	1310	1878.05	1360	1521.17	1310	1869.1	1360	1101.34	1310	1751.58	1360	915.316	1310	1236.14	1360	653.04	1310	201.182	1360	149.068	1310	479.069	1360	354.349
1311	2006.65	1361	1799.13	1311	819.705	1361	499.259	1311	1880.28	1361	1521.61	1311	1867.2	1361	1101.64	1311	1752.94	1361	915.555	1311	1235.58	1361	653.328	1311	199.064	1361	149.189	1311	478.613	1361	354.59
1312	2008.92	1362	1799.33	1312	823.056	1362	499.543	1312	1878.33	1362	1522.05	1312	1868.54	1362	1101.93	1312	1754.5	1362	915.794	1312	1239.32	1362	653.616	1312	199.029	1362	149.31	1312	474.177	1362	354.831
1313	2007.36	1363	1799.54	1313	823.529	1363	499.828	1313	1880.63	1363	1522.49	1313	1876.15	1363	1102.23	1313	1753.4	1363	916.034	1313	1238.94	1363	653.904	1313	199.009	1363	149.43	1313	475.881	1363	355.071
1314	2010.54	1364	1799.74	1314	824.072	1364	500.112	1314	1879.45	1364	1522.93	1314	1877.21	1364	1102.53	1314	1753.2	1364	916.273	1314	1239.65	1364	654.191	1314	197.662	1364	149.551	1314	477.671	1364	355.312
1315	2011.74	1365	1799.94	1315	825.78	1365	500.396	1315	1878.39	1365	1523.36	1315	1869.29	1365	1102.83	1315	1756.39	1365	916.512	1315	1240.6	1365	654.479	1315	197.364	1365	149.672	1315	475.916	1365	355.552
1316	2008.85	1366	1800.15	1316	825.003	1366	500.68	1316	1877.88	1366	1523.8	1316	1856.94	1366	1103.12	1316	1753.97	1366	916.75	1316	1242.89	1366	654.766	1316	197.811	1366	149.793	1316	482.059	1366	355.792
1317	2011.9	1367	1800.35	1317	825.153	1367	500.964	1317	1875.44	1367	1524.23	1317	1844.88	1367	1103.42	1317	1751.94	1367	916.989	1317	1246.34	1367	655.053	1317	197.491	1367	149.914	1317	490.377	1367	356.032
1318	2012.17	1368	1800.55	1318	826.798	1368	501.248	1318	1874.3	1368	1524.67	1318	1853.44	1368	1103.72	1318	1754.03	1368	917.228	1318	1246.46	1368	655.34	1318	197.45	1368	150.034	1318	494.788	1368	356.273
1319	2010.33	1369	1800.75	1319	825.472	1369	501.531	1319	1876.18	1369	1525.1	1319	1864.76	1369	1104.02	1319	1752.71	1369	917.466	1319	1246.48	1369	655.626	1319	201.342	1369	150.155	1319	493.837	1369	356.513
1320	2015.3	1370	1800.95	1320	826.098	1370	501.815	1320	1875.61	1370	1525.54	1320	1865.71	1370	1104.32	1320	1755.66	1370	917.705	1320	1247.16	1370	655.912	1320	201.072	1370	150.276	1320	490.712	1370	356.753
1321	2019.7	1371	1801.15	1321	824.763	1371	502.098	1321	1877.91	1371	1525.97	1321	1868.86	1371	1104.61	1321	1754.02	1371	917.943	1321	1248.14	1371	656.199	1321	200.151	1371	150.397	1321	488.457	1371	356.993
1322	2019.99	1372	1801.35	1322	825.777	1372	502.382	1322	1877.27	1372	1526.4	1322	1870.17	1372	1104.91	1322	1758.34	1372	918.181	1322	1248.68	1372	656.485	1322	199.907	1372	150.518	1322	490.771	1372	357.233
1323	2021.56	1373	1801.55	1323	826.881	1373	502.665	1323	1873.46	1373	1526.84	1323	1866.22	1373	1105.21	1323	1755.84	1373	918.419	1323	1256.03	1373	656.77	1323	201.903	1373	150.638	1323	487.5	1373	357.473
1324	2020.56	1374	1801.75	1324	826.4	1374	502.948	1324	1873.27	1374	1527.27	1324	1870.68	1374	1105.51	1324	1754.46	1374	918.658	1324	1257.36	1374	657.056	1324	202.02	1374	150.759	1324	485.279	1374	357.713
1325	2017.29	1375	1801.95	1325	826.482	1375	503.231	1325	1871.35	1375	1527.7	1325	1867.91	1375	1105.8	1325	1756.05	1375	918.895	1325	1260.44	1375	657.342	1325	202.521	1375	150.88	1325	482.739	1375	357.952
1326	2017.01	1376	1802.15	1326	829.845	1376	503.514	1326	1869.98	1376	1528.13	1326	1866.87	1376	1106.1	1326	1755	1376	919.133	1326	1258.41	1376	657.627	1326	203.433	1376	151.001	1326	479.066	1376	358.192
1327	2019.78	1377	1802.35	1327	828.908	1377	503.797	1327	1871.08	1377	1528.56	1327	1866.72	1377	1106.4	1327	1757.75	1377	919.371	1327	1251.94	1377	657.912	1327	205.061	1377	151.121	1327	481.78	1377	358.432
1328	2025.62	1378	1802.55	1328	828.055	1378	504.079	1328	1871.96	1378	1528.99	1328	1858.24	1378	1106.7	1328	1761.35	1378	919.608	1328	1255.18	1378	658.197	1328	204.463	1378	151.242	1328	483.633	1378	358.672
1329	2022.63	1379	1802.75	1329	830.411	1379	504.362	1329	1873.21	1379	1529.42	1329	1853.58	1379	1107	1329	1762.65	1379	919.846	1329	1257.74	1379	658.482	1329	204.128	1379	151.363	1329	487.608	1379	358.911
1330	2021.99	1380	1802.94	1330	828.042	1380	504.644	1330	1870.73	1380	1529.85	1330	1858.53	1380	1107.3	1330	1763.94	1380	920.083	1330	1256.62	1380	658.766	1330	204.679	1380	151.484	1330	490.588	1380	359.151
1331	2020.99	1381	1803.14	1331	828.187	1381	504.926	1331	1870.81	1381	1530.28	1331	1851.01	1381	1107.59	1331	1766.08	1381	920.32	1331	1258.35	1381	659.051	1331	202.051	1381	151.605	1331	493.941	1381	359.39
1332	2023.2	1382	1803.34	1332	829.579	1382	505.209	1332	1868.15	1382	1530.7	1332	1849.1	1382	1107.89	1332	1760.71	1382	920.557	1332	1256.5	1382	659.335	1332	203.706	1382	151.726	1332	495.45	1382	359.63
1333	2022.63	1383	1803.53	1333	831.599	1383	505.49	1333	1867.25	1383	1531.13	1333	1856.99	1383	1108.19	1333	1760.85	1383	920.794	1333	1257.06	1383	659.619	1333	202.971	1383	151.846	1333	495.22	1383	359.869
1334	2025.27	1384	1803.73	1334	831.622	1384	505.772	1334	1863.18	1384	1531.56	1334	1856.13	1384	1108.49	1334	1761.94	1384	921.031	1334	1258.69	1384	659.903	1334	204.491	1384	151.967	1334	490.963	1384	360.109
1335	2028.26	1385	1803.92	1335	832.43	1385	506.054	1335	1868.12	1385	1531.98	1335	1849.85	1385	1108.79	1335	1760.23	1385	921.268	1335	1259.47	1385	660.187	1335	204.778	1385	152.088	1335	489.998	1385	360.348
1336	2028.05	1386	1804.12	1336	829.125	1386	506.336	1336	1866.45	1386	1532.41	1336	1847.76	1386	1109.09	1336	1756.79	1386	921.505	1336	1259.78	1386	660.47	1336	203.461	1386	152.209	1336	488.126	1386	360.587
1337	2024.99	1387	1804.32	1337	830.685	1387	506.618	1337	1870.83	1387	1532.84	1337	1845.33	1387	1109.38	1337	1758.2	1387	921.741	1337	1260.66	1387	660.754	1337	203.509	1387	152.33	1337	485.054	1387	360.827
1338	2024.99	1388	1804.51	1338	832.636	1388	506.899	1338	1871.38	1388	1533.26	1338	1846.49	1388	1109.68	1338	1760.96	1388	921.978	1338	1263.7	1388	661.037	1338	201.227	1388	152.451	1338	478.419	1388	361.066
1339	2022.63	1389	1804.7	1339	833.34	1389	507.18	1339	1868.77	1389	1533.68	1339	1848.16	1389	1109.98	1339	1759.36	1389	922.214	1339	1262.29	1389	661.32	1339	200.473	1389	152.571	1339	479.226	1389	361.305
1340	2019.45	1390	1804.9	1340	833.191	1390	507.462	1340	1872.52	1390	1534.11	1340	1854.64	1390	1110.28	1340	1761.67	1390	922.45	1340	1264.61	1390	661.603	1340	199.085	1390	152.692	1340	485.836	1390	361.544
1341	2017.62	1391	1805.09	1341	835.706	1391	507.743	1341	1871.19	1391	1534.53	1341	1856.77	1391	1110.58	1341	1763.92	1391	922.686	1341	1264.17	1391	661.885	1341	201.465	1391	152.813	1341	487.173	1391	361.783
1342	2020.36	1392	1805.28	1342	835.711	1392	508.024	1342	1871.25	1392	1534.95	1342	1855.7	1392	1110.88	1342	1765.03	1392	922.922	1342	1263.2	1392	662.168	1342	200.788	1392	152.934	1342	488.532	1392	362.022
1343	2024.34	1393	1805.48	1343	834.355	1393	508.304	1343	1872.09	1393	1535.37	1343	1854.87	1393	1111.18	1343	1766.45	1393	923.158	1343	1266.59	1393	662.45	1343	200.64	1393	153.055	1343	492.355	1393	362.261
1344	2028.19	1394	1805.67	1344	836.298	1394	508.585	1344	1874.86	1394	1535.8	1344	1853.67	1394	1111.48	1344	1766.78	1394	923.394	1344	1264.99	1394	662.732	1344	200.679	1394	153.176	1344	487.883	1394	362.5
1345	2029.54	1395	1805.86	1345	835.439	1395	508.866	1345	1873.69	1395	1536.22	1345	1850.58	1395	1111.78	1345	1766.82	1395	923.63	1345	1268.89	1395	663.014	1345	201.29	1395	153.296	1345	484.795	1395	362.738
1346	2021.44	1396	1806.05	1346	836.957	1396	509.146	1346	1876.4	1396	1536.64	1346	1843.97	1396	1112.08	1346	1771.69	1396	923.865	1346	1268.96	1396	663.296	1346	202.104	1396	153.417	1346	486.327	1396	362.977
1347	2020.03	1397	1806.24	1347	840.392	1397	509.427	1347	1874.07	1397	1537.06	1347	1848.18	1397	1112.38	1347	1770.45	1397	924.101	1347	1271.25	1397	663.577	1347	200.956	1397	153.538	1347	492.472	1397	363.216
1348	2019.01	1398	1806.43	1348	836.333	1398	509.707	1348	1877.68	1398	1537.47	1348	1850.56	1398	1112.68	1348	1773.06	1398	924.336	1348	1267.45	1398	663.859	1348	200.093	1398	153.659	1348	490.212	1398	363.454
1349	2022.14	1399	1806.63	1349	838.05	1399	509.987	1349	1878.87	1399	1537.89	1349	1847.92	1399	1112.98	1349	1772.24	1399	924.572	1349	1267.65	1399	664.14	1349	200.415	1399	153.78	1349	487.163	1399	363.693
1350	2022.71	1400	1806.82	1350	836.646	1400	510.267	1350	1875.32	1400	1538.31	1350	1844.76	1400	1113.28	1350	1771.99	1400	924.807	1350	1269.7	1400	664.421	1350	198.932	1400	153.901	1350	491.731	1400	363.932
1351	2025.77	1401	1807.01	1351	837.024	1401	510.547	1351	1878.98	1401	1538.73	1351	1844.87	1401	1113.58	1351	1774.24	1401	925.042	1351	1267.78	1401	664.702	1351	197.766	1401	154.022	1351	491.837	1401	364.17
1352	2031.61	1402	1807.2	1352	837.874	1402	510.827	1352	1877.58	1402	1539.15	1352	1843.84	1402	1113.88	1352	1777.97	1402	925.277	1352	1268.39	1402	664.983	1352	199.063	1402	154.142	1352	496.404	1402	364.408
1353	2030.33	1403	1807.38	1353	839.006	1403	511.107	1353	1876.12	1403	1539.56	1353	1844.04	1403	1114.18	1353	1775.66	1403	925.512	1353	1268.06	1403	665.263	1353	201.644	1403	154.263	1353	500.302	1403	364.647
1354	2031.54	1404	1807.57	1354	839.884	1404	511.386	1354	1878.64	1404	1539.98	1354	1847.93	1404	1114.48	1354	1780.38	1404	925.747	1354	1272.82	1404	665.544	1354	200.685	1404	154.384	1354	500.177	1404	364.885
1355	2037.25	1405	1807.76	1355	843.111	1405	511.666	1355	1875.16	1405	1540.39	1355	1854.27	1405	1114.78	1355	1778.82	1405	925.981	1355	1272.86	1405	665.824	1355	201.813	1405	154.505	1355	501.171	1405	365.123
1356	2037.47	1406	1807.95	1356	842.177	1406	511.945	1356	1877.58	1406	1540.81	1356	1857.24	1406	1115.08	1356	1780.89	1406	926.216	1356	1271.87	1406	666.104	1356	202.101	1406	154.626	1356	498.301	1406	365.361
1357	2037.11	1407	1808.14	1357	841.538	1407	512.224	1357	1878.83	1407	1541.22	1357	1853.13	1407	1115.38	1357	1779.51	1407	926.45	1357	1275.1	1407	666.384	1357	203.549	1407	154.747	1357	494.712	1407	365.6
1358	2040.19	1408	1808.33	1358	841.918	1408	512.503	1358	1878.91	1408	1541.64	1358	1845.35	1408	1115.68	1358	1779.95	1408	926.685	1358	1274.71	1408	666.663	1358	202.745	1408	154.868	1358	491.993	1408	365.838
1359	2041.89	1409	1808.51	1359	840.811	1409	512.782	1359	1879.89	1409	1542.05	1359	1845.35	1409	1115.98	1359	1782.7	1409	926.919	1359	1274.3	1409	666.943	1359	202.756	1409	154.988	1359	492.702	1409	366.076
1360	2045.18	1410	1808.7	1360	843.383	1410	513.061	1360	1877.26	1410	1542.46	1360	1844.17	1410	1116.28	1360	1780	1410	927.153	1360	1276.17	1410	667.222	1360	203.354	1410	155.109	1360	495.608	1410	366.314
1361	2046.19	1411	1808.89	1361	842.534	1411	513.34	1361	1879.41	1411	1542.88	1361	1844.08	1411	1116.58	1361	1783.57	1411	927.387	1361	1276.33	1411	667.501	1361	206.966	1411	155.23	1361	493.757	1411	366.552
1362	2048.25	1412	1809.07	1362	846.023	1412	513.619	1362	1877.6	1412	1543.29	1362	1846.85	1412	1116.88	1362	1786.4	1412	927.621	1362	1277.32	1412	667.78	1362	203.951	1412	155.351	1362	495.172	1412	366.79
1363	2048.46	1413	1809.26	1363	844.337	1413	513.897	1363	1882.19	1413	1543.7	1363	1839.15	1413	1117.18	1363	1782.99	1413	927.855	1363	1278.47	1413	668.059	1363	202.664	1413	155.472	1363	492.431	1413	367.028
1364	2043.46	1414	1809.44	1364	844.525	1414	514.176	1364	1879.12	1414	1544.11	1364	1842.45	1414	1117.48	1364	1782.54	1414	928.089	1364	1278.21	1414	668.338	1364	202.372	1414	155.593	1364	489.975	1414	367.265
1365	2043.03	1415	1809.63	1365	839.286	1415	514.454	1365	1882.69	1415	1544.52	1365	1841.63	1415	1117.78	1365	1783.24	1415	928.323	1365	1279.47	1415	668.616	1365	202.784	1415	155.714	1365	492.595	1415	367.503
1366	2040.82	1416	1809.81	1366	836.907	1416	514.732	1366	1880.52	1416	1544.93	1366	1846.81	1416	1118.09	1366	1788.99	1416	928.556	1366	1281.08	1416	668.895	1366	203.784	1416	155.835	1366	498.846	1416	367.741
1367	2037.46	1417	1810	1367	840.066	1417	515.01	1367	1880.25	1417	1545.34	1367	1845.46	1417	1118.39	1367	1791.74	1417	928.79	1367	1281.27	1417	669.173	1367	204.049	1417	155.956	1367	496.049	1417	367.978
1368	2040.39	1418	1810.18	1368	844.312	1418	515.288	1368	1880.09	1418	1545.75	1368	1846.34	1418	1118.69	1368	1788.28	1418	929.023	1368	1281.55	1418	669.451	1368	200.974	1418	156.076	1368	492.158	1418	368.216
1369	2041.89	1419	1810.37	1369	846.906	1419	515.566	1369	1884.89	1419	1546.16	1369	1840.42	1419	1118.99	1369	1790.04	1419	929.257	1369	1284.92	1419	669.729	1369	200.839	1419	156.197	1369	491.767	1419	368.454
1370	2044.55	1420	1810.55	1370	846.888	1420	515.844	1370	1883.45	1420	1546.56	1370	1845.52	1420	1119.29	1370	1792.06	1420	929.49	1370	1285.04	1420	670.006	1370	201.586	1420	156.318	1370	494.113	1420	368.691
1371	2045.82	1421	1810.73	1371	847.902	1421	516.121	1371	1885.34	1421	1546.97	1371	1849.57	1421	1119.59	1371	1790.34	1421	929.723	1371	1289.32	1421	670.284	1371	202.589	1421	156.439	1371	495.158	1421	368.929
1372	2045.39	1422	1810.91	1372	847.694	1422	516.399	1372	1889.17	1422	1547.38	1372	1848.39	1422	1119.89	1372	1790.31	1422	929.956	1372	1290.64	1422	670.561	1372	203.167	1422	156.56	1372	499.993	1422	369.166
1373	2044.03	1423	1811.1	1373	849.249	1423	516.677	1373	1886.61	1423	1547.78	1373	1854.29	1423	1120.19	1373	1793.34	1423	930.189	1373	1290.65	1423	670.838	1373	205.049	1423	156.681	1373	498.423	1423	369.403
1374	2044.82	1424	1811.28	1374	849.359	1424	516.954	1374	1887.64	1424	1548.19	1374	1859.92	1424	1120.5	1374	1791.62	1424	930.422	1374	1291.95	1424	671.115	1374	207.898	1424	156.802	1374	496.907	1424	369.641
1375	2040.1	1425	1811.46	1375	847.067	1425	517.231	1375	1886.92	1425	1548.59	1375	1864.05	1425	1120.8	1375	1789.75	1425	930.654	1375	1294.04	1425	671.392	1375	205.571	1425	156.923	1375	499.069	1425	369.878
1376	2041.46	1426	1811.64	1376	851.286	1426	517.508	1376	1889.43	1426	1549	1376	1857.64	1426	1121.1	1376	1788.01	1426	930.887	1376	1292.98	1426	671.668	1376	202.873	1426	157.043	1376	495.655	1426	370.115
1377	2041.75	1427	1811.82	1377	851.838	1427	517.785	1377	1886.32	1427	1549.4	1377	1862.06	1427	1121.4	1377	1790	1427	931.12	1377	1295.3	1427	671.945	1377	201.638	1427	157.164	1377	495.213	1427	370.352
1378	2041.68	1428	1812	1378	852.872	1428	518.062	1378	1884.92	1428	1549.81	1378	1860.87	1428	1121.7	1378	1792.73	1428	931.352	1378	1297.51	1428	672.221	1378	203.863	1428	157.285	1378	499.101	1428	370.589
1379	2035.54	1429	1812.18	1379	853.035	1429	518.338	1379	1887.85	1429	1550.21	1379	1863.96	1429	1122.01	1379	1790.63	1429	931.585	1379	1296.02	1429	672.497	1379	205.638	1429	157.406	1379	503.884	1429	370.826
1380	2039.96	1430	1812.36	1380	855.453	1430	518.615	1380	1883.89	1430	1550.61	1380	1863.39	1430	1122.31	1380	1797.07	1430	931.817	1380	1298.91	1430	672.773	1380	205.855	1430	157.527	1380	505.48	1430	371.063
1381	2036.82	1431	1812.54	1381	853.063	1431	518.892	1381	1887.28	1431	1551.01	1381	1866.31	1431	1122.61	1381	1801.38	1431	932.049	1381	1300.28	1431	673.049	1381	203.627	1431	157.648	1381	503.06	1431	371.3
1382	2037.61	1432	1812.72	1382	854.51	1432	519.168	1382	1884.99	1432	1551.41	1382	1864.97	1432	1122.91	1382	1801.19	1432	932.281	1382	1301.3	1432	673.324	1382	204.698	1432	157.769	1382	500.341	1432	371.537
1383	2039.32	1433	1812.9	1383	854.876	1433	519.444	1383	1885.11	1433	1551.82	1383	1863.36	1433	1123.22	1383	1802.83	1433	932.513	1383	1299.73	1433	673.6	1383	205.031	1433	157.89	1383	502.312	1433	371.774
1384	2036.89	1434	1813.08	1384	853.605	1434	519.72	1384	1879.95	1434	1552.22	1384	1863.45	1434	1123.52	1384	1798.93	1434	932.745	1384	1301.13	1434	673.875	1384	205.943	1434	158.011	1384	505.377	1434	372.011
1385	2037.18	1435	1813.26	1385	855.558	1435	519.996	1385	1886.23	1435	1552.62	1385	1864.22	1435	1123.82	1385	1803.23	1435	932.977	1385	1302.42	1435	674.15	1385	206.905	1435	158.132	1385	509.343	1435	372.247
1386	2035.89	1436	1813.44	1386	857.501	1436	520.272	1386	1883	1436	1553.02	1386	1864.61	1436	1124.12	1386	1805.12	1436	933.208	1386	1305.76	1436	674.425	1386	206.692	1436	158.253	1386	510.597	1436	372.484
1387	2031.19	1437	1813.61	1387	859.162	1437	520.548	1387	1881.76	1437	1553.41	1387	1863.04	1437	1124.43	1387	1807.55	1437	933.44	1387	1307.95	1437	674.7	1387	205.886	1437	158.374	1387	508.183	1437	372.721
1388	2034.18	1438	1813.79	1388	860.481	1438	520.824	1388	1885.95	1438	1553.81	1388	1861.94	1438	1124.73	1388	1807.01	1438	933.672	1388	1310.88	1438	674.975	1388	205.364	1438	158.494	1388	503.433	1438	372.957
1389	2033.9	1439	1813.97	1389	859.786	1439	521.099	1389	1885	1439	1554.21	1389	1868.36	1439	1125.03	1389	1807.3	1439	933.903	1389	1308.58	1439	675.249	1389	207.552	1439	158.615	1389	502.484	1439	373.194
1390	2038.39	1440	1814.15	1390	862.032	1440	521.375	1390	1887.17	1440	1554.61	1390	1865.17	1440	1125.34	1390	1808.57	1440	934.135	1390	1309.18	1440	675.523	1390	209.26	1440	158.736	1390	499.562	1440	373.43
1391	2035.18	1441	1814.32	1391	860.454	1441	521.65	1391	1891.06	1441	1555	1391	1859.84	1441	1125.64	1391	1800.19	1441	934.366	1391	1309.94	1441	675.797	1391	205.911	1441	158.857	1391	501.581	1441	373.666
1392	2025.72	1442	1814.5	1392	862.11	1442	521.925	1392	1890.91	1442	1555.4	1392	1858.88	1442	1125.94	1392	1801.54	1442	934.597	1392	1314.31	1442	676.071	1392	211.347	1442	158.978	1392	494.17	1442	373.903
1393	2032.05	1443	1814.67	1393	862.844	1443	522.201	1393	1890	1443	1555.8	1393	1854.46	1443	1126.25	1393	1805.87	1443	934.828	1393	1318.53	1443	676.345	1393	213.201	1443	159.099	1393	489.7	1443	374.139
1394	2035.97	1444	1814.85	1394	861.511	1444	522.476	1394	1891.32	1444	1556.19	1394	1858.7	1444	1126.55	1394	1806.35	1444	935.059	1394	1318.94	1444	676.619	1394	208.27	1444	159.22	1394	490.407	1444	374.375
1395	2035.47	1445	1815.03	1395	862.982	1445	522.75	1395	1887.29	1445	1556.59	1395	1867.23	1445	1126.85	1395	1807.68	1445	935.29	1395	1319.52	1445	676.892	1395	208.078	1445	159.341	1395	494.69	1445	374.611
1396	2034.11	1446	1815.2	1396	863.564	1446	523.025	1396	1889.59	1446	1556.98	1396	1865.77	1446	1127.16	1396	1806.11	1446	935.521	1396	1316.5	1446	677.165	1396	206.771	1446	159.462	1396	497.122	1446	374.848
1397	2033.33	1447	1815.38	1397	864.716	1447	523.3	1397	1888.21	1447	1557.37	1397	1865.38	1447	1127.46	1397	1805.53	1447	935.752	1397	1320.58	1447	677.438	1397	207.211	1447	159.583	1397	502.708	1447	375.084
1398	2032.97	1448	1815.55	1398	863.91	1448	523.574	1398	1887.64	1448	1557.77	1398	1871.99	1448	1127.77	1398	1805.81	1448	935.982	1398	1324.5	1448	677.711	1398	207.691	1448	159.704	1398	507.596	1448	375.32
1399	2033.33	1449	1815.72	1399	864.785	1449	523.849	1399	1888.62	1449	1558.16	1399	1875.23	1449	1128.07	1399	1808.43	1449	936.213	1399	1324.07	1449	677.984	1399	211.381	1449	159.825	1399	510.139	1449	375.556
1400	2038.68	1450	1815.9	1400	864.8	1450	524.123	1400	1887.07	1450	1558.55	1400	1875.59	1450	1128.37	1400	1810.21	1450	936.443	1400	1325.39	1450	678.256	1400	208.504	1450	159.946	1400	512.762	1450	375.792
1401	2033.12	1451	1816.07	1401	864.786	1451	524.398	1401	1889.14	1451	1558.94	1401	1875.46	1451	1128.68	1401	1810.58	1451	936.674	1401	1328.15	1451	678.529	1401	208.958	1451	160.067	1401	511.421	1451	376.028
1402	2034.97	1452	1816.24	1402	869.358	1452	524.672	1402	1890.34	1452	1559.33	1402	1874.17	1452	1128.98	1402	1813.47	1452	936.904	1402	1326.54	1452	678.801	1402	205.847	1452	160.188	1402	511.58	1452	376.263
1403	2038.54	1453	1816.42	1403	870.831	1453	524.946	1403	1885.96	1453	1559.72	1403	1869.99	1453	1129.29	1403	1813.09	1453	937.134	1403	1329.9	1453	679.073	1403	207.445	1453	160.309	1403	504.88	1453	376.499
1404	2035.61	1454	1816.59	1404	870.165	1454	525.22	1404	1889.73	1454	1560.11	1404	1878.04	1454	1129.59	1404	1814.45	1454	937.365	1404	1327.98	1454	679.345	1404	209.692	1454	160.429	1404	502.506	1454	376.735
1405	2034.26	1455	1816.76	1405	871.486	1455	525.493	1405	1882.06	1455	1560.5	1405	1879.17	1455	1129.89	1405	1815.27	1455	937.595	1405	1329.88	1455	679.617	1405	210.968	1455	160.55	1405	500.032	1455	376.971
1406	2032.48	1456	1816.93	1406	871.743	1456	525.767	1406	1887.61	1456	1560.89	1406	1878.73	1456	1130.2	1406	1815.31	1456	937.824	1406	1332.53	1456	679.889	1406	208.777	1456	160.671	1406	502.656	1456	377.206
1407	2029.56	1457	1817.1	1407	873.365	1457	526.04	1407	1887.61	1457	1561.28	1407	1882.46	1457	1130.5	1407	1815.06	1457	938.054	1407	1331.95	1457	680.16	1407	208.59	1457	160.792	1407	500.259	1457	377.442
1408	2025.36	1458	1817.28	1408	874.158	1458	526.314	1408	1890.12	1458	1561.67	1408	1879.15	1458	1130.81	1408	1814.03	1458	938.284	1408	1334.88	1458	680.431	1408	207.851	1458	160.913	1408	506.352	1458	377.677
1409	2026.28	1459	1817.45	1409	876.485	1459	526.587	1409	1886.09	1459	1562.05	1409	1878.23	1459	1131.11	1409	1818.15	1459	938.514	1409	1334.14	1459	680.702	1409	210.786	1459	161.034	1409	511.151	1459	377.913
1410	2029.48	1460	1817.62	1410	875.034	1460	526.861	1410	1888.28	1460	1562.44	1410	1875.25	1460	1131.42	1410	1816.96	1460	938.744	1410	1337.51	1460	680.973	1410	211.384	1460	161.155	1410	514.611	1460	378.148
1411	2026.99	1461	1817.79	1411	876.672	1461	527.134	1411	1890.5	1461	1562.83	1411	1873.76	1461	1131.72	1411	1817.41	1461	938.973	1411	1338.99	1461	681.244	1411	211.117	1461	161.276	1411	515.981	1461	378.384
1412	2028.91	1462	1817.96	1412	876.588	1462	527.407	1412	1891.82	1462	1563.21	1412	1874.97	1462	1132.03	1412	1817.78	1462	939.203	1412	1339.73	1462	681.515	1412	213.262	1462	161.397	1412	512.057	1462	378.619
1413	2031.55	1463	1818.13	1413	876.756	1463	527.679	1413	1891.47	1463	1563.6	1413	1867.02	1463	1132.33	1413	1813.82	1463	939.432	1413	1340.02	1463	681.785	1413	211.239	1463	161.518	1413	514.527	1463	378.854
1414	2031.48	1464	1818.3	1414	876.621	1464	527.952	1414	1884.57	1464	1563.98	1414	1858.26	1464	1132.64	1414	1816.78	1464	939.661	1414	1340.46	1464	682.056	1414	211.235	1464	161.639	1414	514.442	1464	379.089
1415	2029.27	1465	1818.46	1415	874.746	1465	528.225	1415	1884.54	1465	1564.37	1415	1849.71	1465	1132.94	1415	1818.88	1465	939.891	1415	1337.81	1465	682.326	1415	213.073	1465	161.76	1415	508.757	1465	379.325
1416	2031.76	1466	1818.63	1416	877.312	1466	528.497	1416	1885.32	1466	1564.75	1416	1852.21	1466	1133.25	1416	1821.36	1466	940.12	1416	1343.69	1466	682.596	1416	212.309	1466	161.881	1416	508.158	1466	379.56
1417	2031.41	1467	1818.8	1417	878.257	1467	528.77	1417	1884.49	1467	1565.13	1417	1856.59	1467	1133.56	1417	1821.23	1467	940.349	1417	1341.19	1467	682.865	1417	213.093	1467	162.002	1417	507.078	1467	379.795
1418	2033.4	1468	1818.97	1418	879.626	1468	529.042	1418	1884.67	1468	1565.52	1418	1854.58	1468	1133.86	1418	1824.74	1468	940.578	1418	1343.4	1468	683.135	1418	215.701	1468	162.123	1418	509	1468	380.03
1419	2033.33	1469	1819.14	1419	882.76	1469	529.314	1419	1884.9	1469	1565.9	1419	1861.42	1469	1134.17	1419	1824	1469	940.807	1419	1346.19	1469	683.405	1419	214.605	1469	162.244	1419	513.798	1469	380.265
1420	2028.84	1470	1819.31	1420	886.053	1470	529.587	1420	1882.73	1470	1566.28	1420	1862.36	1470	1134.47	1420	1827.51	1470	941.035	1420	1344.13	1470	683.674	1420	212.62	1470	162.365	1420	515.908	1470	380.5
1421	2020.59	1471	1819.47	1421	884.743	1471	529.859	1421	1882.12	1471	1566.66	1421	1854.79	1471	1134.78	1421	1829.58	1471	941.264	1421	1348.1	1471	683.943	1421	212.128	1471	162.486	1421	516.35	1471	380.734
1422	2020.09	1472	1819.64	1422	887.762	1472	530.13	1422	1880.57	1472	1567.04	1422	1843.16	1472	1135.09	1422	1825.64	1472	941.493	1422	1347.36	1472	684.212	1422	215.739	1472	162.607	1422	511.991	1472	380.969
1423	2022.79	1473	1819.81	1423	888.176	1473	530.402	1423	1878.99	1473	1567.42	1423	1835.03	1473	1135.39	1423	1823.2	1473	941.722	1423	1346.77	1473	684.481	1423	218.011	1473	162.728	1423	515.099	1473	381.204
1424	2022.36	1474	1819.97	1424	886.845	1474	530.674	1424	1878.72	1474	1567.8	1424	1835.73	1474	1135.7	1424	1828.25	1474	941.95	1424	1350.45	1474	684.75	1424	217.517	1474	162.849	1424	516.736	1474	381.439
1425	2020.31	1475	1820.14	1425	888.76	1475	530.945	1425	1880.49	1475	1568.18	1425	1841.21	1475	1136.01	1425	1823.28	1475	942.178	1425	1352.96	1475	685.018	1425	217.664	1475	162.97	1425	523.822	1475	381.673
1426	2021.3	1476	1820.31	1426	889.209	1476	531.217	1426	1881.76	1476	1568.56	1426	1845.67	1476	1136.31	1426	1823.2	1476	942.407	1426	1353.55	1476	685.287	1426	216.445	1476	163.091	1426	530.522	1476	381.908
1427	2013.35	1477	1820.47	1427	889.624	1477	531.488	1427	1879.6	1477	1568.94	1427	1842.65	1477	1136.62	1427	1822.25	1477	942.635	1427	1352.66	1477	685.555	1427	213.178	1477	163.212	1427	532.92	1477	382.142
1428	2015.47	1478	1820.64	1428	890.183	1478	531.759	1428	1880.49	1478	1569.32	1428	1840.91	1478	1136.92	1428	1823.57	1478	942.863	1428	1353.69	1478	685.823	1428	215.555	1478	163.333	1428	532.033	1478	382.377
1429	2012.01	1479	1820.8	1429	890.481	1479	532.03	1429	1883.64	1479	1569.69	1429	1844.89	1479	1137.23	1429	1827.25	1479	943.091	1429	1354.43	1479	686.091	1429	215.802	1479	163.454	1429	534.46	1479	382.611
1430	2013.2	1480	1820.97	1430	891.905	1480	532.301	1430	1884.2	1480	1570.07	1430	1841.93	1480	1137.54	1430	1826.99	1480	943.319	1430	1359.75	1480	686.359	1430	216.712	1480	163.575	1430	533.662	1480	382.846
1431	2012.2	1481	1821.13	1431	893.612	1481	532.572	1431	1882.24	1481	1570.45	1431	1843.11	1481	1137.85	1431	1831.29	1481	943.548	1431	1361.67	1481	686.626	1431	220.077	1481	163.696	1431	534.686	1481	383.08
1432	2013.48	1482	1821.3	1432	891.927	1482	532.843	1432	1883.71	1482	1570.82	1432	1839.09	1482	1138.15	1432	1826.49	1482	943.775	1432	1364.62	1482	686.894	1432	219.78	1482	163.817	1432	534.831	1482	383.314
1433	2019.73	1483	1821.46	1433	891.731	1483	533.114	1433	1882.18	1483	1571.2	1433	1838.72	1483	1138.46	1433	1826.2	1483	944.003	1433	1363.87	1483	687.161	1433	214.976	1483	163.938	1433	533.104	1483	383.549
1434	2023.14	1484	1821.62	1434	893.393	1484	533.384	1434	1881.2	1484	1571.57	1434	1847.05	1484	1138.77	1434	1826.78	1484	944.231	1434	1363.7	1484	687.428	1434	213.985	1484	164.059	1434	535.614	1484	383.783
1435	2019.6	1485	1821.79	1435	892.121	1485	533.655	1435	1881.05	1485	1571.95	1435	1842.81	1485	1139.07	1435	1827.07	1485	944.459	1435	1362.07	1485	687.695	1435	216.981	1485	164.18	1435	535.15	1485	384.017
1436	2023	1486	1821.95	1436	893.265	1486	533.925	1436	1881.91	1486	1572.32	1436	1841.45	1486	1139.38	1436	1823.3	1486	944.686	1436	1367.22	1486	687.962	1436	219.605	1486	164.301	1436	536.012	1486	384.251
1437	2016.82	1487	1822.11	1437	895.767	1487	534.195	1437	1880.06	1487	1572.69	1437	1851.25	1487	1139.69	1437	1827.52	1487	944.914	1437	1366.63	1487	688.228	1437	225.127	1487	164.422	1437	532.905	1487	384.485
1438	2017.25	1488	1822.27	1438	897.843	1488	534.465	1438	1879.87	1488	1573.07	1438	1846.41	1488	1140	1438	1829.21	1488	945.141	1438	1366.98	1488	688.495	1438	222.38	1488	164.543	1438	532.003	1488	384.719
1439	2016.04	1489	1822.44	1439	895.594	1489	534.735	1439	1880.07	1489	1573.44	1439	1847.5	1489	1140.31	1439	1831.29	1489	945.369	1439	1369.05	1489	688.761	1439	220.422	1489	164.664	1439	533.767	1489	384.953
1440	2023.42	1490	1822.6	1440	896.781	1490	535.005	1440	1876.81	1490	1573.81	1440	1851.54	1490	1140.61	1440	1832.89	1490	945.596	1440	1366.69	1490	689.027	1440	219.758	1490	164.785	1440	538.163	1490	385.187
1441	2023.29	1491	1822.76	1441	896.716	1491	535.275	1441	1880.06	1491	1574.18	1441	1861.22	1491	1140.92	1441	1834.38	1491	945.823	1441	1366.37	1491	689.293	1441	218.679	1491	164.906	1441	539.245	1491	385.421
1442	2023.71	1492	1822.92	1442	897.779	1492	535.545	1442	1874.21	1492	1574.55	1442	1858.41	1492	1141.23	1442	1832.68	1492	946.05	1442	1369.33	1492	689.559	1442	218.326	1492	165.027	1442	538.142	1492	385.654
1443	2025.06	1493	1823.08	1443	896.329	1493	535.814	1443	1875.24	1493	1574.92	1443	1862.56	1493	1141.54	1443	1831.47	1493	946.277	1443	1371.53	1493	689.825	1443	219.157	1493	165.148	1443	534.176	1493	385.888
1444	2024.86	1494	1823.24	1444	896.868	1494	536.084	1444	1872.72	1494	1575.29	1444	1870.65	1494	1141.85	1444	1832.72	1494	946.504	1444	1370.52	1494	690.09	1444	217.48	1494	165.269	1444	530.832	1494	386.122
1445	2023.93	1495	1823.4	1445	896.717	1495	536.353	1445	1872.7	1495	1575.66	1445	1867.05	1495	1142.15	1445	1830.47	1495	946.731	1445	1372.58	1495	690.355	1445	216.528	1495	165.39	1445	529.27	1495	386.355
1446	2025.57	1496	1823.56	1446	898.623	1496	536.622	1446	1873.94	1496	1576.03	1446	1867.38	1496	1142.46	1446	1831.18	1496	946.958	1446	1372.43	1496	690.621	1446	219.821	1496	165.511	1446	534.057	1496	386.589
1447	2025.93	1497	1823.72	1447	899.491	1497	536.891	1447	1874.92	1497	1576.4	1447	1859.76	1497	1142.77	1447	1829.23	1497	947.185	1447	1372.13	1497	690.886	1447	218.472	1497	165.632	1447	536.847	1497	386.822
1448	2026.42	1498	1823.88	1448	898.298	1498	537.16	1448	1875.21	1498	1576.77	1448	1868.62	1498	1143.08	1448	1830.52	1498	947.412	1448	1371.98	1498	691.151	1448	218.903	1498	165.753	1448	541.355	1498	387.056
1449	2017.83	1499	1824.04	1449	901.459	1499	537.429	1449	1877.58	1499	1577.13	1449	1864.94	1499	1143.39	1449	1829.85	1499	947.638	1449	1372.74	1499	691.415	1449	220.702	1499	165.874	1449	539.512	1499	387.289
1450	2018.02	1500	1824.2	1450	901.476	1500	537.698	1450	1880.18	1500	1577.5	1450	1867.23	1500	1143.7	1450	1830.93	1500	947.865	1450	1373.48	1500	691.68	1450	220.162	1500	165.995	1450	538.51	1500	387.523
1451	2017.17	1501	1824.36	1451	903.04	1501	537.967	1451	1873.92	1501	1577.87	1451	1868.27	1501	1144.01	1451	1831.09	1501	948.091	1451	1374.2	1501	691.944	1451	221.9	1501	166.116	1451	539.546	1501	387.756
1452	2016.32	1502	1824.52	1452	904.193	1502	538.235	1452	1872.99	1502	1578.23	1452	1867.91	1502	1144.32	1452	1829.43	1502	948.318	1452	1375.09	1502	692.209	1452	220.729	1502	166.237	1452	540.622	1502	387.989
1453	2017.31	1503	1824.68	1453	900.284	1503	538.504	1453	1873.8	1503	1578.6	1453	1867.94	1503	1144.62	1453	1829.85	1503	948.544	1453	1372.72	1503	692.473	1453	219.635	1503	166.358	1453	542.422	1503	388.222
1454	2014.63	1504	1824.84	1454	900.69	1504	538.772	1454	1874.46	1504	1578.96	1454	1865.38	1504	1144.93	1454	1829.97	1504	948.77	1454	1373.59	1504	692.737	1454	216.444	1504	166.479	1454	543.036	1504	388.455
1455	2013.35	1505	1824.99	1455	904.762	1505	539.04	1455	1876	1505	1579.33	1455	1865.44	1505	1145.24	1455	1828.43	1505	948.996	1455	1374.94	1505	693	1455	216.857	1505	166.6	1455	543.469	1505	388.689
1456	2015.47	1506	1825.15	1456	904.181	1506	539.308	1456	1877.39	1506	1579.69	1456	1867.05	1506	1145.55	1456	1830.04	1506	949.223	1456	1375.84	1506	693.264	1456	218.157	1506	166.721	1456	542.411	1506	388.922
1457	2011.36	1507	1825.31	1457	903.904	1507	539.577	1457	1877.43	1507	1580.05	1457	1865.26	1507	1145.86	1457	1830.83	1507	949.449	1457	1375.81	1507	693.528	1457	221.359	1507	166.842	1457	542.432	1507	389.155
1458	2016.96	1508	1825.46	1458	901.582	1508	539.845	1458	1881.04	1508	1580.41	1458	1855.12	1508	1146.17	1458	1830.63	1508	949.675	1458	1374.44	1508	693.791	1458	220.76	1508	166.963	1458	541.646	1508	389.388
1459	2015.83	1509	1825.62	1459	903.513	1509	540.112	1459	1880.99	1509	1580.78	1459	1852.1	1509	1146.48	1459	1834.52	1509	949.901	1459	1375.04	1509	694.054	1459	222.351	1509	167.084	1459	544.068	1509	389.62
1460	2018.53	1510	1825.78	1460	903.1	1510	540.38	1460	1882.36	1510	1581.14	1460	1853.95	1510	1146.79	1460	1831.9	1510	950.126	1460	1376.66	1510	694.317	1460	223.148	1510	167.205	1460	545.654	1510	389.853
1461	2016.89	1511	1825.93	1461	902.552	1511	540.648	1461	1877.76	1511	1581.5	1461	1855.26	1511	1147.1	1461	1834.05	1511	950.352	1461	1380.28	1511	694.58	1461	224.689	1511	167.326	1461	544.511	1511	390.086
1462	2019.1	1512	1826.09	1462	903.748	1512	540.915	1462	1880.2	1512	1581.86	1462	1855.54	1512	1147.41	1462	1831.57	1512	950.578	1462	1381.32	1512	694.843	1462	225.17	1512	167.447	1462	542.701	1512	390.319
1463	2018.17	1513	1826.24	1463	903.486	1513	541.182	1463	1881.72	1513	1582.22	1463	1856.48	1513	1147.72	1463	1832.51	1513	950.804	1463	1381.46	1513	695.105	1463	223.948	1513	167.568	1463	545.979	1513	390.551
1464	2016.89	1514	1826.4	1464	905.8	1514	541.45	1464	1878.46	1514	1582.58	1464	1857.89	1514	1148.03	1464	1836.3	1514	951.029	1464	1386.66	1514	695.368	1464	225.562	1514	167.689	1464	545.472	1514	390.784
1465	2018.74	1515	1826.56	1465	908.018	1515	541.717	1465	1882.02	1515	1582.94	1465	1859.28	1515	1148.35	1465	1835.58	1515	951.255	1465	1383.08	1515	695.63	1465	225.812	1515	167.81	1465	543.812	1515	391.017
1466	2020.02	1516	1826.71	1466	908.105	1516	541.984	1466	1879.25	1516	1583.3	1466	1854.95	1516	1148.65	1466	1838.3	1516	951.48	1466	1384.56	1516	695.892	1466	225.997	1516	167.931	1466	543.284	1516	391.249
1467	2015.47	1517	1826.86	1467	911.706	1517	542.251	1467	1883.84	1517	1583.66	1467	1851.59	1517	1148.97	1467	1831.29	1517	951.706	1467	1382.01	1517	696.154	1467	226.857	1517	168.052	1467	542.441	1517	391.482
1468	2009.38	1518	1827.02	1468	911.582	1518	542.518	1468	1881.59	1518	1584.02	1468	1852.88	1518	1149.28	1468	1829.72	1518	951.931	1468	1386.48	1518	696.416	1468	228.201	1518	168.173	1468	545.852	1518	391.714
1469	2007.97	1519	1827.17	1469	911.396	1519	542.784	1469	1884.03	1519	1584.37	1469	1851.8	1519	1149.59	1469	1830.51	1519	952.156	1469	1380.53	1519	696.678	1469	226.716	1519	168.294	1469	545.308	1519	391.947
1470	2005.4	1520	1827.33	1470	911.33	1520	543.051	1470	1883.28	1520	1584.73	1470	1853.78	1520	1149.9	1470	1829.03	1520	952.381	1470	1382.91	1520	696.939	1470	223.564	1520	168.415	1470	546.15	1520	392.179
1471	2003.98	1521	1827.48	1471	910.549	1521	543.317	1471	1883.84	1521	1585.09	1471	1853.37	1521	1150.21	1471	1829.35	1521	952.607	1471	1382.79	1521	697.2	1471	225.79	1521	168.536	1471	549.878	1521	392.411
1472	2003.77	1522	1827.63	1472	911.475	1522	543.584	1472	1884.1	1522	1585.44	1472	1855.67	1522	1150.52	1472	1832.54	1522	952.832	1472	1386.46	1522	697.462	1472	228.474	1522	168.657	1472	547.865	1522	392.643
1473	2003.01	1523	1827.79	1473	915.453	1523	543.85	1473	1881.1	1523	1585.8	1473	1855.77	1523	1150.83	1473	1833.99	1523	953.057	1473	1386.49	1523	697.722	1473	226.389	1523	168.779	1473	546.32	1523	392.876
1474	1998.82	1524	1827.94	1474	916.374	1524	544.116	1474	1884.44	1524	1586.15	1474	1856.86	1524	1151.14	1474	1833.78	1524	953.282	1474	1390.21	1524	697.983	1474	227.765	1524	168.899	1474	540.714	1524	393.108
1475	1999.32	1525	1828.09	1475	913.929	1525	544.383	1475	1884.24	1525	1586.51	1475	1857.42	1525	1151.46	1475	1834.88	1525	953.506	1475	1392.79	1525	698.244	1475	225.262	1525	169.021	1475	544.16	1525	393.34
1476	2000.57	1526	1828.24	1476	914.071	1526	544.649	1476	1882.22	1526	1586.86	1476	1857.8	1526	1151.77	1476	1837.39	1526	953.731	1476	1392.44	1526	698.505	1476	224.705	1526	169.142	1476	542.256	1526	393.572
1477	2004.47	1527	1828.39	1477	914.167	1527	544.914	1477	1887.04	1527	1587.22	1477	1857.48	1527	1152.08	1477	1838.62	1527	953.956	1477	1392.71	1527	698.765	1477	222.585	1527	169.263	1477	543.745	1527	393.804
1478	2007.3	1528	1828.55	1478	912.946	1528	545.18	1478	1888.33	1528	1587.57	1478	1853.89	1528	1152.39	1478	1839.49	1528	954.181	1478	1395.95	1528	699.025	1478	221.569	1528	169.384	1478	543.799	1528	394.036
1479	2009.07	1529	1828.7	1479	913.37	1529	545.446	1479	1889.3	1529	1587.92	1479	1856.77	1529	1152.7	1479	1842.11	1529	954.405	1479	1394.64	1529	699.286	1479	220.075	1529	169.505	1479	542.893	1529	394.268
1480	2003.63	1530	1828.85	1480	917.873	1530	545.711	1480	1885.9	1530	1588.27	1480	1853.39	1530	1153.02	1480	1840.36	1530	954.63	1480	1394.75	1530	699.546	1480	221.62	1530	169.626	1480	541.112	1530	394.499
1481	2000.92	1531	1829	1481	915.34	1531	545.977	1481	1883.76	1531	1588.63	1481	1855.56	1531	1153.33	1481	1840.64	1531	954.854	1481	1395.82	1531	699.805	1481	224.479	1531	169.747	1481	539.632	1531	394.731
1482	1999.57	1532	1829.15	1482	912.707	1532	546.242	1482	1884.74	1532	1588.98	1482	1854.61	1532	1153.64	1482	1837.4	1532	955.079	1482	1397.65	1532	700.065	1482	226.291	1532	169.868	1482	540.217	1532	394.963
1483	2002.27	1533	1829.3	1483	914.699	1533	546.507	1483	1887.58	1533	1589.33	1483	1856.73	1533	1153.95	1483	1836.07	1533	955.303	1483	1395.97	1533	700.325	1483	227.838	1533	169.989	1483	542.558	1533	395.195
1484	1998.1	1534	1829.45	1484	914.841	1534	546.772	1484	1887.23	1534	1589.68	1484	1854.67	1534	1154.27	1484	1834.08	1534	955.528	1484	1397.3	1534	700.584	1484	230.051	1534	170.11	1484	544.054	1534	395.426
1485	1994.93	1535	1829.6	1485	915.379	1535	547.037	1485	1884.93	1535	1590.03	1485	1849.89	1535	1154.58	1485	1835.11	1535	955.752	1485	1399.56	1535	700.843	1485	228.778	1535	170.231	1485	545.839	1535	395.658
1486	1993.98	1536	1829.75	1486	915.344	1536	547.302	1486	1887.44	1536	1590.38	1486	1851.2	1536	1154.89	1486	1834.08	1536	955.976	1486	1397.59	1536	701.102	1486	228.703	1536	170.352	1486	550.585	1536	395.889
1487	1999.36	1537	1829.9	1487	918.169	1537	547.567	1487	1889.97	1537	1590.73	1487	1848.97	1537	1155.2	1487	1832.42	1537	956.2	1487	1398.62	1537	701.361	1487	226.716	1537	170.473	1487	551.369	1537	396.121
1488	2002.91	1538	1830.05	1488	918.445	1538	547.832	1488	1890.64	1538	1591.07	1488	1848.5	1538	1155.52	1488	1832.99	1538	956.424	1488	1396.41	1538	701.62	1488	226.574	1538	170.594	1488	552.544	1538	396.352
1489	2004.05	1539	1830.2	1489	917.457	1539	548.096	1489	1887.46	1539	1591.42	1489	1847.53	1539	1155.83	1489	1832.94	1539	956.648	1489	1400.24	1539	701.879	1489	227.326	1539	170.715	1489	550.918	1539	396.583
1490	1994.39	1540	1830.35	1490	921.992	1540	548.361	1490	1888.36	1540	1591.77	1490	1853.45	1540	1156.14	1490	1832.5	1540	956.872	1490	1396.56	1540	702.137	1490	228.233	1540	170.836	1490	545.637	1540	396.815
1491	1995	1541	1830.5	1491	923.515	1541	548.625	1491	1892.54	1541	1592.12	1491	1850.07	1541	1156.46	1491	1837.26	1541	957.096	1491	1399.1	1541	702.395	1491	228.07	1541	170.957	1491	542.935	1541	397.046
1492	1992.17	1542	1830.64	1492	921.516	1542	548.889	1492	1892.48	1542	1592.46	1492	1845.96	1542	1156.77	1492	1836.73	1542	957.32	1492	1398.95	1542	702.654	1492	228.998	1542	171.078	1492	543.679	1542	397.277
1493	1993.74	1543	1830.79	1493	923.068	1543	549.154	1493	1889.61	1543	1592.81	1493	1839.9	1543	1157.09	1493	1842.15	1543	957.544	1493	1400.85	1543	702.912	1493	229.731	1543	171.2	1493	545.291	1543	397.508
1494	1994.93	1544	1830.94	1494	921.339	1544	549.418	1494	1890.67	1544	1593.15	1494	1840.23	1544	1157.4	1494	1841.54	1544	957.767	1494	1402.95	1544	703.17	1494	231.371	1544	171.321	1494	543.074	1544	397.74
1495	1993.65	1545	1831.09	1495	919.402	1545	549.682	1495	1892.05	1545	1593.5	1495	1841.53	1545	1157.71	1495	1841.19	1545	957.991	1495	1402.68	1545	703.427	1495	231.236	1545	171.442	1495	544.211	1545	397.971
1496	1999.21	1546	1831.23	1496	918.801	1546	549.945	1496	1893.59	1546	1593.84	1496	1850.71	1546	1158.03	1496	1840.23	1546	958.215	1496	1404.76	1546	703.685	1496	230.82	1546	171.563	1496	544.274	1546	398.202
1497	2000.36	1547	1831.38	1497	921.665	1547	550.209	1497	1890.18	1547	1594.19	1497	1850.34	1547	1158.34	1497	1842.79	1547	958.438	1497	1404.02	1547	703.942	1497	231.303	1547	171.684	1497	540.633	1547	398.433
1498	2002.34	1548	1831.53	1498	918.412	1548	550.473	1498	1892.82	1548	1594.53	1498	1851.12	1548	1158.65	1498	1837.59	1548	958.662	1498	1403.05	1548	704.2	1498	229.152	1548	171.805	1498	543.216	1548	398.663
1499	2002.48	1549	1831.67	1499	919.722	1549	550.736	1499	1893.86	1549	1594.88	1499	1854.68	1549	1158.97	1499	1840.52	1549	958.885	1499	1400.79	1549	704.457	1499	229.96	1549	171.926	1499	541.205	1549	398.894
1500	1997.73	1550	1831.82	1500	921.184	1550	551	1500	1894.99	1550	1595.22	1500	1853.07	1550	1159.28	1500	1843.83	1550	959.108	1500	1401.55	1550	704.714	1500	230.576	1550	172.047	1500	534.579	1550	399.125
1501	2000.91	1551	1831.97	1501	922.497	1551	551.263	1501	1890.72	1551	1595.56	1501	1852.1	1551	1159.6	1501	1844.49	1551	959.332	1501	1402.2	1551	704.971	1501	227.491	1551	172.168	1501	535.845	1551	399.356
1502	2001.06	1552	1832.11	1502	922.644	1552	551.526	1502	1890.03	1552	1595.9	1502	1847.19	1552	1159.91	1502	1843.39	1552	959.555	1502	1405.83	1552	705.227	1502	228.258	1552	172.289	1502	537.606	1552	399.586
1503	2003.26	1553	1832.26	1503	924.496	1553	551.789	1503	1888.98	1553	1596.24	1503	1854.38	1553	1160.23	1503	1842.24	1553	959.778	1503	1408.17	1553	705.484	1503	229.759	1553	172.41	1503	537.809	1553	399.817
1504	2001.36	1554	1832.4	1504	924.437	1554	552.052	1504	1894.27	1554	1596.58	1504	1854.56	1554	1160.54	1504	1838.87	1554	960.001	1504	1409.8	1554	705.74	1504	227.623	1554	172.531	1504	537.143	1554	400.048
1505	1997.6	1555	1832.55	1505	925.244	1555	552.315	1505	1891.9	1555	1596.92	1505	1851.29	1555	1160.86	1505	1839.43	1555	960.224	1505	1409.32	1555	705.997	1505	229.908	1555	172.652	1505	534.363	1555	400.278
1506	2000.92	1556	1832.69	1506	925.483	1556	552.578	1506	1894.2	1556	1597.27	1506	1850.22	1556	1161.17	1506	1843.16	1556	960.447	1506	1410.68	1556	706.253	1506	229.456	1556	172.773	1506	532.391	1556	400.509
1507	2002.12	1557	1832.84	1507	925.722	1557	552.841	1507	1895.97	1557	1597.6	1507	1851.91	1557	1161.49	1507	1843.65	1557	960.67	1507	1412.2	1557	706.509	1507	227.425	1557	172.894	1507	538.863	1557	400.739
1508	2011.49	1558	1832.98	1508	925.243	1558	553.103	1508	1896.72	1558	1597.94	1508	1849.87	1558	1161.8	1508	1844.6	1558	960.893	1508	1414.15	1558	706.764	1508	228.035	1558	173.016	1508	544.075	1558	400.969
1509	2006.11	1559	1833.13	1509	927.875	1559	553.366	1509	1894.84	1559	1598.28	1509	1847.79	1559	1162.12	1509	1846.56	1559	961.116	1509	1414.59	1559	707.02	1509	227.783	1559	173.137	1509	544.272	1559	401.2
1510	2002.92	1560	1833.27	1510	926.769	1560	553.628	1510	1896.59	1560	1598.62	1510	1848.56	1560	1162.43	1510	1845.54	1560	961.339	1510	1416.25	1560	707.276	1510	229.362	1560	173.258	1510	542.402	1560	401.43
1511	2003.13	1561	1833.41	1511	925.96	1561	553.89	1511	1898.26	1561	1598.96	1511	1852.19	1561	1162.75	1511	1844.34	1561	961.562	1511	1419.39	1561	707.531	1511	230.769	1561	173.379	1511	543.212	1561	401.66
1512	2005.52	1562	1833.56	1512	924.85	1562	554.152	1512	1897	1562	1599.3	1512	1848.12	1562	1163.07	1512	1845.09	1562	961.784	1512	1416.21	1562	707.786	1512	232.772	1562	173.5	1512	544.202	1562	401.891
1513	2001.29	1563	1833.7	1513	925.389	1563	554.414	1513	1898.68	1563	1599.63	1513	1844.63	1563	1163.38	1513	1844.84	1563	962.007	1513	1416.97	1563	708.042	1513	233.388	1563	173.621	1513	546.713	1563	402.121
1514	2001.56	1564	1833.84	1514	924.071	1564	554.676	1514	1897.98	1564	1599.97	1514	1843.13	1564	1163.7	1514	1846.22	1564	962.23	1514	1413.89	1564	708.297	1514	233.967	1564	173.742	1514	552.84	1564	402.351
1515	2003.63	1565	1833.99	1515	925.208	1565	554.938	1515	1899.8	1565	1600.3	1515	1841.7	1565	1164.02	1515	1842.69	1565	962.452	1515	1415.07	1565	708.551	1515	233.406	1565	173.863	1515	556.039	1565	402.581
1516	2006.37	1566	1834.13	1516	927.305	1566	555.2	1516	1899.24	1566	1600.64	1516	1848.68	1566	1164.33	1516	1851.76	1566	962.675	1516	1415.99	1566	708.806	1516	234.344	1566	173.984	1516	547.777	1566	402.811
1517	2008.28	1567	1834.27	1517	926.795	1567	555.461	1517	1897.92	1567	1600.97	1517	1849.44	1567	1164.65	1517	1852.71	1567	962.897	1517	1416.13	1567	709.061	1517	237.104	1567	174.105	1517	543.233	1567	403.041
1518	2011.84	1568	1834.41	1518	928.53	1568	555.723	1518	1898.54	1568	1601.31	1518	1840.74	1568	1164.96	1518	1851.65	1568	963.119	1518	1419.43	1568	709.315	1518	242.986	1568	174.226	1518	542.952	1568	403.271
1519	2012.76	1569	1834.56	1519	929.993	1569	555.984	1519	1895.53	1569	1601.64	1519	1839.04	1569	1165.28	1519	1852.82	1569	963.342	1519	1415.82	1569	709.569	1519	239.798	1569	174.347	1519	545.985	1569	403.5
1520	2011.98	1570	1834.7	1520	931.734	1570	556.246	1520	1896.15	1570	1601.98	1520	1845.91	1570	1165.6	1520	1851.56	1570	963.564	1520	1419.17	1570	709.823	1520	235.32	1570	174.468	1520	547.629	1570	403.73
1521	2014.47	1571	1834.84	1521	934.85	1571	556.507	1521	1894.35	1571	1602.31	1521	1847.8	1571	1165.91	1521	1849.56	1571	963.786	1521	1418.43	1571	710.077	1521	232.923	1571	174.589	1521	548.764	1571	403.96
1522	2008.58	1572	1834.98	1522	935.244	1572	556.768	1522	1892.47	1572	1602.64	1522	1838.15	1572	1166.23	1522	1849	1572	964.008	1522	1420.41	1572	710.331	1522	234.362	1572	174.711	1522	548.819	1572	404.19
1523	2011.28	1573	1835.12	1523	933.928	1573	557.029	1523	1897.14	1573	1602.97	1523	1841.49	1573	1166.55	1523	1852.55	1573	964.231	1523	1423.85	1573	710.585	1523	237.817	1573	174.832	1523	547.675	1573	404.419
1524	2012.27	1574	1835.26	1524	931.068	1574	557.29	1524	1900.63	1574	1603.31	1524	1847.9	1574	1166.87	1524	1850.76	1574	964.453	1524	1420.78	1574	710.838	1524	240.098	1574	174.953	1524	548.536	1574	404.649
1525	2013.63	1575	1835.4	1525	936.37	1575	557.551	1525	1893.63	1575	1603.64	1525	1845.13	1575	1167.18	1525	1849.4	1575	964.675	1525	1424.77	1575	711.091	1525	238.622	1575	175.074	1525	548.982	1575	404.878
1526	2017.31	1576	1835.54	1526	937.115	1576	557.811	1526	1891.89	1576	1603.97	1526	1844.21	1576	1167.5	1526	1848.29	1576	964.897	1526	1420.56	1576	711.345	1526	237.005	1576	175.195	1526	545.23	1576	405.108
1527	2023.78	1577	1835.68	1527	937.419	1577	558.072	1527	1895.53	1577	1604.3	1527	1843.27	1577	1167.82	1527	1846.45	1577	965.119	1527	1423.73	1577	711.598	1527	236.312	1577	175.316	1527	548.301	1577	405.337
1528	2018.32	1578	1835.82	1528	938.667	1578	558.332	1528	1894.75	1578	1604.63	1528	1841.6	1578	1168.14	1528	1849.58	1578	965.34	1528	1422.59	1578	711.851	1528	237.561	1578	175.437	1528	548.785	1578	405.567
1529	2016.74	1579	1835.96	1529	936.608	1579	558.593	1529	1895.66	1579	1604.96	1529	1841.45	1579	1168.45	1529	1844.91	1579	965.562	1529	1422.2	1579	712.104	1529	240.63	1579	175.558	1529	547.821	1579	405.796
1530	2017.82	1580	1836.1	1530	938.939	1580	558.853	1530	1895.87	1580	1605.29	1530	1839.21	1580	1168.77	1530	1844.58	1580	965.784	1530	1421.81	1580	712.356	1530	244.115	1580	175.679	1530	545.32	1580	406.025
1531	2019.46	1581	1836.24	1531	938.023	1581	559.113	1531	1896.92	1581	1605.62	1531	1840.09	1581	1169.09	1531	1846.38	1581	966.006	1531	1422.11	1581	712.609	1531	240.445	1581	175.8	1531	545.847	1581	406.254
1532	2021.09	1582	1836.38	1532	936.556	1582	559.373	1532	1897.82	1582	1605.94	1532	1836.35	1582	1169.41	1532	1849.33	1582	966.227	1532	1425.17	1582	712.861	1532	238.806	1582	175.922	1532	550.11	1582	406.484
1533	2019.53	1583	1836.52	1533	939.447	1583	559.633	1533	1892.99	1583	1606.27	1533	1837.56	1583	1169.73	1533	1844.78	1583	966.449	1533	1428.38	1583	713.113	1533	239.845	1583	176.043	1533	549.116	1583	406.713
1534	2019.1	1584	1836.65	1534	937.209	1584	559.893	1534	1890.53	1584	1606.6	1534	1842.72	1584	1170.05	1534	1847.12	1584	966.671	1534	1431.68	1584	713.365	1534	240.629	1584	176.164	1534	552.198	1584	406.942
1535	2013.48	1585	1836.79	1535	939.335	1585	560.153	1535	1886	1585	1606.93	1535	1850.41	1585	1170.37	1535	1847.84	1585	966.892	1535	1430.78	1585	713.617	1535	241.138	1585	176.285	1535	558.792	1585	407.171
1536	2018.46	1586	1836.93	1536	937.284	1586	560.412	1536	1889.56	1586	1607.25	1536	1850.07	1586	1170.68	1536	1849.44	1586	967.114	1536	1433.41	1586	713.869	1536	243.765	1586	176.406	1536	561.161	1586	407.4
1537	2019.24	1587	1837.07	1537	940.342	1587	560.672	1537	1888.99	1587	1607.58	1537	1844.46	1587	1171	1537	1847.03	1587	967.335	1537	1431.6	1587	714.121	1537	244.756	1587	176.527	1537	554.559	1587	407.629
1538	2017.39	1588	1837.21	1538	942.146	1588	560.931	1538	1884.62	1588	1607.91	1538	1846.69	1588	1171.32	1538	1848.44	1588	967.556	1538	1432.99	1588	714.372	1538	246.478	1588	176.648	1538	554.693	1588	407.858
1539	2019.11	1589	1837.34	1539	941.848	1589	561.191	1539	1875.24	1589	1608.23	1539	1848.28	1589	1171.64	1539	1848.09	1589	967.778	1539	1433.25	1589	714.624	1539	249.161	1589	176.769	1539	558.378	1589	408.086
1540	2015.77	1590	1837.48	1540	945.351	1590	561.45	1540	1876.86	1590	1608.56	1540	1850.94	1590	1171.96	1540	1847.48	1590	967.999	1540	1433.94	1590	714.875	1540	248.762	1590	176.89	1540	560.131	1590	408.315
1541	2012	1591	1837.62	1541	946.234	1591	561.709	1541	1879.68	1591	1608.88	1541	1847.06	1591	1172.28	1541	1849.47	1591	968.22	1541	1433.5	1591	715.126	1541	245.55	1591	177.011	1541	556.763	1591	408.544
1542	2007.68	1592	1837.75	1542	944.973	1592	561.968	1542	1885.81	1592	1609.2	1542	1846.5	1592	1172.6	1542	1847.77	1592	968.442	1542	1437.64	1592	715.377	1542	243.146	1592	177.132	1542	552.664	1592	408.772
1543	2010.64	1593	1837.89	1543	944.146	1593	562.227	1543	1886.29	1593	1609.53	1543	1850.17	1593	1172.92	1543	1851.57	1593	968.663	1543	1437.44	1593	715.628	1543	243.545	1593	177.254	1543	554.503	1593	409.001
1544	2010.22	1594	1838.03	1544	944.386	1594	562.486	1544	1895.23	1594	1609.85	1544	1849.77	1594	1173.24	1544	1850.55	1594	968.884	1544	1437.37	1594	715.879	1544	241.973	1594	177.375	1544	556.272	1594	409.23
1545	2014.25	1595	1838.16	1545	947.251	1595	562.744	1545	1893	1595	1610.17	1545	1847.4	1595	1173.56	1545	1851.61	1595	969.105	1545	1438.62	1595	716.129	1545	241.137	1595	177.496	1545	558.735	1595	409.458
1546	2017.17	1596	1838.3	1546	945.232	1596	563.003	1546	1893.92	1596	1610.49	1546	1847.9	1596	1173.88	1546	1849.34	1596	969.326	1546	1438.06	1596	716.38	1546	242.52	1596	177.617	1546	563.434	1596	409.687
1547	2018.11	1597	1838.43	1547	947.286	1597	563.261	1547	1894.13	1597	1610.82	1547	1851.91	1597	1174.2	1547	1849.55	1597	969.547	1547	1441.48	1597	716.63	1547	244.926	1597	177.738	1547	559.276	1597	409.915
1548	2011.52	1598	1838.57	1548	946.584	1598	563.52	1548	1898.8	1598	1611.14	1548	1851.23	1598	1174.52	1548	1846.92	1598	969.768	1548	1446.63	1598	716.88	1548	244.056	1598	177.859	1548	559.778	1598	410.143
1549	2012.92	1599	1838.7	1549	948.656	1599	563.778	1549	1896.24	1599	1611.46	1549	1849.81	1599	1174.84	1549	1852.4	1599	969.989	1549	1447.77	1599	717.13	1549	241.741	1599	177.98	1549	557.272	1599	410.372
1550	2011.86	1600	1838.84	1550	950.212	1600	564.036	1550	1897.42	1600	1611.78	1550	1851.35	1600	1175.16	1550	1857.54	1600	970.209	1550	1446.67	1600	717.38	1550	242.737	1600	178.101	1550	557.852	1600	410.6
1551	2011.36	1601	1838.97	1551	949.43	1601	564.294	1551	1898.05	1601	1612.1	1551	1850.24	1601	1175.48	1551	1859.21	1601	970.43	1551	1446.69	1601	717.629	1551	242.042	1601	178.222	1551	558.029	1601	410.828
1552	2011.57	1602	1839.11	1552	946.306	1602	564.552	1552	1896.37	1602	1612.42	1552	1848.99	1602	1175.8	1552	1859.99	1602	970.651	1552	1447.71	1602	717.879	1552	244.467	1602	178.343	1552	558.892	1602	411.056
1553	2009.16	1603	1839.24	1553	947.462	1603	564.81	1553	1899.09	1603	1612.74	1553	1852.74	1603	1176.12	1553	1859.29	1603	970.872	1553	1450.33	1603	718.128	1553	245.413	1603	178.464	1553	563.781	1603	411.284
1554	2015.9	1604	1839.38	1554	949.438	1604	565.068	1554	1898.67	1604	1613.06	1554	1847.46	1604	1176.44	1554	1860.68	1604	971.092	1554	1454.08	1604	718.378	1554	246.728	1604	178.586	1554	566.171	1604	411.512
1555	2012.56	1605	1839.51	1555	951.415	1605	565.326	1555	1895.6	1605	1613.37	1555	1843.3	1605	1176.77	1555	1859.41	1605	971.313	1555	1451.1	1605	718.627	1555	248.689	1605	178.707	1555	564.738	1605	411.74
1556	2005.41	1606	1839.64	1556	949.325	1606	565.583	1556	1896.22	1606	1613.69	1556	1837.64	1606	1177.09	1556	1858.2	1606	971.534	1556	1455.29	1606	718.876	1556	252.374	1606	178.828	1556	561.656	1606	411.969
1557	2000.03	1607	1839.78	1557	950.564	1607	565.841	1557	1896.22	1607	1614.01	1557	1839.89	1607	1177.41	1557	1860.37	1607	971.754	1557	1454.52	1607	719.125	1557	249.995	1607	178.949	1557	559.441	1607	412.196
1558	2004.66	1608	1839.91	1558	950.896	1608	566.098	1558	1892.81	1608	1614.33	1558	1836.92	1608	1177.73	1558	1859.64	1608	971.975	1558	1457	1608	719.373	1558	247.27	1608	179.07	1558	562.299	1608	412.424
1559	2009.79	1609	1840.05	1559	951.69	1609	566.355	1559	1895.73	1609	1614.64	1559	1839.04	1609	1178.05	1559	1860.04	1609	972.195	1559	1456.35	1609	719.622	1559	244.983	1609	179.191	1559	566.171	1609	412.652
1560	2009.5	1610	1840.18	1560	948.659	1610	566.612	1560	1893.5	1610	1614.96	1560	1845.05	1610	1178.37	1560	1856.83	1610	972.415	1560	1458.6	1610	719.87	1560	246.996	1610	179.312	1560	569.874	1610	412.88
1561	2009.86	1611	1840.31	1561	953.002	1611	566.869	1561	1894.83	1611	1615.28	1561	1850.77	1611	1178.7	1561	1861.37	1611	972.636	1561	1459.43	1611	720.119	1561	245.423	1611	179.433	1561	572.151	1611	413.108
1562	2012.56	1612	1840.44	1562	953.594	1612	567.126	1562	1891.12	1612	1615.59	1562	1833.19	1612	1179.02	1562	1857.97	1612	972.856	1562	1455.8	1612	720.367	1562	245.215	1612	179.554	1562	572.948	1612	413.335
1563	2009.51	1613	1840.58	1563	954.834	1613	567.383	1563	1891.83	1613	1615.9	1563	1828.31	1613	1179.34	1563	1862.67	1613	973.076	1563	1457.27	1613	720.615	1563	246.484	1613	179.676	1563	576.082	1613	413.563
1564	2013.48	1614	1840.71	1564	956.648	1614	567.64	1564	1896.57	1614	1616.22	1564	1824.75	1614	1179.66	1564	1860.73	1614	973.297	1564	1458.13	1614	720.863	1564	245.673	1614	179.797	1564	575.799	1614	413.79
1565	2018.6	1615	1840.84	1565	955.314	1615	567.897	1565	1895.65	1615	1616.53	1565	1825.76	1615	1179.98	1565	1856.37	1615	973.517	1565	1459.98	1615	721.111	1565	247.181	1615	179.918	1565	578.312	1615	414.018
1566	2017.47	1616	1840.97	1566	959.188	1616	568.153	1566	1890.21	1616	1616.85	1566	1828.7	1616	1180.31	1566	1859.15	1616	973.737	1566	1462.35	1616	721.358	1566	248.703	1616	180.039	1566	575.065	1616	414.245
1567	2018.33	1617	1841.1	1567	957.369	1617	568.41	1567	1890.43	1617	1617.16	1567	1833.07	1617	1180.63	1567	1853.16	1617	973.957	1567	1464.18	1617	721.606	1567	249.604	1617	180.16	1567	575.179	1617	414.473
1568	2020.24	1618	1841.23	1568	959.468	1618	568.666	1568	1894.04	1618	1617.47	1568	1833.02	1618	1180.95	1568	1856.36	1618	974.177	1568	1458.69	1618	721.853	1568	247.933	1618	180.281	1568	572.953	1618	414.7
1569	2013.22	1619	1841.36	1569	962.321	1619	568.922	1569	1891.74	1619	1617.79	1569	1831.78	1619	1181.28	1569	1851.67	1619	974.397	1569	1462.18	1619	722.101	1569	249.652	1619	180.402	1569	569.585	1619	414.927
1570	2012.92	1620	1841.49	1570	961.114	1620	569.178	1570	1888.95	1620	1618.1	1570	1841.19	1620	1181.6	1570	1855.09	1620	974.617	1570	1462.25	1620	722.348	1570	249.233	1620	180.523	1570	569.756	1620	415.155
1571	2012.43	1621	1841.62	1571	962.159	1621	569.434	1571	1886.56	1621	1618.41	1571	1848.74	1621	1181.92	1571	1853.78	1621	974.837	1571	1462.27	1621	722.595	1571	249.54	1621	180.644	1571	570.384	1621	415.382
1572	2012.2	1622	1841.76	1572	962.561	1622	569.69	1572	1883.2	1622	1618.72	1572	1850.02	1622	1182.25	1572	1857.23	1622	975.057	1572	1462.97	1622	722.841	1572	250.012	1622	180.766	1572	569.584	1622	415.609
1573	2015.83	1623	1841.89	1573	962.293	1623	569.946	1573	1883.71	1623	1619.03	1573	1846.02	1623	1182.57	1573	1853.69	1623	975.277	1573	1466.7	1623	723.088	1573	249.178	1623	180.887	1573	569.924	1623	415.836
1574	2018.4	1624	1842.02	1574	964.771	1624	570.202	1574	1889.03	1624	1619.34	1574	1847.03	1624	1182.89	1574	1857.41	1624	975.497	1574	1468.56	1624	723.335	1574	248.599	1624	181.008	1574	565.574	1624	416.063
1575	2016.97	1625	1842.15	1575	963.149	1625	570.457	1575	1887.49	1625	1619.65	1575	1851.5	1625	1183.22	1575	1859.98	1625	975.717	1575	1471.07	1625	723.581	1575	248.793	1625	181.129	1575	562.845	1625	416.29
1576	2011.44	1626	1842.28	1576	965.361	1626	570.713	1576	1889.92	1626	1619.96	1576	1853.35	1626	1183.54	1576	1862.01	1626	975.937	1576	1469.09	1626	723.827	1576	250.89	1626	181.25	1576	566.047	1626	416.517
1577	2009.66	1627	1842.4	1577	966.566	1627	570.968	1577	1885.18	1627	1620.27	1577	1853.87	1627	1183.87	1577	1866.31	1627	976.156	1577	1470.41	1627	724.073	1577	253.084	1627	181.371	1577	572.895	1627	416.744
1578	2012.42	1628	1842.53	1578	968.634	1628	571.224	1578	1883.91	1628	1620.58	1578	1851.93	1628	1184.19	1578	1863.06	1628	976.376	1578	1469.23	1628	724.319	1578	253.917	1628	181.492	1578	572.154	1628	416.971
1579	2009.58	1629	1842.66	1579	970.009	1629	571.479	1579	1885.04	1629	1620.89	1579	1852.92	1629	1184.51	1579	1866.85	1629	976.596	1579	1470.13	1629	724.565	1579	253.156	1629	181.613	1579	566.896	1629	417.197
1580	2009.51	1630	1842.79	1580	971.564	1630	571.734	1580	1884.21	1630	1621.19	1580	1848.95	1630	1184.84	1580	1862.63	1630	976.815	1580	1471.83	1630	724.811	1580	251.472	1630	181.734	1580	569.01	1630	417.424
1581	2008.95	1631	1842.92	1581	972.573	1631	571.989	1581	1887.47	1631	1621.5	1581	1844.3	1631	1185.16	1581	1862.63	1631	977.035	1581	1471.46	1631	725.057	1581	253.168	1631	181.856	1581	568.27	1631	417.651
1582	2008.38	1632	1843.05	1582	973.134	1632	572.244	1582	1886.5	1632	1621.81	1582	1844.2	1632	1185.49	1582	1864.78	1632	977.255	1582	1471.13	1632	725.302	1582	251.132	1632	181.977	1582	574.66	1632	417.878
1583	2004.84	1633	1843.18	1583	971.742	1633	572.499	1583	1885.67	1633	1622.12	1583	1845.83	1633	1185.81	1583	1864.14	1633	977.474	1583	1474.99	1633	725.547	1583	253.291	1633	182.098	1583	580.357	1633	418.104
1584	2008.02	1634	1843.31	1584	970.595	1634	572.754	1584	1883.21	1634	1622.42	1584	1843.75	1634	1186.14	1584	1866.54	1634	977.693	1584	1473.49	1634	725.793	1584	252.789	1634	182.219	1584	584.018	1634	418.331
1585	2009.57	1635	1843.43	1585	972.687	1635	573.008	1585	1884.05	1635	1622.73	1585	1844.34	1635	1186.46	1585	1864.74	1635	977.913	1585	1474.8	1635	726.038	1585	255.403	1635	182.34	1585	582.715	1635	418.557
1586	2008.09	1636	1843.56	1586	974.62	1636	573.263	1586	1885.25	1636	1623.03	1586	1841.94	1636	1186.79	1586	1864.86	1636	978.132	1586	1475.96	1636	726.283	1586	254.137	1636	182.461	1586	576.661	1636	418.784
1587	2005.49	1637	1843.69	1587	975.451	1637	573.517	1587	1883.3	1637	1623.34	1587	1842.11	1637	1187.11	1587	1865.53	1637	978.352	1587	1476.99	1637	726.528	1587	255.609	1637	182.582	1587	578.085	1637	419.01
1588	2009.09	1638	1843.82	1588	978.244	1638	573.771	1588	1882.12	1638	1623.64	1588	1843.49	1638	1187.44	1588	1864.83	1638	978.571	1588	1481.6	1638	726.772	1588	255.548	1638	182.703	1588	581.334	1638	419.236
1589	2009.57	1639	1843.94	1589	977.084	1639	574.026	1589	1879.39	1639	1623.95	1589	1842.83	1639	1187.76	1589	1870.2	1639	978.79	1589	1482.4	1639	727.017	1589	256.17	1639	182.825	1589	583.103	1639	419.463
1590	2007.32	1640	1844.07	1590	977.516	1640	574.28	1590	1877.92	1640	1624.25	1590	1837.6	1640	1188.09	1590	1868.43	1640	979.01	1590	1483.86	1640	727.261	1590	260.071	1640	182.946	1590	584.364	1640	419.689
1591	2008.86	1641	1844.2	1591	979.166	1641	574.534	1591	1877.36	1641	1624.55	1591	1836.96	1641	1188.42	1591	1869.46	1641	979.229	1591	1483.34	1641	727.505	1591	260.766	1641	183.067	1591	585.401	1641	419.915
1592	2010.36	1642	1844.32	1592	977.764	1642	574.788	1592	1878.27	1642	1624.86	1592	1838.43	1642	1188.74	1592	1868.37	1642	979.448	1592	1485.46	1642	727.75	1592	259.162	1642	183.188	1592	586.38	1642	420.141
1593	2012.77	1643	1844.45	1593	979.6	1643	575.042	1593	1881.72	1643	1625.16	1593	1833.47	1643	1189.07	1593	1864.55	1643	979.667	1593	1477.62	1643	727.994	1593	257.112	1643	183.309	1593	582.023	1643	420.367
1594	2008.32	1644	1844.58	1594	977.822	1644	575.295	1594	1880.6	1644	1625.46	1594	1827.84	1644	1189.39	1594	1862.09	1644	979.886	1594	1477.6	1644	728.237	1594	256.719	1644	183.43	1594	585.547	1644	420.594
1595	2007.23	1645	1844.7	1595	980.095	1645	575.549	1595	1880.77	1645	1625.76	1595	1829.92	1645	1189.72	1595	1859.34	1645	980.106	1595	1478.55	1645	728.481	1595	255.625	1645	183.551	1595	589.086	1645	420.82
1596	2004.61	1646	1844.83	1596	978.93	1646	575.802	1596	1877.57	1646	1626.06	1596	1829.21	1646	1190.05	1596	1860.66	1646	980.325	1596	1477.76	1646	728.725	1596	256.153	1646	183.672	1596	590.179	1646	421.045
1597	2007.79	1647	1844.95	1597	981.355	1647	576.056	1597	1880.78	1647	1626.36	1597	1828.8	1647	1190.37	1597	1860.27	1647	980.544	1597	1477.97	1647	728.968	1597	253.597	1647	183.793	1597	592.211	1647	421.271
1598	2010.71	1648	1845.08	1598	981.936	1648	576.309	1598	1883.7	1648	1626.66	1598	1830.38	1648	1190.7	1598	1861.17	1648	980.763	1598	1474.92	1648	729.212	1598	256.078	1648	183.915	1598	587.341	1648	421.497
1599	2012.36	1649	1845.2	1599	980.106	1649	576.562	1599	1881.94	1649	1626.96	1599	1818.51	1649	1191.03	1599	1858.87	1649	980.982	1599	1477.72	1649	729.455	1599	254.419	1649	184.036	1599	585.804	1649	421.723
1600	2019.32	1650	1845.33	1600	977.394	1650	576.816	1600	1881.04	1650	1627.26	1600	1820.13	1650	1191.36	1600	1861.9	1650	981.201	1600	1474.79	1650	729.698	1600	258.344	1650	184.157	1600	585.915	1650	421.949
1601	2012.93	1651	1845.45	1601	978.406	1651	577.068	1601	1882.42	1651	1627.56	1601	1819.33	1651	1191.68	1601	1858.33	1651	981.42	1601	1476.39	1651	729.941	1601	259.904	1651	184.278	1601	588.212	1651	422.174
1602	2008.25	1652	1845.58	1602	979.169	1652	577.322	1602	1880.23	1652	1627.86	1602	1822.41	1652	1192.01	1602	1857.42	1652	981.639	1602	1475.95	1652	730.184	1602	260.372	1652	184.399	1602	587.012	1652	422.4
1603	2007.9	1653	1845.7	1603	980.92	1653	577.574	1603	1875.47	1653	1628.16	1603	1819.78	1653	1192.34	1603	1852.49	1653	981.857	1603	1474.45	1653	730.426	1603	261.702	1653	184.52	1603	584.551	1653	422.626
1604	2007.11	1654	1845.83	1604	982.226	1654	577.827	1604	1862.81	1654	1628.46	1604	1819.28	1654	1192.66	1604	1855.6	1654	982.076	1604	1476.4	1654	730.669	1604	262.057	1654	184.641	1604	588.118	1654	422.851
1605	2003.92	1655	1845.95	1605	983.048	1655	578.08	1605	1861.41	1655	1628.76	1605	1820.64	1655	1192.99	1605	1852.67	1655	982.295	1605	1478.84	1655	730.911	1605	260.573	1655	184.762	1605	584.972	1655	423.077
1606	2012.34	1656	1846.08	1606	979.091	1656	578.332	1606	1860.07	1656	1629.05	1606	1825.35	1656	1193.32	1606	1854.11	1656	982.514	1606	1481.46	1656	731.154	1606	262.65	1656	184.884	1606	582.463	1656	423.302
1607	2012.56	1657	1846.2	1607	980.045	1657	578.585	1607	1861.34	1657	1629.35	1607	1822.41	1657	1193.65	1607	1858.28	1657	982.732	1607	1483.79	1657	731.396	1607	265.885	1657	185.005	1607	577.88	1657	423.527
1608	2017.25	1658	1846.32	1608	979.567	1658	578.837	1608	1866.82	1658	1629.65	1608	1827.43	1658	1193.98	1608	1860.16	1658	982.951	1608	1484.84	1658	731.638	1608	265.57	1658	185.126	1608	574.84	1658	423.753
1609	2015.11	1659	1846.44	1609	981.783	1659	579.089	1609	1863.93	1659	1629.94	1609	1825.41	1659	1194.31	1609	1858.58	1659	983.17	1609	1485.17	1659	731.88	1609	264.052	1659	185.247	1609	575.407	1659	423.978
1610	2012.42	1660	1846.57	1610	986.478	1660	579.341	1610	1864.33	1660	1630.24	1610	1821.66	1660	1194.63	1610	1860.55	1660	983.389	1610	1485.47	1660	732.121	1610	261.486	1660	185.368	1610	580.143	1660	424.203
1611	2017.04	1661	1846.69	1611	987.985	1661	579.593	1611	1864.9	1661	1630.54	1611	1818.1	1661	1194.96	1611	1858.88	1661	983.607	1611	1488.64	1661	732.363	1611	259.954	1661	185.489	1611	583.235	1661	424.429
1612	2014.06	1662	1846.81	1612	990.066	1662	579.845	1612	1865.59	1662	1630.83	1612	1814.25	1662	1195.29	1612	1860.27	1662	983.826	1612	1487.97	1662	732.605	1612	262.182	1662	185.61	1612	584.033	1662	424.654
1613	2018.96	1663	1846.94	1613	990.7	1663	580.097	1613	1865.08	1663	1631.12	1613	1815.89	1663	1195.62	1613	1861.21	1663	984.044	1613	1491.78	1663	732.846	1613	267.717	1663	185.731	1613	586.565	1663	424.879
1614	2017.96	1664	1847.06	1614	991.041	1664	580.349	1614	1870.07	1664	1631.42	1614	1816.65	1664	1195.95	1614	1860.57	1664	984.263	1614	1488.97	1664	733.087	1614	268.052	1664	185.852	1614	584.432	1664	425.104
1615	2023.5	1665	1847.18	1615	991.475	1665	580.6	1615	1867.92	1665	1631.71	1615	1819.59	1665	1196.28	1615	1863.81	1665	984.481	1615	1490.07	1665	733.328	1615	264.73	1665	185.974	1615	587.134	1665	425.329
1616	2031.05	1666	1847.3	1616	993.759	1666	580.852	1616	1867.31	1666	1632.01	1616	1825.19	1666	1196.61	1616	1862.23	1666	984.7	1616	1490.37	1666	733.569	1616	265.302	1666	186.095	1616	585.589	1666	425.554
1617	2030.92	1667	1847.43	1617	990.159	1667	581.103	1617	1873.31	1667	1632.3	1617	1832.43	1667	1196.94	1617	1861.23	1667	984.918	1617	1490.56	1667	733.81	1617	261.48	1667	186.216	1617	585.636	1667	425.779
1618	2031.06	1668	1847.55	1618	992.395	1668	581.355	1618	1873.69	1668	1632.59	1618	1830.25	1668	1197.27	1618	1859.17	1668	985.137	1618	1488.96	1668	734.051	1618	262.995	1668	186.337	1618	585.929	1668	426.004
1619	2027.49	1669	1847.67	1619	992.589	1669	581.606	1619	1876.95	1669	1632.88	1619	1833.65	1669	1197.6	1619	1857.84	1669	985.355	1619	1489.37	1669	734.292	1619	261.321	1669	186.458	1619	585.412	1669	426.228
1620	2025.15	1670	1847.79	1620	987.576	1670	581.857	1620	1872.4	1670	1633.18	1620	1831.32	1670	1197.92	1620	1863.8	1670	985.573	1620	1490.92	1670	734.532	1620	261.695	1670	186.579	1620	584.154	1670	426.453
1621	2027.07	1671	1847.91	1621	988.99	1671	582.108	1621	1875.27	1671	1633.47	1621	1832.2	1671	1198.26	1621	1862.92	1671	985.792	1621	1490.61	1671	734.772	1621	262.252	1671	186.7	1621	583.131	1671	426.678
1622	2018.89	1672	1848.03	1622	989.094	1672	582.359	1622	1872.65	1672	1633.76	1622	1829.77	1672	1198.59	1622	1860.01	1672	986.01	1622	1491.47	1672	735.013	1622	264.077	1672	186.821	1622	584.372	1672	426.902
1623	2017.47	1673	1848.15	1623	992.153	1673	582.61	1623	1874.69	1673	1634.05	1623	1825	1673	1198.91	1623	1861.82	1673	986.228	1623	1491.6	1673	735.253	1623	266.534	1673	186.943	1623	586.733	1673	427.127
1624	2019.17	1674	1848.27	1624	991.036	1674	582.861	1624	1875.28	1674	1634.34	1624	1813.95	1674	1199.25	1624	1862.24	1674	986.447	1624	1492.76	1674	735.493	1624	267.323	1674	187.064	1624	589.707	1674	427.352
1625	2022.65	1675	1848.39	1625	994.144	1675	583.111	1625	1876.66	1675	1634.63	1625	1810.61	1675	1199.58	1625	1860.37	1675	986.665	1625	1493.73	1675	735.732	1625	269.307	1675	187.185	1625	589.581	1675	427.576
1626	2018.45	1676	1848.52	1626	994.339	1676	583.362	1626	1875.68	1676	1634.92	1626	1816.54	1676	1199.91	1626	1863.24	1676	986.883	1626	1490.69	1676	735.972	1626	267.267	1676	187.306	1626	589.855	1676	427.801
1627	2016.55	1677	1848.63	1627	991.324	1677	583.612	1627	1875.9	1677	1635.21	1627	1818.31	1677	1200.24	1627	1860.03	1677	987.101	1627	1495.23	1677	736.212	1627	267.06	1677	187.427	1627	593.963	1677	428.025
1628	2019.81	1678	1848.76	1628	994.63	1678	583.862	1628	1875.88	1678	1635.5	1628	1814.38	1678	1200.57	1628	1864.45	1678	987.319	1628	1499.33	1678	736.451	1628	268.055	1678	187.548	1628	598.208	1678	428.249
1629	2020.16	1679	1848.88	1629	992.49	1679	584.113	1629	1877.01	1679	1635.79	1629	1819.73	1679	1200.9	1629	1860.66	1679	987.538	1629	1497.47	1679	736.691	1629	270.511	1679	187.669	1629	597.48	1679	428.474
1630	2022.79	1680	1848.99	1630	991.083	1680	584.363	1630	1875.17	1680	1636.07	1630	1819.48	1680	1201.23	1630	1858.33	1680	987.756	1630	1496.5	1680	736.93	1630	277.722	1680	187.791	1630	594.548	1680	428.698
1631	2021.3	1681	1849.11	1631	993.754	1681	584.613	1631	1873.92	1681	1636.36	1631	1819.38	1681	1201.56	1631	1860.42	1681	987.974	1631	1500.63	1681	737.169	1631	276.259	1681	187.912	1631	596.692	1681	428.922
1632	2024.43	1682	1849.23	1632	995.552	1682	584.863	1632	1871.01	1682	1636.65	1632	1820.03	1682	1201.89	1632	1862.08	1682	988.192	1632	1499.35	1682	737.408	1632	279.134	1682	188.033	1632	597.808	1682	429.146
1633	2028.99	1683	1849.35	1633	995.891	1683	585.113	1633	1870.95	1683	1636.94	1633	1812.04	1683	1202.22	1633	1860.11	1683	988.41	1633	1500.37	1683	737.647	1633	280.625	1683	188.154	1633	597.198	1683	429.37
1634	2026.57	1684	1849.47	1634	997.109	1684	585.363	1634	1875.54	1684	1637.22	1634	1807.74	1684	1202.56	1634	1859.56	1684	988.628	1634	1499.59	1684	737.885	1634	281.208	1684	188.275	1634	591.835	1684	429.594
1635	2024.44	1685	1849.59	1635	997.646	1685	585.612	1635	1875.02	1685	1637.51	1635	1811.5	1685	1202.89	1635	1851.86	1685	988.846	1635	1499.03	1685	738.124	1635	279.546	1685	188.396	1635	592.33	1685	429.818
1636	2022.94	1686	1849.71	1636	997.693	1686	585.862	1636	1877.13	1686	1637.8	1636	1816.09	1686	1203.22	1636	1849.44	1686	989.064	1636	1501.17	1686	738.362	1636	276.562	1686	188.517	1636	592.831	1686	430.042
1637	2018.89	1687	1849.83	1637	996.424	1687	586.111	1637	1875.06	1687	1638.08	1637	1814.93	1687	1203.55	1637	1851.94	1687	989.282	1637	1502.19	1687	738.601	1637	275.51	1687	188.638	1637	597.299	1687	430.266
1638	2015.2	1688	1849.95	1638	998.415	1688	586.361	1638	1875.55	1688	1638.37	1638	1817.05	1688	1203.88	1638	1852.9	1688	989.5	1638	1503.19	1688	738.839	1638	275.51	1688	188.76	1638	601.78	1688	430.49
1639	2010.78	1689	1850.06	1639	1000.07	1689	586.61	1639	1869.94	1689	1638.65	1639	1816.34	1689	1204.22	1639	1852.27	1689	989.718	1639	1499.84	1689	739.077	1639	277.266	1689	188.881	1639	598.674	1689	430.714
1640	2015.69	1690	1850.18	1640	1000.26	1690	586.859	1640	1867.14	1690	1638.93	1640	1813.67	1690	1204.55	1640	1852.24	1690	989.936	1640	1499.95	1690	739.315	1640	277.046	1690	189.002	1640	597.726	1690	430.938
1641	2017.81	1691	1850.3	1641	1001.48	1691	587.108	1641	1865.96	1691	1639.22	1641	1813.71	1691	1204.88	1641	1851.6	1691	990.153	1641	1499.66	1691	739.553	1641	280.287	1691	189.123	1641	598.798	1691	431.161
1642	2014.05	1692	1850.42	1642	1004.06	1692	587.357	1642	1858.17	1692	1639.5	1642	1812.86	1692	1205.21	1642	1850.27	1692	990.371	1642	1496.43	1692	739.79	1642	280.295	1692	189.244	1642	593.817	1692	431.385
1643	2018.95	1693	1850.53	1643	1001.19	1693	587.606	1643	1865.16	1693	1639.79	1643	1815.63	1693	1205.55	1643	1849.88	1693	990.589	1643	1498.75	1693	740.028	1643	281.005	1693	189.365	1643	591.153	1693	431.609
1644	2020.73	1694	1850.65	1644	1001.24	1694	587.855	1644	1867.12	1694	1640.07	1644	1814.06	1694	1205.88	1644	1850.84	1694	990.807	1644	1500.77	1694	740.265	1644	279.046	1694	189.486	1644	591.553	1694	431.832
1645	2026.71	1695	1850.77	1645	1002.41	1695	588.104	1645	1866.01	1695	1640.35	1645	1815.38	1695	1206.21	1645	1853.47	1695	991.024	1645	1502.18	1695	740.503	1645	277.91	1695	189.607	1645	591.7	1695	432.056
1646	2031.84	1696	1850.89	1646	999.826	1696	588.352	1646	1870.15	1696	1640.63	1646	1816.25	1696	1206.55	1646	1849.48	1696	991.242	1646	1503.56	1696	740.74	1646	280.113	1696	189.728	1646	593.38	1696	432.279
1647	2040.34	1697	1851	1647	999.236	1697	588.601	1647	1874.32	1697	1640.91	1647	1820.04	1697	1206.88	1647	1852.98	1697	991.46	1647	1501.36	1697	740.977	1647	278.556	1697	189.85	1647	600.327	1697	432.502
1648	2034.69	1698	1851.12	1648	1000.74	1698	588.849	1648	1876.62	1698	1641.2	1648	1821.76	1698	1207.21	1648	1848.18	1698	991.678	1648	1502.7	1698	741.214	1648	276.959	1698	189.971	1648	602.055	1698	432.726
1649	2036.48	1699	1851.24	1649	1001.23	1699	589.097	1649	1875.47	1699	1641.48	1649	1821.56	1699	1207.55	1649	1848.97	1699	991.895	1649	1502.86	1699	741.451	1649	274.808	1699	190.092	1649	599.688	1699	432.949
1650	2033.7	1700	1851.35	1650	1003.62	1700	589.346	1650	1876.24	1700	1641.76	1650	1824.59	1700	1207.88	1650	1842.59	1700	992.113	1650	1505.9	1700	741.688	1650	275.127	1700	190.213	1650	602.2	1700	433.172
1651	2034.05	1701	1851.47	1651	1004.51	1701	589.594	1651	1875.17	1701	1642.04	1651	1826.81	1701	1208.22	1651	1841.89	1701	992.331	1651	1506.48	1701	741.924	1651	274.524	1701	190.334	1651	603.238	1701	433.396
1652	2034.19	1702	1851.58	1652	1005.34	1702	589.842	1652	1876.48	1702	1642.32	1652	1827.83	1702	1208.55	1652	1839.83	1702	992.548	1652	1507.96	1702	742.16	1652	273.919	1702	190.455	1652	604.82	1702	433.619
1653	2030.35	1703	1851.7	1653	1002.22	1703	590.09	1653	1878.14	1703	1642.6	1653	1826.36	1703	1208.88	1653	1838.43	1703	992.766	1653	1507.99	1703	742.397	1653	275.097	1703	190.576	1653	606.71	1703	433.842
1654	2029.84	1704	1851.82	1654	1003.67	1704	590.337	1654	1869.59	1704	1642.88	1654	1826.86	1704	1209.22	1654	1837.31	1704	992.984	1654	1506.94	1704	742.633	1654	276.62	1704	190.697	1654	603.722	1704	434.065
1655	2028.71	1705	1851.93	1655	1005.04	1705	590.585	1655	1870.84	1705	1643.16	1655	1828.64	1705	1209.55	1655	1838.92	1705	993.201	1655	1506.81	1705	742.869	1655	276.423	1705	190.819	1655	603.54	1705	434.288
1656	2025.65	1706	1852.05	1656	1006.06	1706	590.833	1656	1869.57	1706	1643.43	1656	1830.56	1706	1209.89	1656	1837.44	1706	993.419	1656	1510.51	1706	743.105	1656	277.115	1706	190.94	1656	603.867	1706	434.511
1657	2026.36	1707	1852.16	1657	1006.26	1707	591.08	1657	1872.21	1707	1643.71	1657	1830.26	1707	1210.22	1657	1840.38	1707	993.636	1657	1512.45	1707	743.341	1657	279.89	1707	191.061	1657	605.682	1707	434.734
1658	2018.11	1708	1852.28	1658	1008.45	1708	591.328	1658	1874.79	1708	1643.99	1658	1832.24	1708	1210.56	1658	1843.17	1708	993.854	1658	1512.72	1708	743.577	1658	279.031	1708	191.182	1658	605.695	1708	434.957
1659	2015.2	1709	1852.39	1659	1005.81	1709	591.575	1659	1876.45	1709	1644.27	1659	1827.52	1709	1210.89	1659	1843.08	1709	994.071	1659	1514.41	1709	743.812	1659	278.984	1709	191.303	1659	606.952	1709	435.18
1660	2020.22	1710	1852.51	1660	1007.36	1710	591.822	1660	1874.28	1710	1644.55	1660	1832.59	1710	1211.23	1660	1848.66	1710	994.289	1660	1514.68	1710	744.048	1660	281.064	1710	191.424	1660	603.503	1710	435.402
1661	2022.5	1711	1852.62	1661	1007.22	1711	592.069	1661	1874.96	1711	1644.82	1661	1832.95	1711	1211.56	1661	1848.06	1711	994.506	1661	1517.32	1711	744.283	1661	277.852	1711	191.545	1661	604.922	1711	435.625
1662	2022.16	1712	1852.73	1662	1009.7	1712	592.317	1662	1870.47	1712	1645.1	1662	1831.99	1712	1211.9	1662	1846.88	1712	994.724	1662	1517.96	1712	744.518	1662	279.653	1712	191.666	1662	600.321	1712	435.848
1663	2019.11	1713	1852.85	1663	1008.84	1713	592.563	1663	1871.25	1713	1645.37	1663	1828.2	1713	1212.23	1663	1847.42	1713	994.941	1663	1518.71	1713	744.753	1663	280.465	1713	191.788	1663	603.032	1713	436.07
1664	2018.89	1714	1852.96	1664	1007.03	1714	592.81	1664	1874.14	1714	1645.65	1664	1823.02	1714	1212.57	1664	1850.41	1714	995.159	1664	1521.83	1714	744.988	1664	281.352	1714	191.909	1664	601.315	1714	436.293
1665	2016.75	1715	1853.08	1665	1007.18	1715	593.057	1665	1869.51	1715	1645.92	1665	1818.4	1715	1212.91	1665	1846.31	1715	995.376	1665	1524.68	1715	745.223	1665	281.394	1715	192.03	1665	606.214	1715	436.515
1666	2018.17	1716	1853.19	1666	1010.21	1716	593.304	1666	1864.85	1716	1646.2	1666	1809.68	1716	1213.24	1666	1847.33	1716	995.593	1666	1526.65	1716	745.458	1666	282.519	1716	192.151	1666	604.29	1716	436.738
1667	2018.59	1717	1853.3	1667	1007.73	1717	593.55	1667	1864.28	1717	1646.47	1667	1805.13	1717	1213.58	1667	1848.95	1717	995.811	1667	1525.15	1717	745.692	1667	283.205	1717	192.272	1667	601.649	1717	436.96
1668	2022.37	1718	1853.42	1668	1007.2	1718	593.797	1668	1865.05	1718	1646.75	1668	1810.01	1718	1213.92	1668	1846.66	1718	996.028	1668	1528.75	1718	745.927	1668	283.305	1718	192.393	1668	601.612	1718	437.183
1669	2020.8	1719	1853.53	1669	1004.46	1719	594.043	1669	1868.06	1719	1647.02	1669	1817	1719	1214.25	1669	1847.92	1719	996.245	1669	1526.1	1719	746.161	1669	281.43	1719	192.514	1669	599.422	1719	437.405
1670	2024.43	1720	1853.64	1670	1006.66	1720	594.289	1670	1857.7	1720	1647.3	1670	1817.75	1720	1214.59	1670	1850.96	1720	996.463	1670	1525.15	1720	746.396	1670	280.033	1720	192.635	1670	603.175	1720	437.627
1671	2020.8	1721	1853.76	1671	1008.71	1721	594.536	1671	1856.84	1721	1647.57	1671	1811.38	1721	1214.93	1671	1846.43	1721	996.68	1671	1523.82	1721	746.63	1671	280.974	1721	192.756	1671	605.618	1721	437.849
1672	2015.99	1722	1853.87	1672	1005.72	1722	594.782	1672	1857.65	1722	1647.84	1672	1813.71	1722	1215.26	1672	1847.16	1722	996.897	1672	1527.12	1722	746.864	1672	281.741	1722	192.878	1672	608.697	1722	438.072
1673	2013.84	1723	1853.98	1673	1010.6	1723	595.028	1673	1854.01	1723	1648.11	1673	1815.99	1723	1215.6	1673	1850.75	1723	997.115	1673	1527.8	1723	747.098	1673	280.188	1723	192.999	1673	609.064	1723	438.294
1674	2013.92	1724	1854.09	1674	1008.68	1724	595.274	1674	1858.35	1724	1648.39	1674	1816.19	1724	1215.94	1674	1843.23	1724	997.332	1674	1529.91	1724	747.331	1674	282.546	1724	193.12	1674	607.634	1724	438.516
1675	2017.03	1725	1854.21	1675	1010.86	1725	595.519	1675	1857.82	1725	1648.66	1675	1816.14	1725	1216.27	1675	1845.74	1725	997.549	1675	1531.8	1725	747.565	1675	280.737	1725	193.241	1675	605.319	1725	438.738
1676	2019.73	1726	1854.32	1676	1012.43	1726	595.765	1676	1857.08	1726	1648.93	1676	1818.11	1726	1216.61	1676	1845.49	1726	997.766	1676	1531.9	1726	747.798	1676	282.482	1726	193.362	1676	606.3	1726	438.96
1677	2021.66	1727	1854.43	1677	1014.73	1727	596.011	1677	1857.3	1727	1649.2	1677	1813.3	1727	1216.95	1677	1844.93	1727	997.984	1677	1531.39	1727	748.032	1677	281.503	1727	193.483	1677	606.008	1727	439.182
1678	2019.03	1728	1854.54	1678	1015.82	1728	596.256	1678	1859.82	1728	1649.47	1678	1809.31	1728	1217.29	1678	1846.46	1728	998.201	1678	1528.43	1728	748.265	1678	281.001	1728	193.604	1678	609.526	1728	439.404
1679	2016.96	1729	1854.65	1679	1020.92	1729	596.502	1679	1858.29	1729	1649.74	1679	1813.11	1729	1217.62	1679	1848.27	1729	998.418	1679	1527.71	1729	748.498	1679	281.503	1729	193.726	1679	610.892	1729	439.625
1680	2017.46	1730	1854.77	1680	1017.4	1730	596.747	1680	1861.65	1730	1650.01	1680	1818.47	1730	1217.96	1680	1850.65	1730	998.635	1680	1528.97	1730	748.731	1680	283.075	1730	193.847	1680	618.534	1730	439.847
1681	2017.82	1731	1854.88	1681	1016.29	1731	596.992	1681	1861.94	1731	1650.28	1681	1818.67	1731	1218.3	1681	1850.05	1731	998.852	1681	1531.52	1731	748.964	1681	281.33	1731	193.968	1681	618.881	1731	440.069
1682	2011.36	1732	1854.99	1682	1011.47	1732	597.237	1682	1861.49	1732	1650.55	1682	1820.95	1732	1218.64	1682	1846.6	1732	999.069	1682	1530.91	1732	749.197	1682	282.91	1732	194.089	1682	612.873	1732	440.291
1683	2012.78	1733	1855.1	1683	1017.19	1733	597.482	1683	1858.29	1733	1650.82	1683	1821.3	1733	1218.98	1683	1848.72	1733	999.287	1683	1532.55	1733	749.43	1683	283.695	1733	194.21	1683	611.045	1733	440.512
1684	2014.76	1734	1855.21	1684	1016.43	1734	597.727	1684	1857.59	1734	1651.09	1684	1816.69	1734	1219.32	1684	1848.08	1734	999.504	1684	1536.88	1734	749.662	1684	284.691	1734	194.331	1684	612.057	1734	440.734
1685	2019.59	1735	1855.32	1685	1017.97	1735	597.972	1685	1857.65	1735	1651.36	1685	1823.63	1735	1219.65	1685	1846.32	1735	999.721	1685	1537.03	1735	749.895	1685	287.83	1735	194.452	1685	611.951	1735	440.955
1686	2023.01	1736	1855.43	1686	1019.99	1736	598.217	1686	1856.24	1736	1651.62	1686	1812.23	1736	1219.99	1686	1844.69	1736	999.938	1686	1539.83	1736	750.127	1686	288.698	1736	194.573	1686	608.336	1736	441.177
1687	2025.14	1737	1855.54	1687	1023.09	1737	598.462	1687	1855.86	1737	1651.89	1687	1806.94	1737	1220.33	1687	1847.71	1737	1000.15	1687	1538.91	1737	750.359	1687	287.447	1737	194.694	1687	607.306	1737	441.398
1688	2021.74	1738	1855.65	1688	1024.31	1738	598.706	1688	1855.65	1738	1652.16	1688	1813.06	1738	1220.67	1688	1842.71	1738	1000.37	1688	1538.45	1738	750.591	1688	288.08	1738	194.815	1688	608.03	1738	441.62
1689	2019.45	1739	1855.76	1689	1023.94	1739	598.951	1689	1854.79	1739	1652.43	1689	1817.97	1739	1221.01	1689	1843.88	1739	1000.59	1689	1539.41	1739	750.823	1689	284.868	1739	194.937	1689	605.694	1739	441.841
1690	2016.12	1740	1855.87	1690	1026.33	1740	599.195	1690	1854.24	1740	1652.69	1690	1825.95	1740	1221.35	1690	1847.04	1740	1000.81	1690	1538.97	1740	751.055	1690	284.598	1740	195.058	1690	604.493	1740	442.062
1691	2011.79	1741	1855.98	1691	1023.02	1741	599.439	1691	1854.9	1741	1652.96	1691	1830.51	1741	1221.69	1691	1845.03	1741	1001.02	1691	1540.42	1741	751.287	1691	291.345	1741	195.179	1691	607.095	1741	442.284
1692	2013.98	1742	1856.09	1692	1025.9	1742	599.684	1692	1852.13	1742	1653.22	1692	1831.69	1742	1222.03	1692	1846.1	1742	1001.24	1692	1540.31	1742	751.519	1692	291.935	1742	195.3	1692	608.466	1742	442.505
1693	2013.42	1743	1856.2	1693	1025.98	1743	599.928	1693	1846.47	1743	1653.49	1693	1825.09	1743	1222.37	1693	1848.78	1743	1001.46	1693	1539.66	1743	751.75	1693	292.583	1743	195.421	1693	613.082	1743	442.726
1694	2004.57	1744	1856.31	1694	1029.91	1744	600.172	1694	1849.41	1744	1653.76	1694	1830.92	1744	1222.71	1694	1848.34	1744	1001.67	1694	1540.46	1744	751.981	1694	289.847	1744	195.542	1694	615.828	1744	442.947
1695	2008.72	1745	1856.42	1695	1032.31	1745	600.416	1695	1844.3	1745	1654.02	1695	1828.64	1745	1223.05	1695	1848.55	1745	1001.89	1695	1543.22	1745	752.213	1695	289.931	1745	195.663	1695	618.648	1745	443.168
1696	2007.66	1746	1856.53	1696	1031.37	1746	600.659	1696	1849.24	1746	1654.29	1696	1824.94	1746	1223.39	1696	1845.23	1746	1002.11	1696	1546.8	1746	752.444	1696	290.029	1746	195.784	1696	616.695	1746	443.389
1697	2009.22	1747	1856.64	1697	1030.88	1747	600.903	1697	1850.88	1747	1654.55	1697	1823.58	1747	1223.73	1697	1838.88	1747	1002.33	1697	1544.77	1747	752.675	1697	290.451	1747	195.906	1697	617.049	1747	443.61
1698	2007.1	1748	1856.75	1698	1031.47	1748	601.147	1698	1846.5	1748	1654.81	1698	1824.39	1748	1224.07	1698	1836.98	1748	1002.54	1698	1545.61	1748	752.906	1698	291.987	1748	196.027	1698	613.668	1748	443.831
1699	2005.67	1749	1856.86	1699	1033.21	1749	601.39	1699	1848.43	1749	1655.08	1699	1824.59	1749	1224.41	1699	1836.33	1749	1002.76	1699	1548.81	1749	753.136	1699	293.209	1749	196.148	1699	615.474	1749	444.052
1700	2008.3	1750	1856.96	1700	1031.7	1750	601.634	1700	1846.38	1750	1655.34	1700	1824.69	1750	1224.75	1700	1835.87	1750	1002.98	1700	1551.14	1750	753.367	1700	293.544	1750	196.269	1700	618.61	1750	444.272
1701	2000.57	1751	1857.07	1701	1033.37	1751	601.877	1701	1847.13	1751	1655.6	1701	1824.69	1751	1225.09	1701	1840.1	1751	1003.19	1701	1547.28	1751	753.598	1701	294.175	1751	196.39	1701	618.709	1751	444.493
1702	2002.97	1752	1857.18	1702	1032.73	1752	602.12	1702	1847.36	1752	1655.87	1702	1827.17	1752	1225.43	1702	1842.22	1752	1003.41	1702	1551.89	1752	753.828	1702	294.029	1752	196.511	1702	614.183	1752	444.714
1703	2005.37	1753	1857.29	1703	1035.53	1753	602.364	1703	1849.06	1753	1656.13	1703	1825.51	1753	1225.78	1703	1844.54	1753	1003.63	1703	1555.08	1753	754.058	1703	290.38	1753	196.632	1703	619.664	1753	444.935
1704	2005.75	1754	1857.4	1704	1034.12	1754	602.607	1704	1849.73	1754	1656.39	1704	1822.92	1754	1226.12	1704	1847.61	1754	1003.84	1704	1555.7	1754	754.289	1704	289.243	1754	196.753	1704	620.642	1754	445.155
1705	1996.11	1755	1857.5	1705	1035.42	1755	602.85	1705	1848.08	1755	1656.65	1705	1819.68	1755	1226.46	1705	1848.15	1755	1004.06	1705	1560.23	1755	754.519	1705	289.859	1755	196.874	1705	616.906	1755	445.376
1706	1993.86	1756	1857.61	1706	1036.3	1756	603.092	1706	1846.17	1756	1656.91	1706	1822.87	1756	1226.8	1706	1847.52	1756	1004.28	1706	1561.5	1756	754.749	1706	289.663	1756	196.996	1706	618.202	1756	445.596
1707	1996.32	1757	1857.72	1707	1035.12	1757	603.335	1707	1851.49	1757	1657.17	1707	1823.33	1757	1227.14	1707	1847.31	1757	1004.5	1707	1557.07	1757	754.979	1707	292.044	1757	197.117	1707	615.292	1757	445.817
1708	1990.55	1758	1857.83	1708	1035.83	1758	603.578	1708	1848.26	1758	1657.43	1708	1818.16	1758	1227.48	1708	1846.88	1758	1004.71	1708	1556.18	1758	755.208	1708	295.512	1758	197.238	1708	618.095	1758	446.037
1709	1988.39	1759	1857.93	1709	1035.88	1759	603.821	1709	1848.28	1759	1657.69	1709	1815.63	1759	1227.83	1709	1845.94	1759	1004.93	1709	1553.91	1759	755.438	1709	294.21	1759	197.359	1709	617.224	1759	446.257
1710	1988.31	1760	1858.04	1710	1036.16	1760	604.063	1710	1848.54	1760	1657.95	1710	1820.79	1760	1228.17	1710	1843.6	1760	1005.15	1710	1554.47	1760	755.667	1710	292.849	1760	197.48	1710	614.84	1760	446.478
1711	1988.91	1761	1858.15	1711	1039.59	1761	604.306	1711	1844.76	1761	1658.21	1711	1825.31	1761	1228.51	1711	1844.4	1761	1005.36	1711	1556.62	1761	755.897	1711	293.128	1761	197.601	1711	610.713	1761	446.698
1712	1991.22	1762	1858.26	1712	1037.99	1762	604.548	1712	1847.7	1762	1658.47	1712	1818.36	1762	1228.85	1712	1847.09	1762	1005.58	1712	1559.25	1762	756.126	1712	294.267	1762	197.722	1712	608.158	1762	446.918
1713	1989.41	1763	1858.36	1713	1038.18	1763	604.79	1713	1843.47	1763	1658.73	1713	1813.85	1763	1229.19	1713	1845.04	1763	1005.8	1713	1558.47	1763	756.355	1713	293.014	1763	197.843	1713	609.529	1763	447.138
1714	1987.43	1764	1858.47	1714	1041.2	1764	605.032	1714	1841.73	1764	1658.99	1714	1815.59	1764	1229.54	1714	1843.82	1764	1006.01	1714	1556.8	1764	756.584	1714	295.397	1764	197.964	1714	608.42	1764	447.358
1715	1988.33	1765	1858.57	1715	1035.5	1765	605.274	1715	1836.49	1765	1659.25	1715	1824.64	1765	1229.88	1715	1842.3	1765	1006.23	1715	1559.35	1765	756.813	1715	298.576	1765	198.085	1715	609.698	1765	447.579
1716	1990.29	1766	1858.68	1716	1040.32	1766	605.516	1716	1838.02	1766	1659.51	1716	1827.68	1766	1230.22	1716	1842.42	1766	1006.45	1716	1558.03	1766	757.042	1716	297.332	1766	198.207	1716	610.267	1766	447.799
1717	1991.85	1767	1858.79	1717	1041.34	1767	605.758	1717	1837	1767	1659.76	1717	1826.36	1767	1230.57	1717	1842.07	1767	1006.66	1717	1560.35	1767	757.271	1717	294.631	1767	198.328	1717	611.297	1767	448.019
1718	1995.26	1768	1858.89	1718	1041.3	1768	606	1718	1835.73	1768	1660.02	1718	1825.45	1768	1230.91	1718	1844.05	1768	1006.88	1718	1560.57	1768	757.499	1718	294.488	1768	198.449	1718	612.297	1768	448.238
1719	2003.18	1769	1859	1719	1039.95	1769	606.241	1719	1836.84	1769	1660.28	1719	1824.04	1769	1231.25	1719	1846.22	1769	1007.1	1719	1565.02	1769	757.728	1719	297.101	1769	198.57	1719	609.866	1769	448.458
1720	2004.23	1770	1859.1	1720	1040.55	1770	606.483	1720	1839.5	1770	1660.54	1720	1821.15	1770	1231.6	1720	1847.31	1770	1007.31	1720	1566.55	1770	757.956	1720	297.638	1770	198.691	1720	610.358	1770	448.678
1721	2000.49	1771	1859.21	1721	1041.18	1771	606.725	1721	1840.54	1771	1660.79	1721	1817.91	1771	1231.94	1721	1848.4	1771	1007.53	1721	1567.39	1771	758.184	1721	296.43	1771	198.812	1721	612.267	1771	448.898
1722	1998.7	1772	1859.32	1722	1042.57	1772	606.966	1722	1839.22	1772	1661.05	1722	1824.54	1772	1232.28	1722	1844.45	1772	1007.75	1722	1570.78	1772	758.413	1722	296.565	1772	198.933	1722	614.866	1772	449.118
1723	1994.03	1773	1859.42	1723	1043.3	1773	607.207	1723	1839.52	1773	1661.3	1723	1824.99	1773	1232.63	1723	1845.84	1773	1007.97	1723	1570.61	1773	758.64	1723	296.536	1773	199.054	1723	613.63	1773	449.337
1724	1992.36	1774	1859.53	1724	1039.81	1774	607.448	1724	1839.57	1774	1661.56	1724	1823.98	1774	1232.97	1724	1846.37	1774	1008.18	1724	1568.98	1774	758.868	1724	294.189	1774	199.175	1724	620.263	1774	449.557
1725	1991.16	1775	1859.63	1725	1041.3	1775	607.69	1725	1838.45	1775	1661.81	1725	1823.27	1775	1233.31	1725	1841.79	1775	1008.4	1725	1571.79	1775	759.096	1725	296.738	1775	199.297	1725	622.897	1775	449.776
1726	1991.36	1776	1859.73	1726	1044.06	1776	607.931	1726	1835.54	1776	1662.07	1726	1822.92	1776	1233.66	1726	1841.65	1776	1008.62	1726	1573.43	1776	759.324	1726	297.006	1776	199.418	1726	619.212	1776	449.996
1727	1987.83	1777	1859.84	1727	1049.17	1777	608.172	1727	1836.55	1777	1662.32	1727	1820.65	1777	1234	1727	1840.46	1777	1008.83	1727	1574.49	1777	759.551	1727	295.233	1777	199.539	1727	613.698	1777	450.216
1728	1989.43	1778	1859.94	1728	1047.69	1778	608.412	1728	1836.4	1778	1662.58	1728	1820.09	1778	1234.35	1728	1840.84	1778	1009.05	1728	1578.64	1778	759.779	1728	297.283	1778	199.66	1728	612.82	1778	450.435
1729	1993.33	1779	1860.05	1729	1051.13	1779	608.653	1729	1836.31	1779	1662.83	1729	1817.45	1779	1234.69	1729	1837.51	1779	1009.27	1729	1579.95	1779	760.006	1729	296.804	1779	199.781	1729	614.081	1779	450.654
1730	1998.14	1780	1860.15	1730	1051.38	1780	608.894	1730	1834.67	1780	1663.08	1730	1810.35	1780	1235.04	1730	1840.63	1780	1009.48	1730	1581.63	1780	760.233	1730	297.964	1780	199.902	1730	615.091	1780	450.874
1731	1997.45	1781	1860.26	1731	1052.86	1781	609.134	1731	1832.4	1781	1663.34	1731	1802.47	1781	1235.38	1731	1836.39	1781	1009.7	1731	1583.14	1781	760.461	1731	298.894	1781	200.023	1731	623.065	1781	451.093
1732	1997.08	1782	1860.36	1732	1056.41	1782	609.375	1732	1834.97	1782	1663.59	1732	1812.23	1782	1235.73	1732	1837.83	1782	1009.92	1732	1579.24	1782	760.688	1732	298.923	1782	200.144	1732	623.592	1782	451.312
1733	1999.77	1783	1860.46	1733	1056.06	1783	609.615	1733	1833.24	1783	1663.84	1733	1809.46	1783	1236.07	1733	1841.56	1783	1010.13	1733	1580.35	1783	760.914	1733	297.769	1783	200.265	1733	625.398	1783	451.531
1734	1997.46	1784	1860.57	1734	1054.06	1784	609.856	1734	1831.04	1784	1664.09	1734	1812.04	1784	1236.42	1734	1840.95	1784	1010.35	1734	1581.9	1784	761.141	1734	300.654	1784	200.386	1734	630.331	1784	451.75
1735	1999.8	1785	1860.67	1735	1057.7	1785	610.096	1735	1832.31	1785	1664.35	1735	1813.05	1785	1236.76	1735	1847.86	1785	1010.57	1735	1582.47	1785	761.368	1735	303.033	1785	200.507	1735	632.392	1785	451.97
1736	1998.3	1786	1860.78	1736	1058.79	1786	610.336	1736	1836.53	1786	1664.6	1736	1814.31	1786	1237.11	1736	1846.56	1786	1010.78	1736	1584.77	1786	761.594	1736	300.66	1786	200.629	1736	633.765	1786	452.189
1737	1999.37	1787	1860.88	1737	1059.08	1787	610.576	1737	1832.62	1787	1664.85	1737	1811.97	1787	1237.45	1737	1847.31	1787	1011	1737	1585.26	1787	761.821	1737	301.895	1787	200.75	1737	630.734	1787	452.408
1738	1994.01	1788	1860.98	1738	1059.72	1788	610.816	1738	1832.85	1788	1665.1	1738	1806.99	1788	1237.8	1738	1844.51	1788	1011.22	1738	1586.53	1788	762.047	1738	304.037	1788	200.871	1738	631.381	1788	452.627
1739	1990.01	1789	1861.09	1739	1062.92	1789	611.056	1739	1832.91	1789	1665.35	1739	1804.1	1789	1238.14	1739	1841.61	1789	1011.43	1739	1588.61	1789	762.273	1739	304.247	1789	200.992	1739	633.414	1789	452.846
1740	1988.29	1790	1861.19	1740	1061.19	1790	611.295	1740	1832.16	1790	1665.6	1740	1799.34	1790	1238.49	1740	1843.42	1790	1011.65	1740	1586.97	1790	762.499	1740	304.424	1790	201.113	1740	637.315	1790	453.064
1741	1983.84	1791	1861.29	1741	1060.39	1791	611.535	1741	1834.2	1791	1665.85	1741	1794.37	1791	1238.84	1741	1841.6	1791	1011.87	1741	1586.44	1791	762.725	1741	307.256	1791	201.234	1741	638.498	1791	453.283
1742	1990.16	1792	1861.39	1742	1061.54	1792	611.775	1742	1828.67	1792	1666.1	1742	1796.91	1792	1239.18	1742	1842.98	1792	1012.08	1742	1589.23	1792	762.951	1742	305.744	1792	201.355	1742	632.414	1792	453.502
1743	1990.59	1793	1861.5	1743	1063.35	1793	612.014	1743	1825.97	1793	1666.35	1743	1797.48	1793	1239.53	1743	1844.37	1793	1012.3	1743	1586.93	1793	763.177	1743	303.112	1793	201.476	1743	632.558	1793	453.721
1744	1992.3	1794	1861.6	1744	1066.51	1794	612.254	1744	1825.48	1794	1666.6	1744	1802.79	1794	1239.88	1744	1844.16	1794	1012.52	1744	1591.04	1794	763.403	1744	302.994	1794	201.597	1744	635.949	1794	453.939
1745	1992.64	1795	1861.7	1745	1063.49	1795	612.493	1745	1829.58	1795	1666.85	1745	1801.79	1795	1240.22	1745	1844.88	1795	1012.74	1745	1592.78	1795	763.628	1745	302.452	1795	201.719	1745	635.757	1795	454.158
1746	1991.22	1796	1861.8	1746	1061.21	1796	612.732	1746	1824.63	1796	1667.1	1746	1804.45	1796	1240.57	1746	1845.13	1796	1012.95	1746	1592.73	1796	763.854	1746	302.006	1796	201.84	1746	635.628	1796	454.377
1747	1986.29	1797	1861.91	1747	1064.44	1797	612.971	1747	1827.5	1797	1667.34	1747	1818.52	1797	1240.92	1747	1839.95	1797	1013.17	1747	1591.61	1797	764.079	1747	303.21	1797	201.961	1747	635.746	1797	454.595
1748	1991.3	1798	1862.01	1748	1064.19	1798	613.21	1748	1824.41	1798	1667.59	1748	1818.67	1798	1241.26	1748	1838.47	1798	1013.38	1748	1587.67	1798	764.304	1748	302.582	1798	202.082	1748	639.268	1798	454.813
1749	1994.84	1799	1862.11	1749	1066.13	1799	613.449	1749	1827.37	1799	1667.84	1749	1817.96	1799	1241.61	1749	1840.54	1799	1013.6	1749	1591.97	1799	764.529	1749	302.082	1799	202.203	1749	641.053	1799	455.032
1750	1992.3	1800	1862.21	1750	1063.35	1800	613.688	1750	1830	1800	1668.09	1750	1812.41	1800	1241.96	1750	1840.61	1800	1013.82	1750	1594.18	1800	764.754	1750	304.103	1800	202.324	1750	642.894	1800	455.25
1751	1990.32	1801	1862.31	1751	1067.79	1801	613.927	1751	1831.6	1801	1668.33	1751	1812.92	1801	1242.31	1751	1844.2	1801	1014.04	1751	1594.58	1801	764.979	1751	308.287	1801	202.445	1751	643.384	1801	455.469
1752	1984.34	1802	1862.41	1752	1064.72	1802	614.165	1752	1827.36	1802	1668.58	1752	1814.59	1802	1242.65	1752	1846.32	1802	1014.25	1752	1598.35	1802	765.204	1752	312.951	1802	202.566	1752	643.013	1802	455.687
1753	1986.12	1803	1862.52	1753	1067.86	1803	614.404	1753	1824.87	1803	1668.83	1753	1819.18	1803	1243	1753	1846.01	1803	1014.47	1753	1595.95	1803	765.428	1753	311.988	1803	202.687	1753	644.3	1803	455.905
1754	1991.01	1804	1862.62	1754	1068.46	1804	614.642	1754	1829.04	1804	1669.07	1754	1812.57	1804	1243.35	1754	1850.02	1804	1014.69	1754	1593.68	1804	765.653	1754	312.682	1804	202.808	1754	642.908	1804	456.123
1755	1991.93	1805	1862.72	1755	1066.84	1805	614.881	1755	1832.31	1805	1669.32	1755	1816.65	1805	1243.7	1755	1848.12	1805	1014.9	1755	1591.11	1805	765.877	1755	313.196	1805	202.929	1755	641.788	1805	456.341
1756	1996.32	1806	1862.82	1756	1070.64	1806	615.119	1756	1831.67	1806	1669.56	1756	1816.65	1806	1244.05	1756	1846.62	1806	1015.12	1756	1592.58	1806	766.102	1756	309.76	1806	203.05	1756	643.568	1806	456.559
1757	1996.27	1807	1862.92	1757	1071.1	1807	615.357	1757	1833.6	1807	1669.81	1757	1811.49	1807	1244.39	1757	1848.84	1807	1015.34	1757	1593.82	1807	766.326	1757	310.151	1807	203.172	1757	643.53	1807	456.777
1758	1994.55	1808	1863.02	1758	1070.43	1808	615.595	1758	1830.49	1808	1670.05	1758	1807.98	1808	1244.74	1758	1846.88	1808	1015.55	1758	1594.6	1808	766.55	1758	310.332	1808	203.293	1758	640.194	1808	456.995
1759	1998.72	1809	1863.12	1759	1068.99	1809	615.833	1759	1834.67	1809	1670.3	1759	1797.85	1809	1245.09	1759	1847.68	1809	1015.77	1759	1596.77	1809	766.774	1759	306.68	1809	203.414	1759	638.262	1809	457.213
1760	2001.57	1810	1863.22	1760	1067.97	1810	616.071	1760	1834.87	1810	1670.54	1760	1796.03	1810	1245.44	1760	1849.43	1810	1015.99	1760	1596.12	1810	766.998	1760	306.655	1810	203.535	1760	635.621	1810	457.431
1761	1997.9	1811	1863.32	1761	1069.62	1811	616.309	1761	1833.4	1811	1670.79	1761	1797.57	1811	1245.79	1761	1852.88	1811	1016.2	1761	1596.43	1811	767.222	1761	310.453	1811	203.656	1761	633.909	1811	457.649
1762	1999.27	1812	1863.42	1762	1072.3	1812	616.547	1762	1833.53	1812	1671.03	1762	1801.36	1812	1246.14	1762	1851.55	1812	1016.42	1762	1598.79	1812	767.445	1762	311.178	1812	203.777	1762	635.803	1812	457.867
1763	1997.95	1813	1863.52	1763	1072.12	1813	616.784	1763	1834.82	1813	1671.27	1763	1801.9	1813	1246.49	1763	1849.31	1813	1016.64	1763	1604.06	1813	767.669	1763	310.814	1813	203.898	1763	638.094	1813	458.085
1764	2000.22	1814	1863.62	1764	1070.85	1814	617.022	1764	1838.2	1814	1671.52	1764	1798.54	1814	1246.84	1764	1849.98	1814	1016.86	1764	1602.77	1814	767.892	1764	310.785	1814	204.019	1764	636.739	1814	458.302
1765	2005.59	1815	1863.72	1765	1072.9	1815	617.26	1765	1836.68	1815	1671.76	1765	1793.84	1815	1247.18	1765	1850.22	1815	1017.07	1765	1603.6	1815	768.116	1765	316.302	1815	204.14	1765	632.671	1815	458.52
1766	1999.81	1816	1863.82	1766	1072.09	1816	617.497	1766	1831.92	1816	1672	1766	1789.73	1816	1247.53	1766	1849.61	1816	1017.29	1766	1600.41	1816	768.339	1766	314.43	1816	204.261	1766	634.604	1816	458.738
1767	2001.44	1817	1863.92	1767	1072.48	1817	617.734	1767	1832.62	1817	1672.24	1767	1783.62	1817	1247.88	1767	1853.29	1817	1017.51	1767	1602.71	1817	768.562	1767	314.916	1817	204.382	1767	633.013	1817	458.955
1768	2003.47	1818	1864.02	1768	1073.5	1818	617.971	1768	1832.45	1818	1672.48	1768	1781.02	1818	1248.23	1768	1849.45	1818	1017.72	1768	1605.51	1818	768.785	1768	313.23	1818	204.503	1768	634.251	1818	459.173
1769	1999.4	1819	1864.12	1769	1075.73	1819	618.208	1769	1837.23	1819	1672.72	1769	1780.88	1819	1248.58	1769	1851.69	1819	1017.94	1769	1601.39	1819	769.008	1769	312.928	1819	204.625	1769	632.814	1819	459.39
1770	2003.63	1820	1864.22	1770	1074.56	1820	618.446	1770	1834.63	1820	1672.97	1770	1787.16	1820	1248.93	1770	1852.98	1820	1018.16	1770	1602.84	1820	769.231	1770	311.359	1820	204.745	1770	632.847	1820	459.607
1771	2004.31	1821	1864.32	1771	1075.02	1821	618.683	1771	1836.76	1821	1673.21	1771	1795.28	1821	1249.28	1771	1848.6	1821	1018.37	1771	1605.32	1821	769.453	1771	308.429	1821	204.867	1771	638.903	1821	459.825
1772	2007.02	1822	1864.41	1772	1074.1	1822	618.919	1772	1834.67	1822	1673.45	1772	1792.24	1822	1249.63	1772	1852.16	1822	1018.59	1772	1603.77	1822	769.676	1772	308.854	1822	204.988	1772	636.791	1822	460.042
1773	2002.99	1823	1864.51	1773	1075.47	1823	619.156	1773	1839.33	1823	1673.69	1773	1787.86	1823	1249.98	1773	1849.35	1823	1018.81	1773	1600.53	1823	769.899	1773	309.517	1823	205.109	1773	638.323	1823	460.259
1774	1999.96	1824	1864.61	1774	1074.24	1824	619.393	1774	1840.28	1824	1673.93	1774	1789.34	1824	1250.33	1774	1845.83	1824	1019.02	1774	1602.29	1824	770.121	1774	310.665	1824	205.23	1774	640.138	1824	460.476
1775	1998.17	1825	1864.71	1775	1074.13	1825	619.629	1775	1838.43	1825	1674.17	1775	1789.11	1825	1250.68	1775	1844.96	1825	1019.24	1775	1600.27	1825	770.343	1775	307.76	1825	205.351	1775	640.697	1825	460.694
1776	1998.51	1826	1864.81	1776	1073.57	1826	619.866	1776	1836.49	1826	1674.41	1776	1790.54	1826	1251.03	1776	1848.01	1826	1019.46	1776	1600.54	1826	770.565	1776	307.758	1826	205.472	1776	632.994	1826	460.911
1777	2002.98	1827	1864.91	1777	1077.17	1827	620.102	1777	1835.6	1827	1674.65	1777	1794.05	1827	1251.38	1777	1847.26	1827	1019.67	1777	1601.44	1827	770.787	1777	308.516	1827	205.593	1777	631.088	1827	461.128
1778	2002.83	1828	1865.01	1778	1073.67	1828	620.339	1778	1832.96	1828	1674.88	1778	1795.88	1828	1251.73	1778	1847.89	1828	1019.89	1778	1604.41	1828	771.009	1778	307.55	1828	205.714	1778	634.322	1828	461.345
1779	1998.38	1829	1865.1	1779	1077.24	1829	620.575	1779	1834.25	1829	1675.12	1779	1793.17	1829	1252.09	1779	1845.48	1829	1020.11	1779	1604.33	1829	771.231	1779	307.099	1829	205.835	1779	640.577	1829	461.562
1780	1999.46	1830	1865.2	1780	1076.5	1830	620.811	1780	1842.07	1830	1675.36	1780	1783.09	1830	1252.44	1780	1846.75	1830	1020.33	1780	1603.17	1830	771.453	1780	307.795	1830	205.956	1780	635.848	1830	461.779
1781	1994.65	1831	1865.3	1781	1079.68	1831	621.047	1781	1835.67	1831	1675.6	1781	1775.16	1831	1252.79	1781	1845.63	1831	1020.54	1781	1606.29	1831	771.674	1781	310.18	1831	206.077	1781	634.793	1831	461.996
1782	1996.18	1832	1865.4	1782	1081.42	1832	621.283	1782	1835.96	1832	1675.84	1782	1776.46	1832	1253.14	1782	1842.33	1832	1020.76	1782	1606.37	1832	771.896	1782	309.879	1832	206.198	1782	636.143	1832	462.212
1783	1994.66	1833	1865.49	1783	1079.28	1833	621.519	1783	1837.73	1833	1676.08	1783	1772.5	1833	1253.49	1783	1847.32	1833	1020.98	1783	1608.37	1833	772.117	1783	310.12	1833	206.319	1783	634.625	1833	462.429
1784	1989.09	1834	1865.59	1784	1079.54	1834	621.755	1784	1828.71	1834	1676.31	1784	1769.29	1834	1253.84	1784	1844.12	1834	1021.2	1784	1608.08	1834	772.339	1784	312.054	1834	206.44	1784	638.141	1834	462.646
1785	1993.07	1835	1865.69	1785	1082.65	1835	621.99	1785	1832.72	1835	1676.55	1785	1774.8	1835	1254.19	1785	1841.54	1835	1021.41	1785	1608.99	1835	772.56	1785	308.822	1835	206.561	1785	639.184	1835	462.863
1786	1990.53	1836	1865.79	1786	1083.04	1836	622.226	1786	1834.47	1836	1676.79	1786	1776.76	1836	1254.55	1786	1845.53	1836	1021.63	1786	1607.49	1836	772.781	1786	310.15	1836	206.683	1786	639.043	1836	463.079
1787	1990.26	1837	1865.88	1787	1081.38	1837	622.461	1787	1836.49	1837	1677.02	1787	1777.53	1837	1254.9	1787	1842.82	1837	1021.85	1787	1610.82	1837	773.002	1787	310.633	1837	206.804	1787	634.616	1837	463.296
1788	1988.85	1838	1865.98	1788	1081.34	1838	622.697	1788	1836.25	1838	1677.26	1788	1773.93	1838	1255.25	1788	1839.63	1838	1022.06	1788	1611	1838	773.223	1788	310.813	1838	206.925	1788	633.552	1838	463.512
1789	1993.72	1839	1866.08	1789	1082.46	1839	622.932	1789	1837.49	1839	1677.49	1789	1776.15	1839	1255.6	1789	1840.83	1839	1022.28	1789	1614.25	1839	773.444	1789	314.735	1839	207.046	1789	639.246	1839	463.729
1790	1991.11	1840	1866.17	1790	1083.36	1840	623.167	1790	1841.82	1840	1677.73	1790	1779.59	1840	1255.95	1790	1842.99	1840	1022.5	1790	1613.47	1840	773.664	1790	317.508	1840	207.167	1790	640.611	1840	463.945
1791	1994.94	1841	1866.27	1791	1083.07	1841	623.403	1791	1842.22	1841	1677.96	1791	1777.08	1841	1256.31	1791	1846.01	1841	1022.71	1791	1609.34	1841	773.885	1791	319.452	1841	207.288	1791	641.404	1841	464.162
1792	1992.03	1842	1866.37	1792	1083.78	1842	623.638	1792	1845.1	1842	1678.2	1792	1777.2	1842	1256.66	1792	1844.33	1842	1022.93	1792	1608.8	1842	774.105	1792	314.166	1842	207.409	1792	646.453	1842	464.378
1793	1994.05	1843	1866.46	1793	1085.08	1843	623.873	1793	1842.15	1843	1678.43	1793	1781.26	1843	1257.01	1793	1847.44	1843	1023.15	1793	1609.91	1843	774.326	1793	314.41	1843	207.53	1793	646.432	1843	464.594
1794	1991.76	1844	1866.56	1794	1081.72	1844	624.108	1794	1848.22	1844	1678.67	1794	1777.88	1844	1257.36	1794	1849.08	1844	1023.37	1794	1610.61	1844	774.546	1794	312.417	1844	207.651	1794	651.065	1844	464.811
1795	1992.86	1845	1866.65	1795	1083.34	1845	624.342	1795	1844.61	1845	1678.9	1795	1774.08	1845	1257.72	1795	1849.22	1845	1023.58	1795	1612.71	1845	774.766	1795	311.085	1845	207.772	1795	653.284	1845	465.027
1796	1994.34	1846	1866.75	1796	1083.38	1846	624.577	1796	1847.03	1846	1679.13	1796	1774.77	1846	1258.07	1796	1849.71	1846	1023.8	1796	1612.24	1846	774.986	1796	313.05	1846	207.893	1796	651.09	1846	465.243
1797	1992.57	1847	1866.85	1797	1084.23	1847	624.812	1797	1848.47	1847	1679.37	1797	1780.13	1847	1258.42	1797	1844.46	1847	1024.02	1797	1611.85	1847	775.206	1797	311.813	1847	208.014	1797	649.431	1847	465.459
1798	1995.68	1848	1866.94	1798	1084.05	1848	625.046	1798	1844.61	1848	1679.6	1798	1785.84	1848	1258.78	1798	1845.21	1848	1024.23	1798	1607.86	1848	775.426	1798	310.664	1848	208.135	1798	648.495	1848	465.675
1799	1995.69	1849	1867.04	1799	1084.59	1849	625.281	1799	1847.64	1849	1679.83	1799	1786.83	1849	1259.13	1799	1849	1849	1024.45	1799	1609.36	1849	775.646	1799	308.671	1849	208.256	1799	648.125	1849	465.891
1800	1996.4	1850	1867.13	1800	1088.31	1850	625.515	1800	1844.12	1850	1680.07	1800	1785.42	1850	1259.48	1800	1848.46	1850	1024.67	1800	1612.39	1850	775.865	1800	310.633	1850	208.377	1800	644.662	1850	466.107
1801	1998.51	1851	1867.23	1801	1087.95	1851	625.749	1801	1847.15	1851	1680.3	1801	1780.38	1851	1259.84	1801	1849	1851	1024.89	1801	1611.2	1851	776.085	1801	309.938	1851	208.498	1801	643.22	1851	466.323
1802	2000.91	1852	1867.32	1802	1087.27	1852	625.984	1802	1848.82	1852	1680.53	1802	1780.53	1852	1260.19	1802	1846.02	1852	1025.1	1802	1610.55	1852	776.304	1802	310.632	1852	208.619	1802	640.793	1852	466.539
1803	2009.12	1853	1867.42	1803	1086.29	1853	626.218	1803	1843.85	1853	1680.76	1803	1780.01	1853	1260.54	1803	1849.24	1853	1025.32	1803	1612.8	1853	776.524	1803	311.994	1853	208.74	1803	640.043	1853	466.755
1804	2014.96	1854	1867.51	1804	1088.53	1854	626.452	1804	1842.07	1854	1680.99	1804	1777.24	1854	1260.9	1804	1850.03	1854	1025.54	1804	1612.57	1854	776.743	1804	313.679	1854	208.862	1804	647.507	1854	466.971
1805	2022.01	1855	1867.61	1805	1087.36	1855	626.686	1805	1849.83	1855	1681.22	1805	1771.84	1855	1261.25	1805	1846.82	1855	1025.76	1805	1613.09	1855	776.962	1805	315.374	1855	208.983	1805	651.609	1855	467.186
1806	2015.35	1856	1867.7	1806	1086.83	1856	626.919	1806	1844.06	1856	1681.45	1806	1771.86	1856	1261.6	1806	1848.03	1856	1025.97	1806	1613.79	1856	777.181	1806	314.287	1856	209.104	1806	649.285	1856	467.402
1807	2013.49	1857	1867.8	1807	1089.14	1857	627.153	1807	1843.83	1857	1681.69	1807	1768.68	1857	1261.96	1807	1846.96	1857	1026.19	1807	1611.92	1857	777.4	1807	314.41	1857	209.225	1807	651.184	1857	467.618
1808	2009.53	1858	1867.89	1808	1084.42	1858	627.387	1808	1847.21	1858	1681.92	1808	1767.65	1858	1262.31	1808	1848.99	1858	1026.41	1808	1612.72	1858	777.619	1808	314.018	1858	209.346	1808	653.177	1858	467.833
1809	2007.61	1859	1867.99	1809	1082.89	1859	627.62	1809	1850.15	1859	1682.15	1809	1771.19	1859	1262.67	1809	1851	1859	1026.62	1809	1613.16	1859	777.837	1809	314.686	1859	209.467	1809	656.429	1859	468.049
1810	2010.57	1860	1868.08	1810	1086.04	1860	627.854	1810	1851.68	1860	1682.38	1810	1779.33	1860	1263.02	1810	1851.7	1860	1026.84	1810	1618.02	1860	778.056	1810	312.477	1860	209.588	1810	656.792	1860	468.264
1811	2015.61	1861	1868.17	1811	1086.66	1861	628.087	1811	1853.21	1861	1682.61	1811	1788.06	1861	1263.38	1811	1847	1861	1027.06	1811	1623.24	1861	778.274	1811	315.224	1861	209.709	1811	652.374	1861	468.48
1812	2016.62	1862	1868.27	1812	1085.65	1862	628.321	1812	1853.47	1862	1682.83	1812	1787.15	1862	1263.73	1812	1846.09	1862	1027.28	1812	1621.68	1862	778.493	1812	314.679	1862	209.83	1812	654.197	1862	468.695
1813	2016.62	1863	1868.36	1813	1086.96	1863	628.554	1813	1853.85	1863	1683.06	1813	1777.86	1863	1264.08	1813	1842.1	1863	1027.49	1813	1622.36	1863	778.711	1813	315.797	1863	209.951	1813	654.894	1863	468.91
1814	2013.51	1864	1868.46	1814	1088.06	1864	628.787	1814	1858.21	1864	1683.29	1814	1782.47	1864	1264.44	1814	1840.21	1864	1027.71	1814	1623.55	1864	778.929	1814	316.947	1864	210.072	1814	650.643	1864	469.126
1815	2010.81	1865	1868.55	1815	1089.7	1865	629.02	1815	1855.27	1865	1683.52	1815	1783.7	1865	1264.79	1815	1841.87	1865	1027.93	1815	1622.56	1865	779.147	1815	316.339	1865	210.193	1815	650.481	1865	469.341
1816	2007.63	1866	1868.64	1816	1091.1	1866	629.253	1816	1857.76	1866	1683.75	1816	1776.51	1866	1265.15	1816	1843.49	1866	1028.15	1816	1623.86	1866	779.365	1816	316.709	1866	210.314	1816	654.064	1866	469.556
1817	2009.17	1867	1868.74	1817	1087.91	1867	629.486	1817	1858.57	1867	1683.98	1817	1780.94	1867	1265.5	1817	1844.2	1867	1028.37	1817	1620.69	1867	779.583	1817	316.077	1867	210.435	1817	649.479	1867	469.771
1818	2005.99	1868	1868.83	1818	1085.84	1868	629.719	1818	1858.1	1868	1684.2	1818	1775.9	1868	1265.86	1818	1844.48	1868	1028.58	1818	1626.57	1868	779.801	1818	315.538	1868	210.556	1818	650.975	1868	469.986
1819	2009.02	1869	1868.92	1819	1084.73	1869	629.952	1819	1857.03	1869	1684.43	1819	1772.42	1869	1266.21	1819	1843.31	1869	1028.8	1819	1625.34	1869	780.019	1819	316.297	1869	210.677	1819	651.404	1869	470.201
1820	2010.44	1870	1869.02	1820	1085.58	1870	630.184	1820	1857.72	1870	1684.66	1820	1773.16	1870	1266.57	1820	1844.02	1870	1029.02	1820	1628.91	1870	780.236	1820	314.053	1870	210.798	1820	651.934	1870	470.416
1821	2010.44	1871	1869.11	1821	1088.25	1871	630.417	1821	1856.48	1871	1684.88	1821	1771.13	1871	1266.93	1821	1842.57	1871	1029.23	1821	1626.5	1871	780.453	1821	314.471	1871	210.919	1821	650.803	1871	470.631
1822	2016.98	1872	1869.2	1822	1088.28	1872	630.649	1822	1857.35	1872	1685.11	1822	1767.77	1872	1267.28	1822	1843.14	1872	1029.45	1822	1627.97	1872	780.671	1822	313.199	1872	211.04	1822	650.401	1872	470.846
1823	2014.07	1873	1869.3	1823	1088.45	1873	630.881	1823	1860.97	1873	1685.34	1823	1769.72	1873	1267.64	1823	1843.05	1873	1029.67	1823	1629.29	1873	780.888	1823	314.256	1873	211.161	1823	650.7	1873	471.061
1824	2014.21	1874	1869.39	1824	1089.65	1874	631.114	1824	1861.72	1874	1685.56	1824	1775.56	1874	1267.99	1824	1842.65	1874	1029.89	1824	1630.74	1874	781.105	1824	314.92	1874	211.282	1824	649.132	1874	471.276
1825	2009.45	1875	1869.48	1825	1092.27	1875	631.346	1825	1859.09	1875	1685.79	1825	1773.37	1875	1268.35	1825	1844.71	1875	1030.11	1825	1633.8	1875	781.322	1825	316.488	1875	211.403	1825	647.881	1875	471.491
1826	2011.86	1876	1869.58	1826	1094.23	1876	631.578	1826	1857.95	1876	1686.01	1826	1783.37	1876	1268.7	1826	1846.99	1876	1030.32	1826	1626.02	1876	781.539	1826	318.557	1876	211.524	1826	649.274	1876	471.705
1827	2013.35	1877	1869.67	1827	1094.19	1877	631.81	1827	1860.48	1877	1686.24	1827	1785.17	1877	1269.06	1827	1840.99	1877	1030.54	1827	1627.93	1877	781.756	1827	325.754	1877	211.645	1827	650.962	1877	471.92
1828	2014.62	1878	1869.76	1828	1093.49	1878	632.042	1828	1857.72	1878	1686.46	1828	1782.41	1878	1269.42	1828	1840.52	1878	1030.76	1828	1629.91	1878	781.973	1828	324.52	1878	211.766	1828	649.352	1878	472.135
1829	2015.42	1879	1869.85	1829	1090.53	1879	632.274	1829	1862.13	1879	1686.69	1829	1787.2	1879	1269.77	1829	1842.85	1879	1030.98	1829	1630.24	1879	782.19	1829	319.107	1879	211.887	1829	644.051	1879	472.349
1830	2017.12	1880	1869.94	1830	1088.31	1880	632.505	1830	1863.86	1880	1686.91	1830	1780.82	1880	1270.13	1830	1843.21	1880	1031.19	1830	1628.18	1880	782.406	1830	317.533	1880	212.008	1830	640.505	1880	472.564
1831	2016.7	1881	1870.04	1831	1091.78	1881	632.737	1831	1865.11	1881	1687.14	1831	1781.55	1881	1270.49	1831	1840.06	1881	1031.41	1831	1631.47	1881	782.623	1831	317.317	1881	212.13	1831	644.013	1881	472.778
1832	2017.49	1882	1870.13	1832	1092.68	1882	632.969	1832	1867.28	1882	1687.36	1832	1784.48	1882	1270.84	1832	1841.61	1882	1031.63	1832	1630.62	1882	782.839	1832	318.197	1882	212.25	1832	648.686	1882	472.993
1833	2010.52	1883	1870.22	1833	1094.19	1883	633.2	1833	1859.8	1883	1687.58	1833	1782.41	1883	1271.2	1833	1845.67	1883	1031.85	1833	1630.38	1883	783.055	1833	317.649	1883	212.371	1833	645.231	1883	473.207
1834	2011.44	1884	1870.31	1834	1092.25	1884	633.432	1834	1865.44	1884	1687.81	1834	1783.18	1884	1271.56	1834	1849.5	1884	1032.07	1834	1631.94	1884	783.271	1834	317.109	1884	212.493	1834	646.636	1884	473.422
1835	2015.91	1885	1870.4	1835	1095.68	1885	633.663	1835	1865.01	1885	1688.03	1835	1782.68	1885	1271.91	1835	1848.9	1885	1032.28	1835	1630.73	1885	783.487	1835	316.319	1885	212.614	1835	649.052	1885	473.636
1836	2012.79	1886	1870.49	1836	1098.85	1886	633.894	1836	1867.47	1886	1688.25	1836	1784.54	1886	1272.27	1836	1850.9	1886	1032.5	1836	1635.82	1886	783.703	1836	319.019	1886	212.735	1836	646.043	1886	473.85
1837	2011.93	1887	1870.59	1837	1098.6	1887	634.125	1837	1865.81	1887	1688.47	1837	1779.92	1887	1272.63	1837	1848.48	1887	1032.72	1837	1636.96	1887	783.919	1837	317.136	1887	212.856	1837	646.641	1887	474.064
1838	2013.57	1888	1870.68	1838	1099.15	1888	634.356	1838	1866.28	1888	1688.7	1838	1778.22	1888	1272.98	1838	1849.96	1888	1032.94	1838	1636.6	1888	784.135	1838	318.538	1888	212.977	1838	647.609	1888	474.279
1839	2017.11	1889	1870.77	1839	1099.63	1889	634.587	1839	1861.33	1889	1688.92	1839	1786.7	1889	1273.34	1839	1846.73	1889	1033.15	1839	1636.27	1889	784.351	1839	319.774	1889	213.098	1839	645.761	1889	474.493
1840	2020.03	1890	1870.86	1840	1101.31	1890	634.818	1840	1862.41	1890	1689.14	1840	1787	1890	1273.7	1840	1845.31	1890	1033.37	1840	1638.53	1890	784.566	1840	319.231	1890	213.219	1840	646.373	1890	474.707
1841	2020.32	1891	1870.95	1841	1102.74	1891	635.049	1841	1861.74	1891	1689.36	1841	1789.22	1891	1274.06	1841	1845.62	1891	1033.59	1841	1637.46	1891	784.782	1841	318.826	1891	213.34	1841	648.103	1891	474.921
1842	2015.63	1892	1871.04	1842	1102.43	1892	635.28	1842	1868.06	1892	1689.58	1842	1784.54	1892	1274.41	1842	1845.83	1892	1033.81	1842	1637.41	1892	784.997	1842	319.25	1892	213.461	1842	650.099	1892	475.135
1843	2018.82	1893	1871.13	1843	1105.39	1893	635.511	1843	1867.59	1893	1689.8	1843	1780.82	1893	1274.77	1843	1846.72	1893	1034.03	1843	1636.71	1893	785.212	1843	320.859	1893	213.582	1843	650.397	1893	475.349
1844	2018.18	1894	1871.22	1844	1102.29	1894	635.741	1844	1868.3	1894	1690.02	1844	1788.1	1894	1275.13	1844	1848.5	1894	1034.24	1844	1639.58	1894	785.428	1844	320.684	1894	213.703	1844	652.79	1894	475.562
1845	2016.77	1895	1871.31	1845	1103.95	1895	635.972	1845	1867.06	1895	1690.24	1845	1788.96	1895	1275.49	1845	1845.46	1895	1034.46	1845	1641.6	1895	785.643	1845	321.409	1895	213.824	1845	651.696	1895	475.776
1846	2022.59	1896	1871.4	1846	1106.82	1896	636.202	1846	1867.82	1896	1690.46	1846	1781.05	1896	1275.85	1846	1847.32	1896	1034.68	1846	1641.17	1896	785.857	1846	323.231	1896	213.945	1846	652.622	1896	475.99
1847	2020.18	1897	1871.49	1847	1105.88	1897	636.432	1847	1867.24	1897	1690.68	1847	1776.83	1897	1276.2	1847	1847.85	1897	1034.9	1847	1643.48	1897	786.072	1847	322.383	1897	214.066	1847	653.846	1897	476.204
1848	2010.9	1898	1871.58	1848	1106.24	1898	636.663	1848	1869.49	1898	1690.9	1848	1774.28	1898	1276.56	1848	1849.54	1898	1035.12	1848	1644.37	1898	786.287	1848	322.257	1898	214.187	1848	652.583	1898	476.418
1849	2021.6	1899	1871.67	1849	1106.1	1899	636.893	1849	1862.54	1899	1691.12	1849	1779.18	1899	1276.92	1849	1847.09	1899	1035.34	1849	1643.18	1899	786.502	1849	322.712	1899	214.308	1849	653.018	1899	476.631
1850	2018.41	1900	1871.76	1850	1107.99	1900	637.123	1850	1863.97	1900	1691.34	1850	1775.22	1900	1277.28	1850	1844.78	1900	1035.55	1850	1643.19	1900	786.716	1850	324.656	1900	214.429	1850	654.314	1900	476.845
1851	2021.1	1901	1871.85	1851	1109.31	1901	637.353	1851	1867.94	1901	1691.56	1851	1778.72	1901	1277.64	1851	1847.2	1901	1035.77	1851	1643.73	1901	786.931	1851	322.249	1901	214.55	1851	651.549	1901	477.058
1852	2019.62	1902	1871.94	1852	1109.25	1902	637.582	1852	1867.98	1902	1691.78	1852	1780.33	1902	1277.99	1852	1846.32	1902	1035.99	1852	1648.55	1902	787.145	1852	321.99	1902	214.671	1852	652.389	1902	477.272
1853	2010.52	1903	1872.03	1853	1109.8	1903	637.812	1853	1866.14	1903	1692	1853	1776.21	1903	1278.35	1853	1843.1	1903	1036.21	1853	1645.61	1903	787.36	1853	324.995	1903	214.792	1853	655.482	1903	477.485
1854	2009.46	1904	1872.12	1854	1106.9	1904	638.042	1854	1865.3	1904	1692.22	1854	1774.18	1904	1278.71	1854	1844.02	1904	1036.43	1854	1649.18	1904	787.574	1854	325.717	1904	214.913	1854	658.177	1904	477.699
1855	2008.21	1905	1872.21	1855	1107.32	1905	638.272	1855	1864.89	1905	1692.43	1855	1779.33	1905	1279.07	1855	1841.88	1905	1036.65	1855	1651	1905	787.788	1855	324.316	1905	215.034	1855	658.009	1905	477.912
1856	2005.5	1906	1872.3	1856	1109.84	1906	638.501	1856	1864.67	1906	1692.65	1856	1782.93	1906	1279.43	1856	1839.83	1906	1036.86	1856	1651.01	1906	788.002	1856	323.703	1906	215.155	1856	656.047	1906	478.125
1857	2001.1	1907	1872.39	1857	1111.6	1907	638.731	1857	1869.57	1907	1692.87	1857	1779.39	1907	1279.79	1857	1840.63	1907	1037.08	1857	1651.43	1907	788.216	1857	323.842	1907	215.276	1857	657.113	1907	478.339
1858	1997.9	1908	1872.48	1858	1108.87	1908	638.96	1858	1870.04	1908	1693.09	1858	1776.13	1908	1280.15	1858	1843.04	1908	1037.3	1858	1651.95	1908	788.429	1858	323.457	1908	215.397	1858	661.74	1908	478.552
1859	1996.37	1909	1872.57	1859	1111.61	1909	639.189	1859	1865.77	1909	1693.3	1859	1771.48	1909	1280.51	1859	1844.61	1909	1037.52	1859	1655.2	1909	788.643	1859	323.883	1909	215.518	1859	662.31	1909	478.765
1860	1992.83	1910	1872.66	1860	1111.92	1910	639.418	1860	1866.69	1910	1693.52	1860	1763.16	1910	1280.87	1860	1848.1	1910	1037.74	1860	1655.2	1910	788.857	1860	324.041	1910	215.639	1860	659.909	1910	478.978
1861	1993.65	1911	1872.74	1861	1111.14	1911	639.648	1861	1868.55	1911	1693.73	1861	1772.88	1911	1281.22	1861	1847.44	1911	1037.96	1861	1655.52	1911	789.07	1861	324.104	1911	215.76	1861	661.342	1911	479.191
1862	1992.4	1912	1872.83	1862	1112.25	1912	639.877	1862	1866.56	1912	1693.95	1862	1773.31	1912	1281.58	1862	1841.65	1912	1038.17	1862	1654.39	1912	789.284	1862	324.294	1912	215.881	1862	660.406	1912	479.404
1863	2000.54	1913	1872.92	1863	1115.02	1913	640.106	1863	1868.04	1913	1694.17	1863	1766.32	1913	1281.94	1863	1841.74	1913	1038.39	1863	1656.84	1913	789.497	1863	325.536	1913	216.002	1863	664.037	1913	479.617
1864	2006.54	1914	1873.01	1864	1115.88	1914	640.334	1864	1867.03	1914	1694.38	1864	1768.04	1914	1282.3	1864	1840.74	1914	1038.61	1864	1656.47	1914	789.71	1864	326.842	1914	216.123	1864	665.941	1914	479.83
1865	2005.3	1915	1873.1	1865	1115.25	1915	640.563	1865	1868.08	1915	1694.6	1865	1768.51	1915	1282.66	1865	1838.84	1915	1038.83	1865	1660.67	1915	789.923	1865	324.592	1915	216.244	1865	661.507	1915	480.043
1866	2003.03	1916	1873.19	1866	1116.08	1916	640.792	1866	1870.02	1916	1694.81	1866	1765.62	1916	1283.02	1866	1842.19	1916	1039.05	1866	1658.53	1916	790.136	1866	326.555	1916	216.365	1866	661.509	1916	480.256
1867	1992.08	1917	1873.28	1867	1116.11	1917	641.02	1867	1870.9	1917	1695.03	1867	1764.37	1917	1283.38	1867	1839.52	1917	1039.27	1867	1659.41	1917	790.349	1867	326.228	1917	216.486	1867	661.344	1917	480.469
1868	1990.8	1918	1873.36	1868	1119.3	1918	641.249	1868	1865.56	1918	1695.24	1868	1754.23	1918	1283.74	1868	1835.91	1918	1039.49	1868	1656.1	1918	790.562	1868	326.927	1918	216.607	1868	660.042	1918	480.681
1869	1992.53	1919	1873.45	1869	1122.21	1919	641.477	1869	1863.95	1919	1695.45	1869	1763.32	1919	1284.1	1869	1831.78	1919	1039.7	1869	1659.93	1919	790.775	1869	327.943	1919	216.727	1869	660.942	1919	480.894
1870	1990.47	1920	1873.54	1870	1122.89	1920	641.706	1870	1865.09	1920	1695.67	1870	1760.67	1920	1284.46	1870	1837.5	1920	1039.92	1870	1662.63	1920	790.987	1870	327.966	1920	216.849	1870	660.574	1920	481.107
1871	1995.23	1921	1873.63	1871	1121.21	1921	641.934	1871	1866.16	1921	1695.88	1871	1764.72	1921	1284.82	1871	1842.61	1921	1040.14	1871	1663.25	1921	791.2	1871	329	1921	216.97	1871	662.476	1921	481.319
1872	1995.52	1922	1873.71	1872	1123.07	1922	642.162	1872	1867.81	1922	1696.1	1872	1766.56	1922	1285.18	1872	1845.18	1922	1040.36	1872	1668.1	1922	791.412	1872	327.353	1922	217.09	1872	661.704	1922	481.532
1873	1995.45	1923	1873.8	1873	1122.32	1923	642.39	1873	1863.95	1923	1696.31	1873	1765.11	1923	1285.54	1873	1846.09	1923	1040.58	1873	1663.56	1923	791.625	1873	326.577	1923	217.211	1873	663.3	1923	481.744
1874	1998.96	1924	1873.89	1874	1124.71	1924	642.618	1874	1866.89	1924	1696.52	1874	1762.58	1924	1285.9	1874	1848.4	1924	1040.8	1874	1666.08	1924	791.837	1874	326.567	1924	217.332	1874	666.707	1924	481.957
1875	1996.35	1925	1873.98	1875	1123.04	1925	642.846	1875	1864.28	1925	1696.73	1875	1764.1	1925	1286.26	1875	1843.15	1925	1041.02	1875	1666.77	1925	792.049	1875	327.713	1925	217.453	1875	666.51	1925	482.169
1876	1995.08	1926	1874.06	1876	1123.54	1926	643.074	1876	1869.16	1926	1696.95	1876	1762.53	1926	1286.62	1876	1845.05	1926	1041.24	1876	1666.13	1926	792.261	1876	327.649	1926	217.574	1876	667.076	1926	482.382
1877	1990.86	1927	1874.15	1877	1124.23	1927	643.302	1877	1865.93	1927	1697.16	1877	1758.83	1927	1286.98	1877	1841.31	1927	1041.46	1877	1662.42	1927	792.473	1877	327.108	1927	217.695	1877	665.539	1927	482.594
1878	1987.47	1928	1874.24	1878	1123.59	1928	643.53	1878	1868.75	1928	1697.37	1878	1762.85	1928	1287.34	1878	1841.68	1928	1041.67	1878	1662.68	1928	792.685	1878	327.373	1928	217.816	1878	665.803	1928	482.806
1879	1984.65	1929	1874.33	1879	1123.98	1929	643.757	1879	1866.65	1929	1697.58	1879	1762.69	1929	1287.7	1879	1835.85	1929	1041.89	1879	1661.98	1929	792.897	1879	329.136	1929	217.937	1879	667.39	1929	483.019
1880	1988.37	1930	1874.41	1880	1125.84	1930	643.985	1880	1864.2	1930	1697.79	1880	1755.87	1930	1288.06	1880	1842.44	1930	1042.11	1880	1663.93	1930	793.109	1880	328.563	1930	218.058	1880	671.542	1930	483.231
1881	1991.53	1931	1874.5	1881	1126.93	1931	644.212	1881	1864.17	1931	1698.01	1881	1756.89	1931	1288.42	1881	1837.38	1931	1042.33	1881	1664.31	1931	793.32	1881	327.742	1931	218.179	1881	677.759	1931	483.443
1882	1996.42	1932	1874.59	1882	1128.18	1932	644.439	1882	1865.74	1932	1698.22	1882	1764.52	1932	1288.78	1882	1833.95	1932	1042.55	1882	1661.66	1932	793.532	1882	331.344	1932	218.3	1882	678.034	1932	483.655
1883	1996.29	1933	1874.67	1883	1129.99	1933	644.667	1883	1863.86	1933	1698.43	1883	1765.93	1933	1289.14	1883	1832.62	1933	1042.77	1883	1664.24	1933	793.743	1883	331.589	1933	218.421	1883	677.071	1933	483.867
1884	2000.72	1934	1874.76	1884	1131.04	1934	644.894	1884	1861.78	1934	1698.64	1884	1768.61	1934	1289.5	1884	1834.44	1934	1042.99	1884	1667.39	1934	793.954	1884	328.37	1934	218.542	1884	675.182	1934	484.079
1885	1995.37	1935	1874.85	1885	1134.47	1935	645.121	1885	1859.17	1935	1698.85	1885	1769.66	1935	1289.87	1885	1833.99	1935	1043.21	1885	1667.01	1935	794.166	1885	332.014	1935	218.663	1885	672.881	1935	484.291
1886	1996.08	1936	1874.93	1886	1133.22	1936	645.348	1886	1857.68	1936	1699.06	1886	1777.89	1936	1290.23	1886	1833.53	1936	1043.43	1886	1665.31	1936	794.377	1886	329.367	1936	218.784	1886	672.531	1936	484.503
1887	1999.32	1937	1875.02	1887	1135.35	1937	645.575	1887	1861.91	1937	1699.27	1887	1777.7	1937	1290.59	1887	1833.19	1937	1043.65	1887	1666.5	1937	794.588	1887	328.866	1937	218.905	1887	674.225	1937	484.715
1888	2002.58	1938	1875.1	1888	1136.69	1938	645.802	1888	1861.09	1938	1699.48	1888	1775.33	1938	1290.95	1888	1835.97	1938	1043.87	1888	1667.76	1938	794.799	1888	331.007	1938	219.026	1888	672.773	1938	484.926
1889	2006.7	1939	1875.19	1889	1137.29	1939	646.029	1889	1859.45	1939	1699.69	1889	1772.47	1939	1291.31	1889	1835.22	1939	1044.09	1889	1666.82	1939	795.01	1889	333.554	1939	219.147	1889	673.787	1939	485.138
1890	2005.35	1940	1875.28	1890	1137.04	1940	646.255	1890	1858.96	1940	1699.89	1890	1777.18	1940	1291.67	1890	1832.89	1940	1044.31	1890	1666.88	1940	795.22	1890	332.676	1940	219.268	1890	679.737	1940	485.35
1891	2000.12	1941	1875.36	1891	1137.59	1941	646.482	1891	1860	1941	1700.1	1891	1774.33	1941	1292.03	1891	1831.49	1941	1044.53	1891	1668.77	1941	795.431	1891	336.734	1941	219.389	1891	678.664	1941	485.562
1892	2001.65	1942	1875.45	1892	1136.07	1942	646.708	1892	1858.1	1942	1700.31	1892	1773.21	1942	1292.39	1892	1832.57	1942	1044.74	1892	1672.55	1942	795.641	1892	342.741	1942	219.51	1892	678.211	1942	485.773
1893	2003.87	1943	1875.53	1893	1133.82	1943	646.935	1893	1853.52	1943	1700.52	1893	1770.25	1943	1292.75	1893	1835.47	1943	1044.96	1893	1672.04	1943	795.852	1893	341.297	1943	219.631	1893	682.183	1943	485.985
1894	2005.78	1944	1875.62	1894	1134.6	1944	647.161	1894	1854.71	1944	1700.73	1894	1769.94	1944	1293.12	1894	1838.7	1944	1045.18	1894	1668.07	1944	796.062	1894	339.384	1944	219.752	1894	682.214	1944	486.196
1895	2002.19	1945	1875.7	1895	1137.47	1945	647.388	1895	1858.41	1945	1700.94	1895	1770.91	1945	1293.48	1895	1838.85	1945	1045.4	1895	1672.11	1945	796.273	1895	337.867	1945	219.873	1895	682.395	1945	486.408
1896	1998.85	1946	1875.79	1896	1141.07	1946	647.614	1896	1854.05	1946	1701.14	1896	1764.41	1946	1293.84	1896	1841.88	1946	1045.62	1896	1673.49	1946	796.483	1896	337.164	1946	219.994	1896	681.927	1946	486.619
1897	1999.75	1947	1875.87	1897	1138.69	1947	647.84	1897	1849.97	1947	1701.35	1897	1766.6	1947	1294.2	1897	1837.68	1947	1045.84	1897	1675.14	1947	796.693	1897	335.94	1947	220.114	1897	678.51	1947	486.831
1898	1999.25	1948	1875.96	1898	1141.33	1948	648.066	1898	1849.91	1948	1701.56	1898	1756.45	1948	1294.56	1898	1837.52	1948	1046.06	1898	1679.24	1948	796.903	1898	335.219	1948	220.235	1898	679.295	1948	487.042
1899	2000.38	1949	1876.04	1899	1140.78	1949	648.292	1899	1851.82	1949	1701.77	1899	1756.61	1949	1294.92	1899	1842.18	1949	1046.28	1899	1677.98	1949	797.113	1899	333.633	1949	220.356	1899	672.936	1949	487.253
1900	2000.55	1950	1876.13	1900	1140.85	1950	648.518	1900	1850.52	1950	1701.97	1900	1758.71	1950	1295.28	1900	1840.1	1950	1046.5	1900	1682.15	1950	797.323	1900	333.11	1950	220.477	1900	674.348	1950	487.464
1901	1999.44	1951	1876.21	1901	1141.12	1951	648.743	1901	1846.6	1951	1702.18	1901	1759.58	1951	1295.65	1901	1837.76	1951	1046.72	1901	1681.07	1951	797.532	1901	333.145	1951	220.598	1901	674.933	1951	487.676
1902	1992.77	1952	1876.3	1902	1136.5	1952	648.969	1902	1850.49	1952	1702.38	1902	1763.82	1952	1296.01	1902	1840.58	1952	1046.94	1902	1681.94	1952	797.742	1902	333.718	1952	220.719	1902	680.809	1952	487.887
1903	1992.42	1953	1876.38	1903	1141.37	1953	649.195	1903	1845.7	1953	1702.59	1903	1765.89	1953	1296.37	1903	1841.99	1953	1047.16	1903	1678.33	1953	797.952	1903	340.14	1953	220.84	1903	683.48	1953	488.098
1904	1992.92	1954	1876.47	1904	1136.68	1954	649.42	1904	1847.95	1954	1702.8	1904	1763.9	1954	1296.73	1904	1838.01	1954	1047.38	1904	1680.44	1954	798.161	1904	339.181	1954	220.961	1904	685.265	1954	488.309
1905	1992.15	1955	1876.55	1905	1140	1955	649.646	1905	1852.37	1955	1703	1905	1759.65	1955	1297.09	1905	1838.29	1955	1047.6	1905	1679.92	1955	798.37	1905	337.118	1955	221.082	1905	686.02	1955	488.52
1906	1994.66	1956	1876.63	1906	1141.53	1956	649.871	1906	1852.75	1956	1703.21	1906	1756.96	1956	1297.45	1906	1839.91	1956	1047.82	1906	1682.45	1956	798.58	1906	336.102	1956	221.203	1906	690.631	1956	488.731
1907	1995.65	1957	1876.72	1907	1143.31	1957	650.096	1907	1852.83	1957	1703.41	1907	1753.19	1957	1297.82	1907	1841.18	1957	1048.04	1907	1682.46	1957	798.789	1907	339.398	1957	221.324	1907	689.551	1957	488.942
1908	1997.64	1958	1876.8	1908	1144.41	1958	650.322	1908	1851.3	1958	1703.62	1908	1757.36	1958	1298.18	1908	1832.43	1958	1048.26	1908	1683.46	1958	798.998	1908	344.652	1958	221.445	1908	689.1	1958	489.153
1909	1996.16	1959	1876.89	1909	1142.83	1959	650.547	1909	1853.87	1959	1703.82	1909	1761.41	1959	1298.54	1909	1830.77	1959	1048.48	1909	1683.51	1959	799.207	1909	346.921	1959	221.566	1909	685.299	1959	489.364
1910	1995.33	1960	1876.97	1910	1145.89	1960	650.772	1910	1849.91	1960	1704.02	1910	1757.55	1960	1298.9	1910	1832.22	1960	1048.7	1910	1682.82	1960	799.416	1910	349.096	1960	221.687	1910	685.031	1960	489.575
1911	1986.64	1961	1877.06	1911	1147.94	1961	650.997	1911	1855.58	1961	1704.23	1911	1760.43	1961	1299.27	1911	1831.38	1961	1048.92	1911	1681.3	1961	799.625	1911	347.725	1961	221.808	1911	681.152	1961	489.785
1912	1990.49	1962	1877.14	1912	1147.28	1962	651.222	1912	1857.11	1962	1704.43	1912	1759.65	1962	1299.63	1912	1834.77	1962	1049.14	1912	1683	1962	799.833	1912	344.069	1962	221.929	1912	680.819	1962	489.996
1913	1992.05	1963	1877.22	1913	1149.61	1963	651.446	1913	1856.35	1963	1704.63	1913	1759.92	1963	1299.99	1913	1831.54	1963	1049.36	1913	1686.03	1963	800.042	1913	341.987	1963	222.049	1913	686.53	1963	490.207
1914	1994.52	1964	1877.31	1914	1150.14	1964	651.671	1914	1859.43	1964	1704.84	1914	1754.52	1964	1300.35	1914	1829.08	1964	1049.58	1914	1683.76	1964	800.25	1914	342.425	1964	222.17	1914	690.255	1964	490.417
1915	1996.14	1965	1877.39	1915	1148.7	1965	651.896	1915	1857.8	1965	1705.04	1915	1760.7	1965	1300.71	1915	1831.82	1965	1049.8	1915	1688.37	1965	800.459	1915	345.391	1965	222.291	1915	692.617	1965	490.628
1916	1994.68	1966	1877.47	1916	1150.14	1966	652.12	1916	1856.04	1966	1705.24	1916	1760.35	1966	1301.08	1916	1832.39	1966	1050.02	1916	1684.83	1966	800.667	1916	342.971	1966	222.412	1916	691.067	1966	490.838
1917	1996.79	1967	1877.56	1917	1151.33	1967	652.345	1917	1859.86	1967	1705.45	1917	1762.38	1967	1301.44	1917	1831.57	1967	1050.24	1917	1685.41	1967	800.875	1917	342.613	1967	222.533	1917	687.668	1967	491.049
1918	1994.89	1968	1877.64	1918	1152.36	1968	652.569	1918	1858.78	1968	1705.65	1918	1766.12	1968	1301.8	1918	1831.56	1968	1050.46	1918	1687.63	1968	801.084	1918	342.859	1968	222.654	1918	689.103	1968	491.259
1919	1995.08	1969	1877.72	1919	1151.35	1969	652.793	1919	1858.7	1969	1705.85	1919	1767.17	1969	1302.16	1919	1833.01	1969	1050.68	1919	1686.6	1969	801.292	1919	342.409	1969	222.775	1919	692.925	1969	491.469
1920	1999.89	1970	1877.81	1920	1153.11	1970	653.018	1920	1858.58	1970	1706.05	1920	1766.16	1970	1302.53	1920	1829.82	1970	1050.9	1920	1686.61	1970	801.5	1920	342.813	1970	222.896	1920	695.479	1970	491.68
1921	1992.42	1971	1877.89	1921	1154.6	1971	653.242	1921	1857.6	1971	1706.26	1921	1761.99	1971	1302.89	1921	1830.15	1971	1051.12	1921	1688.25	1971	801.708	1921	342.3	1971	223.017	1921	698.344	1971	491.89
1922	1987.66	1972	1877.97	1922	1156.52	1972	653.466	1922	1860.82	1972	1706.46	1922	1763.47	1972	1303.25	1922	1833.87	1972	1051.35	1922	1685.41	1972	801.915	1922	343.196	1972	223.138	1922	697.078	1972	492.1
1923	1988.39	1973	1878.05	1923	1155.24	1973	653.69	1923	1853.96	1973	1706.66	1923	1762.19	1973	1303.62	1923	1831.26	1973	1051.57	1923	1683.24	1973	802.123	1923	346.13	1973	223.258	1923	695.247	1973	492.31
1924	1993.73	1974	1878.14	1924	1156.87	1974	653.914	1924	1851.79	1974	1706.86	1924	1760.51	1974	1303.98	1924	1828.41	1974	1051.79	1924	1685.66	1974	802.331	1924	345.37	1974	223.38	1924	689.607	1974	492.521
1925	1993.25	1975	1878.22	1925	1158.41	1975	654.138	1925	1847.78	1975	1707.06	1925	1764.6	1975	1304.34	1925	1828.36	1975	1052.01	1925	1684.44	1975	802.538	1925	343.552	1975	223.5	1925	692.098	1975	492.731
1926	1999.46	1976	1878.3	1926	1160.57	1976	654.361	1926	1847.49	1976	1707.26	1926	1755.95	1976	1304.7	1926	1825.18	1976	1052.23	1926	1682.87	1976	802.746	1926	342.183	1976	223.621	1926	693.623	1976	492.941
1927	2004	1977	1878.38	1927	1159.28	1977	654.585	1927	1849.94	1977	1707.46	1927	1756.49	1977	1305.07	1927	1827.04	1977	1052.45	1927	1685.97	1977	802.953	1927	339.879	1977	223.742	1927	693.129	1977	493.151
1928	2007.83	1978	1878.47	1928	1158.47	1978	654.809	1928	1854.48	1978	1707.66	1928	1757.35	1978	1305.43	1928	1817.76	1978	1052.67	1928	1684.44	1978	803.161	1928	342.466	1978	223.863	1928	692.097	1978	493.361
1929	2006.99	1979	1878.55	1929	1158.88	1979	655.032	1929	1851.13	1979	1707.86	1929	1754.89	1979	1305.79	1929	1819.78	1979	1052.89	1929	1685	1979	803.368	1929	342.71	1979	223.984	1929	695.314	1979	493.571
1930	2007.28	1980	1878.63	1930	1157.15	1980	655.255	1930	1855.66	1980	1708.06	1930	1753.15	1980	1306.15	1930	1820.31	1980	1053.11	1930	1685.52	1980	803.575	1930	342.53	1980	224.105	1930	696.842	1980	493.781
1931	2010.6	1981	1878.71	1931	1158.17	1981	655.479	1931	1855.69	1981	1708.26	1931	1755.68	1981	1306.52	1931	1825.31	1981	1053.33	1931	1685.32	1981	803.782	1931	338.954	1981	224.226	1931	694.093	1981	493.99
1932	2008.97	1982	1878.79	1932	1162.02	1982	655.702	1932	1854.28	1982	1708.46	1932	1754.43	1982	1306.88	1932	1826.95	1982	1053.55	1932	1684.75	1982	803.989	1932	339.095	1982	224.347	1932	696.086	1982	494.2
1933	2003.79	1983	1878.88	1933	1161.95	1983	655.925	1933	1844.69	1983	1708.66	1933	1752.57	1983	1307.24	1933	1827.27	1983	1053.77	1933	1689.45	1983	804.196	1933	344.619	1983	224.468	1933	698.594	1983	494.41
1934	2003.37	1984	1878.96	1934	1158.48	1984	656.148	1934	1849.02	1984	1708.86	1934	1759.07	1984	1307.61	1934	1826.04	1984	1053.99	1934	1687.77	1984	804.402	1934	344.538	1984	224.589	1934	704.117	1984	494.62
1935	2005.5	1985	1879.04	1935	1161.6	1985	656.371	1935	1849.11	1985	1709.05	1935	1762.11	1985	1307.97	1935	1825.83	1985	1054.22	1935	1688.22	1985	804.609	1935	343.585	1985	224.709	1935	704.903	1985	494.829
1936	2000.97	1986	1879.12	1936	1160.86	1986	656.594	1936	1847.69	1986	1709.25	1936	1751.72	1986	1308.33	1936	1829.22	1986	1054.44	1936	1689.5	1986	804.816	1936	344.045	1986	224.83	1936	703.109	1986	495.039
1937	1997.5	1987	1879.2	1937	1160.72	1987	656.817	1937	1846.02	1987	1709.45	1937	1755.3	1987	1308.69	1937	1826.03	1987	1054.66	1937	1689.5	1987	805.022	1937	345.998	1987	224.951	1937	695.362	1987	495.248
1938	2004.77	1988	1879.28	1938	1162.16	1988	657.04	1938	1849.28	1988	1709.65	1938	1755.88	1988	1309.06	1938	1826.82	1988	1054.88	1938	1688.54	1988	805.229	1938	342.868	1988	225.072	1938	693.384	1988	495.458
1939	2010.3	1989	1879.36	1939	1164.15	1989	657.263	1939	1849.54	1989	1709.85	1939	1752.89	1989	1309.42	1939	1824.59	1989	1055.1	1939	1687.59	1989	805.435	1939	342.767	1989	225.193	1939	691.76	1989	495.667
1940	2010.31	1990	1879.44	1940	1162.6	1990	657.485	1940	1852.22	1990	1710.04	1940	1756.15	1990	1309.78	1940	1824.88	1990	1055.32	1940	1689.22	1990	805.641	1940	343.765	1990	225.314	1940	693.478	1990	495.877
1941	2013.85	1991	1879.53	1941	1163.18	1991	657.708	1941	1844.21	1991	1710.24	1941	1755.14	1991	1310.15	1941	1825.78	1991	1055.54	1941	1686.25	1991	805.847	1941	348.874	1991	225.435	1941	693.712	1991	496.086
1942	2014.08	1992	1879.61	1942	1164.89	1992	657.93	1942	1847.66	1992	1710.44	1942	1757.32	1992	1310.51	1942	1827.14	1992	1055.77	1942	1687.72	1992	806.053	1942	351.293	1992	225.556	1942	693.665	1992	496.295
1943	2012.38	1993	1879.69	1943	1165.14	1993	658.153	1943	1848.01	1993	1710.63	1943	1757.36	1993	1310.87	1943	1824.95	1993	1055.99	1943	1689.68	1993	806.259	1943	352.413	1993	225.676	1943	691.007	1993	496.505
1944	2007.21	1994	1879.77	1944	1169.01	1994	658.375	1944	1847.2	1994	1710.83	1944	1761.1	1994	1311.24	1944	1825.69	1994	1056.21	1944	1689.3	1994	806.465	1944	347.107	1994	225.797	1944	691.152	1994	496.714
1945	2005.56	1995	1879.85	1945	1166.03	1995	658.597	1945	1851.39	1995	1711.03	1945	1759.26	1995	1311.6	1945	1828.21	1995	1056.43	1945	1687.01	1995	806.671	1945	346.841	1995	225.918	1945	695.241	1995	496.923
1946	2003.66	1996	1879.93	1946	1166.13	1996	658.819	1946	1852.43	1996	1711.22	1946	1757.63	1996	1311.96	1946	1825.85	1996	1056.65	1946	1686.76	1996	806.877	1946	346.84	1996	226.039	1946	695.969	1996	497.132
1947	2009.33	1997	1880.01	1947	1165.1	1997	659.041	1947	1854.77	1997	1711.42	1947	1754.04	1997	1312.33	1947	1827.13	1997	1056.87	1947	1688.4	1997	807.082	1947	343.899	1997	226.16	1947	696.557	1997	497.341
1948	2009.76	1998	1880.09	1948	1164.69	1998	659.263	1948	1849.51	1998	1711.61	1948	1752.49	1998	1312.69	1948	1825.31	1998	1057.1	1948	1686.1	1998	807.288	1948	343.944	1998	226.281	1948	695.24	1998	497.55
[truncated: 1,006 more rows]

## Sheet: CO 1.0
Time (us)	1583 K, 1.274 atm	Time (us)	Model	Time (us)	1345 K, 1.292 atm	Time (us)	Model	Time (us)	1526 K, 1.292 atm	Time (us)	Model	Time (us)	1496 K, 1.325 atm	Time (us)	Model	Time (us)	1458 K, 1.357 atm	Time (us)	Model	Time (us)	1402 K, 1.344 atm	Time (us)	Model	Time (us)	1338 K, 1.409 atm	Time (us)	Model	Time (us)	1240 K, 1.369 atm	Time (us)	Model	Time (us)	1273 K, 1.382 atm	Time (us)	Model
-50	-21.2882	0	0	-50	-15.4299	0	0	-50	392.639	0	0	-50	209.758	0	0	-50	-9.31486	0	0	-50	4.99643	0	0	-50	57.3694	0	0	-50	14.537	0	0	-50	5.26559	0	0
-49	166.708	1	27.8209	-49	67.1689	1	0.139394	-49	-72.2249	1	9.66894	-49	299.328	1	5.25763	-49	-12.2426	1	2.30517	-49	-0.0414989	1	0.613483	-49	363.968	1	0.115073	-49	7.16582	1	0.00594341	-49	2.26286	1	0.0171553
-48	292.698	2	61.2775	-48	384.879	2	0.306447	-48	-56.2643	2	21.8864	-48	-111.756	2	11.9621	-48	0.355248	2	5.22982	-48	-0.260163	2	1.36967	-48	138.484	2	0.25229	-48	166.958	2	0.013211	-48	44.0183	2	0.0376498
-47	-113.774	3	97.3846	-47	36.5172	3	0.489626	-47	-28.1634	3	35.6636	-47	-39.3766	3	19.6398	-47	230.444	3	8.60589	-47	2.58363	3	2.23002	-47	-93.62	3	0.402473	-47	346.392	3	0.0207045	-47	233.277	3	0.0591198
[truncated: 3,001 more rows]

## Sheet: CO 1.5
Time (us)	1592 K, 1.308 atm	Time (us)	Model	Time (us)	1616 K, 1.245 atm	Time (us)	Model	Time (us)	1355 K, 1.348 atm	Time (us)	Model	Time (us)	1429 K, 1.323 atm	Time (us)	Model	Time (us)	1524 K, 1.341 atm	Time (us)	Model	Time (us)	1320 K, 1.394 atm	Time (us)	Model	Time (us)	1624 K, 1.257 atm	Time (us)	Model	Time (us)	1265 K, 1.389 atm	Time (us)	Model
[truncated: 3,001 more rows]

[truncated: 1 more sheets: Pyrolysis]
