# Supplementary material for: Bis(2,2,2-trifluoroethyl) Carbonate As a Fire Suppressant Candidate for Lithium-Ion Batteries
Source: Energy Fuels. 2025 Jan 22;39(10):4893–908. doi: 10.1021/acs.energyfuels.4c05359 (PMC11912212; doi:10.1021/acs.energyfuels.4c05359)
Supplement: Supplementary file 3 — ef4c05359_si_003.txt [file ef4c05359_si_003.txt]

!!! LIB electrolyte surrogate model !!!
!K. Kanayama, C.M. Gr  goire, S.P. Cooper, E.L. Petersen, O. Mathieu, K. Maruta, H. Nakamura, Shock Tube Experiments and Chemical Kinetic Modeling of Oxidation of Ethylene Carbonate: A Lithium-Ion Battery Electrolyte Surrogate Model, submitted to Combust. Flame (2023).
!
!
!
!EC pyrolysis sub-mechanism:
!K. Kanayama, S. Takahashi, H.Nakamura, T. Tezuka, K. Maruta, Experimental and modeling study on pyrolysis of ethylene carbonate/dimethyl carbonate mixture, Combust. Flame 245 (2022) 112359.
!
!DMC, EMC, and DEC sub-mechanisms:
!S. Takahashi, K. Kanayama, S. Morikura, H. Nakamura, T. Tezuka, K. Maruta, Study on Oxidation and Pyrolysis of Carbonate Esters inusing a Micro Flow Reactor with a Controlled Temperature Profile. Part II: Chemical Kinetic Modeling of Ethyl Methyl Carbonate, Combust. Flame 238 (2022) 111979.
!
!C0-C2 base mechanism: NUIGMech1.1
!Y. Wu, S. Panigrahy, A.B. Sahu, C. Bariki, J. Liang, A. Mohamed, S. Dong, C. Tang, H. Pitsch, Z. Huang, H.J. Curran, Understanding the antagonistic effect of methanol as a component in surrogate fuel models: A case study of methanol/n-heptane mixtures, Combust. Flame 226 (2021) 229-242.
! M. Baigmohammadi, V. Patel, S. Nagaraja, A. Ramalingam, S. Martinez, S. Panigrahy, A. Mohamed, K.P. Somers, U. Burke, K.A. Heufer, A. Pekalski, H.J. Curran, Comprehensive experimental and simulation study of the ignition delay time characteristics of binary blended methane, ethane, and ethylene over a wide range of temperature, pressure, equivalence ratio, and dilution, Energy Fuels 34 (2020) 8808-8823.
!
!Reference:
!A. Joshi, X. You, T.A. Barckholtz, H. Wang, Thermal Decomposition of Ethylene Oxide: Potential Energy Surface, Master Equation Analysis, and Detailed Kinetic Modeling, J. Phys. Chem. A 109 (2005) 8016   8027.
!P. Zhang, S. Li, Y. Wang, W. Ji, W. Sun, B. Yang, X. He, Z. Wang, C.K. Law, F. Zhang, Measurement of reaction rate constants using RCM: A case study of decomposition of dimethyl carbonate to dimethyl ether, Combust. Flame 183 (2017) 30   38.
!A. Wildenberg, Y. Fenard, M. Carbonnier, A. K  romn  s, B. Lefort, Z. Serinyel, G. Dayma, L. Le Moyne, P. Dagaut, K.A. Heufer, An experimental and kinetic modeling study on the oxidation of 1,3-dioxolane, Proc. Combust. Inst. 38 (2021) 543   553.
!A. Wildenberg, M. D  ntgen, I.S. Roy, C. Huang, B. Lefort, L. Le Moyne, A. K  romn  s, K. Leonhard, K.A. Heufer, Solving the riddle of the high-temperature chemistry of 1,3-dioxolane, Proc. Combust. Inst. 000 (2022) in press.
!C.M. Gr  goire, S.P. Cooper, M. Khan-Ghauri, S.A. Alturaifi, E.L. Petersen, O. Mathieu, Pyrolysis study of dimethyl carbonate, diethyl carbonate, and ethyl methyl carbonate using shock-tube spectroscopic CO measurements and chemical kinetics investigation, Combust. Flame 249 (2023) 112594. 
!C.M. Gr  goire, E.L. Petersen, O. Mathieu, Shock-Tube CO Measurements during the Pyrolysis of Ethylene Carbonate, submitted to Combust. Flame (2023).
!

ELEMENTS
C H N O AR HE F
END


SPECIES

AR N2 HE 

H2 H O2 O H2O OH OHV 
H2O2 HO2 HOCO 

CO CO2 
CH3O2H CH3O2 CH2O2H CH4 CH3 
CH2 CH2(S) C CH CHV 
CH3OH CH3O CH2OH HO2CHO HOCH2O2H 
HOCH2O2 OCH2O2H HOCH2O O2CHO HOCHO 
OCHO CH2O HCO HCOH 

C2H5O2H C2H5O2 C2H6 C2H5 CHOCHO C2H3OOH 
C2H3OO CHCHO C2H4 C2H3 C2O 
C2H2 C2H H2CC C2 O2C2H4OH 
C2H4O2H C2H4O1-2 C2H3O1-2 C2H5OH C2H5O 
PC2H4OH SC2H4OH O2CH2CHO HO2CH2CO CH2CO2 
CH3CHO CH3CO CH2CHO C2H3OH C2H2OH 
SC2H2OH CH2CO HCCO HCCOH CH2COOH 
CH3COH CH3CO3H CH3CO3 CH3CO2 CH3OCH2O2H 
CH3OCH2O2 CH2OCH2O2H O2CH2OCH2O2H HO2CH2OCHO OCH2OCHO 
HOCH2OCO CH3OCH2OH CH3OCH2O CH3OCH3 CH3OCH2 
CH3OCHO CH3OCO CH2OCHO HO2CH2CHO HOCH2CHO 
HOCH2CO HOCHCHO OCH2CHO CH3COOH O2CCHOOJ 

DEC CJCOC*OOCC CCJOC*OOCC CCOC*OOCJ 
CCOC*OOH CJCOC*OOH CCJOC*OOH CJOC*OOH CCOC*OOJ 
CCOCJ*O HOC*OOH C*COC*OOCC C*COC*OOCCJ C*COC*OOCJC 
C*COC*OOH C*COCJ*O HOOCH2CHO OJCH2CHO HCOHCO 
CCOC*OOCCOOH-2 CCOC*OOCCOOH-1 CCOC*OOCCOO-2 CCOC*OOCCOO-1 CCOC*OOCJCOOH-2 
CCOC*OOCCJOOH-1 CCJOC*OOCCOOH-2 CCJOC*OOCCOOH-1 CJCOC*OOCCOOH-1 DEC-OOH-12-O2 
DEC-OOH-21-O2 DEC-OOH-23-O2 DEC-OOH-13-O2 DEC-OOH-14-O2 DEC-KET-12 
DEC-KET-21 DEC-KET-23 DEC-KET-13 DEC-KET-14 CCOC*OOCCO-2 
CCOC*OOCCO-1 CCOC*OO-COC C2H2O2 

CCOC*OOC CJCOC*OOC CCJOC*OOC COC*OOH COC*OOJ CH2C(OH)2 CC*OOH 
CJC*OOH CH3OC2H5 C2H5OCH2 CH3OC2H4S CH3OC2H4P 

COC*OOC COC*OOCJ COC*OOCH 

CY(COC*OOC) CY(CJOC*OOC) O*CCOCJ*O 

! FLUORINE SPECIES C0 & C1
HOF		FO		F2O
HF              F               F2
CH3F            CH2F2           CHF3            CF4
CH2F            CHF2            CHF
CF3             CF2             CF
CF3OH           CF3O            CF3O2           CF3O2H
CHFO            CF2O            CFO

! FLUORINE SPECIES C2

CH3CH2F         CH3CHF          CH2FCH2
CH3CHF2         CHF2CH2
CH2FCH2F        CH2FCHF         
CH2FCHF2        CHF2CHF         CH2FCF2
CH3CF3          CF3CH2
CH2FCF3         CF3CHF
CHF2CHF2        CHF2CF2
CHF2CF3         CH3CF2          
CF3CF3          CF3CF2
CH2CHF          CH2CF2          CHFCHF          CHFCF2
CF2CF2
CHFCH           CH2CF           CF2CH           CHFCF
CF2CF

C2HF            C2F2            
CF3CHO          CF3CO           CF3COF
CHF2CHO         CF2CHO          CHF2CO
CHFCO           CF2CO           FCCO


! Di-(2,2,2-trifluoroethyl) carbonate subset

CF3CH2OCOOCH2CF3
CF3CH2OCOOCHCF3
CF3CH2OCOOCH2
CF3CH2OCOOCHCF2
CF2CHOCOOCHCF3
CF3CH2OCOO
CF3CHOCOOH
CF3CH2OCO
CF3CH2O
CF2CHOCOOCHCF2
CF2CHOCOOCH2
CF2CHOCOO
CF2CHOCO
CF3CH2OCHO

    
CF2CHOCOOCHCF2     
CF3CHOCOOCH3
CF2CHOCOOCH2       
CF3CHOCHO
CF2CHOCHO   

END


REACTIONS MOLES CAL/MOLE
!++++++++++++++++++++++++++++++++++++++++++++++++++++++++++++++++++++++++++++++++++++++++++++++++++++++++++++++++++++++++++++++++++++++++++++++++++++++++++++++
!\KINETICS_MODULE: H2_O2
!++++++++++++++++++++++++++++++++++++++++++++++++++++++++++++++++++++++++++++++++++++++++++++++++++++++++++++++++++++++++++++++++++++++++++++++++++++++++++++++
!----------------------------------------------------------------------------------------------------------------------------------
!\SUBMECH: H2
!----------------------------------------------------------------------------------------------------------------------------------
!___________________________________________________________________________________________________________
!\REACTIONCLASS: RH(=)PRODUCTS
!___________________________________________________________________________________________________________
!\Author: AK !\Ref: TSANG AND HAMPSON, J. PHYS. CHEM. REF. DATA, 15 !\Comment: WARNING
H2+M=2H+M    4.577E19 -1.4 1.044E5
    HE/0.83/
    CO/1.9/
    CH4/2.0/
    H2/2.5/
    C2H6/3.0/
    CO2/3.8/
    H2O/12.0/
!___________________________________________________________________________________________________________
!\REACTIONCLASS: RH+R_ABSTRACTION
!___________________________________________________________________________________________________________
!\Author: SP !\Ref: BAULCH, D. L.; BOWMAN, C. T.; COBOS, J PHYS CHEM REF DATA 2005, 34, 757-1397. !\Comment: WARNING
O+H2=OH+H    3.8E12 0.0 7.948E3
    DUP
!\Author: SP !\Ref: BAULCH, D. L.; BOWMAN, C. T.; COBOS, J PHYS CHEM REF DATA 2005, 34, 757-1397. !\Comment: WARNING
O+H2=OH+H    8.8E14 0.0 1.9175E4
    DUP
!\Author: UB !\Ref: J.V.MICHAEL SUTHERLAND, J.PHYS.CHEM. 92(1988) 3853 !\Comment: WARNING
H2+OH=H+H2O    2.2E8 1.51 3.43E3
!___________________________________________________________________________________________________________
!\REACTIONCLASS: TERMOLECULARREACTIONH+O2+R(=)RH+O2!!AUTHOR
!___________________________________________________________________________________________________________
!\Author: WARNING !\Ref: WARNING !\Comment: WARNING
2H+O2=H2+O2    8.8E22 -1.835 8.0E2
!\Author: WARNING !\Ref: WARNING !\Comment: WARNING
2H+O2=2OH    4.0E22 -1.835 8.0E2
!\Author: WARNING !\Ref: WARNING !\Comment: WARNING
H+O2+O=OH+O2    7.35E22 -1.835 8.0E2
!\Author: WARNING !\Ref: WARNING !\Comment: WARNING
H+O2+OH=H2O+O2    2.56E22 -1.835 8.0E2
!----------------------------------------------------------------------------------------------------------------------------------
!\ENDSUBMECH: H2
!----------------------------------------------------------------------------------------------------------------------------------
!----------------------------------------------------------------------------------------------------------------------------------
!\SUBMECH: O2
!----------------------------------------------------------------------------------------------------------------------------------
!___________________________________________________________________________________________________________
!\REACTIONCLASS: RH(=)PRODUCTS
!___________________________________________________________________________________________________________
!\Author: AK !\Ref: TSANG AND HAMPSON, J. PHYS. CHEM. REF. DATA, 15 !\Comment: WARNING
2O+M=O2+M    6.165E15 -0.5 0.0E0
    HE/0.83/
    AR/0.83/
    CO/1.9/
    CH4/2.0/
    H2/2.5/
    C2H6/3.0/
    CO2/3.8/
    H2O/12.0/
!___________________________________________________________________________________________________________
!\REACTIONCLASS: RADICAL_ADDITIONH
!___________________________________________________________________________________________________________
!\Author: AK !\Ref: HONG ET AL. PROC. OF THE COMB. INST. 33(2011) 309?16 !\Comment: 2 PARAMETER FIT
O2+H=O+OH    1.04E14 0.0 1.5286E4
!----------------------------------------------------------------------------------------------------------------------------------
!\ENDSUBMECH: O2
!----------------------------------------------------------------------------------------------------------------------------------
!----------------------------------------------------------------------------------------------------------------------------------
!\SUBMECH: H2O
!----------------------------------------------------------------------------------------------------------------------------------
!___________________________________________________________________________________________________________
!\REACTIONCLASS: RH(=)PRODUCTS
!___________________________________________________________________________________________________________
!\Author: ABS_TEST SP !\Ref: SELLEVAG, S. R.;J. PHYS. CHEM. A 2008, 112, 50855095 ! !\Comment: WARNING
H+OH(+M)=H2O(+M)    2.5E13 0.234 -1.14E2
    AR/0.4/
    HE/0.57/
    O2/1.0/
    N2/1.0/
    H2/1.5/
    H2O/13.0/
    LOW/4.53E21 -1.81E0 4.92E2/
    TROE/7.3E-1 1.0E-30 1.0E30 1.0E30/
!___________________________________________________________________________________________________________
!\REACTIONCLASS: RH+R_ABSTRACTION
!___________________________________________________________________________________________________________
!\Author: WARNING !\Ref: G. ALTINAY, J. PHYS. CHEM. A, 118(2014), PP. 38-54 !\Comment: WARNING
2OH=H2O+O    2.88E6 1.79 -1.75E3
!___________________________________________________________________________________________________________
!\REACTIONCLASS: RADICAL_ALPHA_SCISSION
!___________________________________________________________________________________________________________
!\Author: AK !\Ref: TSANG AND HAMPSON, J. PHYS. CHEM. REF. DATA, 15 !\Comment: WARNING
O+H+M=OH+M    4.714E18 -1.0 0.0E0
    AR/0.75/
    HE/0.75/
    CO/1.5/
    CH4/2.0/
    CO2/2.0/
    H2/2.5/
    C2H6/3.0/
    H2O/12.0/
!===========================================================================================================
!\SUBSPECIES: OHV
!===========================================================================================================
!___________________________________________________________________________________________________________
!\REACTIONCLASS: RADICAL_ALPHA_SCISSION
!___________________________________________________________________________________________________________
!\Author: ABS !\Ref: HALL AND PETERSEN IJCK 2006 !\Comment: WARNING
H+O+M=OHV+M    4.43E14 0.0 1.0E4
    AR/0.4/
    O2/0.8/
    CO2/2.0/
    H2/2.0/
    CH4/2.0/
    H2O/12.0/
!___________________________________________________________________________________________________________
!\REACTIONCLASS: THIRD_BODY_DEACTIVATION
!___________________________________________________________________________________________________________
!\Author: ABS !\Ref: HALL AND PETERSEN IJCK 2006 !\Comment: WARNING
OHV+H2O=OH+H2O    5.92E12 0.5 -8.6E2
!\Author: ABS !\Ref: HALL AND PETERSEN IJCK 2006 !\Comment: WARNING
OHV+H2=OH+H2    2.95E12 0.5 -4.44E2
!\Author: ABS !\Ref: WARNING !\Comment: WARNING
OHV+N2=OH+N2    2.1E12 0.5 -4.82E2
!\Author: ABS !\Ref: HALL AND PETERSEN IJCK 2006 !\Comment: WARNING
OHV+OH=2OH    1.5E12 0.5 0.0E0
!\Author: ABS !\Ref: HALL AND PETERSEN IJCK 2006 !\Comment: WARNING
OHV+H=OH+H    1.5E12 0.5 0.0E0
!\Author: ABS !\Ref: HALL AND PETERSEN IJCK 2006 !\Comment: WARNING
OHV+AR=OH+AR    2.17E10 0.5 2.06E3
!\Author: ABS !\Ref: HALL AND PETERSEN IJCK 2006 !\Comment: WARNING
OHV=OH    1.4E6 0.0 0.0E0
!\Author: ABS !\Ref: HALL AND PETERSEN IJCK 2006 !\Comment: WARNING
OHV+O2=OH+O2    2.1E12 0.5 -4.82E2
!\Author: ABS !\Ref: HALL AND PETERSEN IJCK 2006 !\Comment: WARNING
OHV+CO2=OH+CO2    2.75E12 0.5 -9.68E2
!\Author: ABS !\Ref: HALL AND PETERSEN IJCK 2006 !\Comment: WARNING
OHV+CO=OH+CO    3.23E12 0.5 -7.87E2
!\Author: ABS !\Ref: HALL AND PETERSEN IJCK 2006 !\Comment: WARNING
OHV+CH4=OH+CH4    3.36E12 0.5 -6.35E2
!\Author: ABS !\Ref: HALL AND PETERSEN IJCK 2006 !\Comment: WARNING
OHV+O=OH+O    1.5E12 0.5 0.0E0
!===========================================================================================================
!\ENDSUBSPECIES: OHV
!===========================================================================================================
!----------------------------------------------------------------------------------------------------------------------------------
!\ENDSUBMECH: H2O
!----------------------------------------------------------------------------------------------------------------------------------
!----------------------------------------------------------------------------------------------------------------------------------
!\SUBMECH: H2O2
!----------------------------------------------------------------------------------------------------------------------------------
!___________________________________________________________________________________________________________
!\REACTIONCLASS: RH(=)PRODUCTS
!___________________________________________________________________________________________________________
!\Author: UB !\Ref: TROE, COMBUST. FLAME, 158 !\Comment: RATE CONSTANT IS FOR N2,
H2O2(+M)=2OH(+M)    2.0E12 0.9 4.8749E4
    HE/0.44/
    O2/0.79/
    CO2/1.06/
    N2/1.5/
    CO/2.8/
    H2/3.7/
    H2O/5.1/
    H2O2/5.2/
    LOW/2.3530181E24 -2.2929358E0 4.8743405E4/
    TROE/4.3E-1 1.0E-30 1.0E30/
!___________________________________________________________________________________________________________
!\REACTIONCLASS: RH+R_ABSTRACTION
!___________________________________________________________________________________________________________
!\Author: AK !\Ref: TSANG AND HAMPSON, J. PHYS. CHEM. REF. DATA, 15 !\Comment: WARNING
H2O2+H=H2O+OH    2.41E13 0.0 3.97E3
!\Author: WARNING !\Ref: WARNING !\Comment: WARNING
H2O2+H=HO2+H2    5.02E6 2.07 4.3E3
!\Author: AK !\Ref: TSANG AND HAMPSON, J. PHYS. CHEM. REF. DATA, 15 !\Comment: WARNING
H2O2+O=OH+HO2    9.55E6 2.0 3.97E3
!\Author: AK !\Ref: HONG ET AL. J. PHYS. CHEM. A 114(2010) 5718-5727 !\Comment: WARNING
H2O2+OH=H2O+HO2    1.74E12 0.0 3.18E2
    DUP
!\Author: AK !\Ref: HONG ET AL. J. PHYS. CHEM. A 114(2010) 5718-5727 !\Comment: WARNING
H2O2+OH=H2O+HO2    7.59E13 0.0 7.269E3
    DUP
!___________________________________________________________________________________________________________
!\REACTIONCLASS: R+R(=)PRODUCTS
!___________________________________________________________________________________________________________
!\Author: WARNING !\Ref: WARNING !\Comment: WARNING
HO2+H=H2+O2    2.8E6 2.09 -1.451E3
!\Author: AK !\Ref: MUELLER ET AL., INT. J. CHEM. KINET. 31(10)(1999) 705724. !\Comment: WARNING
HO2+H=2OH    7.079E13 0.0 2.95E2
!\Author: AK !\Ref: BAULCH ET AL., J. PHYS. CHEM. REF DATA, 21 !\Comment: WARNING
HO2+O=OH+O2    3.25E13 0.0 0.0E0
!\Author: UB !\Ref: M.P. BURKE, S.J. KLIPPENSTEIN, L.B. HARDING, PROC. COMBUST. INST. 34(2013) 547-555 !\Comment: WARNING
OH+HO2=H2O+O2    1.93E20 -2.49 5.8424E2
    DUP
!\Author: UB !\Ref: M.P. BURKE, S.J. KLIPPENSTEIN, L.B. HARDING, PROC. COMBUST. INST. 34(2013) 547-555 !\Comment: WARNING
OH+HO2=H2O+O2    1.21E9 1.24 -1.30758E3
    DUP
!\Author: UB !\Ref: M.P. BURKE, S.J. KLIPPENSTEIN, L.B. HARDING, PROC. COMBUST. INST. 34(2013) 547-555 !\Comment: WARNING
2HO2=H2O2+O2    1.214E10 0.422 -1.48052E3
    DUP
!\Author: UB !\Ref: M.P. BURKE, S.J. KLIPPENSTEIN, L.B. HARDING, PROC. COMBUST. INST. 34(2013) 547-555 !\Comment: WARNING
2HO2=H2O2+O2    1.688E16 -0.681 1.293166E4
    DUP
!___________________________________________________________________________________________________________
!\REACTIONCLASS: RADICAL_ALPHA_SCISSION
!___________________________________________________________________________________________________________
!\Author: WARNING !\Ref: WARNING !\Comment: WARNING
H+O2(+M)=HO2(+M)    4.66E12 0.44 0.0E0
    HE/0.52/
    AR/0.65/
    O2/0.9/
    H2/1.35/
    CH4/2.0/
    CO2/3.25/
    H2O/16.6/
    C2H6/3.0/
    CO/3.0/
    LOW/1.225E19 -1.2E0 0.0E0/
    TROE/5.0E-1 1.0E0 1.0E10/
!----------------------------------------------------------------------------------------------------------------------------------
!\ENDSUBMECH: H2O2
!----------------------------------------------------------------------------------------------------------------------------------
!++++++++++++++++++++++++++++++++++++++++++++++++++++++++++++++++++++++++++++++++++++++++++++++++++++++++++++++++++++++++++++++++++++++++++++++++++++++++++++++
!\END_KINETICS_MODULE: H2_O2
!++++++++++++++++++++++++++++++++++++++++++++++++++++++++++++++++++++++++++++++++++++++++++++++++++++++++++++++++++++++++++++++++++++++++++++++++++++++++++++++
!++++++++++++++++++++++++++++++++++++++++++++++++++++++++++++++++++++++++++++++++++++++++++++++++++++++++++++++++++++++++++++++++++++++++++++++++++++++++++++++
!\KINETICS_MODULE: C1
!++++++++++++++++++++++++++++++++++++++++++++++++++++++++++++++++++++++++++++++++++++++++++++++++++++++++++++++++++++++++++++++++++++++++++++++++++++++++++++++
!----------------------------------------------------------------------------------------------------------------------------------
!\SUBMECH: CO
!----------------------------------------------------------------------------------------------------------------------------------
!___________________________________________________________________________________________________________
!\REACTIONCLASS: RADICAL_ADDITIONO
!___________________________________________________________________________________________________________
!\Author: ?? !\Ref: MEULLER 99 * 0.76 !\Comment: WARNING
CO+O(+M)=CO2(+M)    1.362E10 0.0 2.384E3
    HE/0.7/
    AR/0.7/
    CO/1.75/
    H2/2.0/
    CO2/3.6/
    H2O/12.0/
    LOW/1.173E24 -2.79E0 4.191E3/
!___________________________________________________________________________________________________________
!\REACTIONCLASS: RADICAL_ADDITIONOH
!___________________________________________________________________________________________________________
!\Author: UB !\Ref: J.P. SENOSIAIN, S.J. KLIPPENSTEIN, J.A. MILLER, PROC. COMBUST. INST. 30(2005) 945-953. !\Comment: WARNING
CO+OH=CO2+H    2.3E7 1.35 9.74E2
    PLOG/1.315E-2 2.1E5 1.9E0 -1.064E3/
    PLOG/1.315E-1 2.5E5 1.88E0 -1.043E3/
    PLOG/1.315E0 8.7E5 1.73E0 -6.85E2/
    PLOG/1.3158E1 6.8E6 1.48E0 4.8E1/
    PLOG/1.3158E2 2.3E7 1.35E0 9.74E2/
!\Author: UB !\Ref: J.P. SENOSIAIN, S.J. KLIPPENSTEIN, J.A. MILLER, PROC. COMBUST. INST. 30(2005) 945-953. !\Comment: WARNING
CO+OH=HOCO    1.1E20 -2.78 2.056E3
    PLOG/1.3158E-2 1.7E15 -2.68E0 8.59E2/
    PLOG/1.3158E-1 5.9E18 -3.35E0 8.87E2/
    PLOG/1.3158E0 2.6E20 -3.5E0 1.309E3/
    PLOG/1.3158E1 7.1E20 -3.32E0 1.763E3/
    PLOG/1.3158E2 1.1E20 -2.78E0 2.056E3/
!___________________________________________________________________________________________________________
!\REACTIONCLASS: RADICAL_ADDITIONHO2
!___________________________________________________________________________________________________________
!CO+HO2(=)CO2+OH                                   +8.55000000E+003 +2.52000000E+000 +1.55600000E+004 !\Author: UB !\Ref: S.J.KLIPPENSTEIN, PROC. COMBUST. INST. 36(2017) 77-111 !\Comment: WARNING
CO+HO2=CO2+OH    8.35E3 2.55 1.656E4
!___________________________________________________________________________________________________________
!\REACTIONCLASS: R+O2(=)PRODUCTS
!___________________________________________________________________________________________________________
!\Author: ?? !\Ref: 86TSA / HAM * 0.44 !\Comment: WARNING
CO+O2=CO2+O    1.119E12 0.0 4.77E4
!===========================================================================================================
!\SUBSPECIES: CO2
!===========================================================================================================
!___________________________________________________________________________________________________________
!\REACTIONCLASS: RADICAL_ADDITIONH
!___________________________________________________________________________________________________________
!\Author: WARNING !\Ref: CURRAN ESTIMATE !\Comment: WARNING
H+CO2=OCHO    7.5E13 0.0 2.9E4
!===========================================================================================================
!\ENDSUBSPECIES: CO2
!===========================================================================================================
!===========================================================================================================
!\SUBSPECIES: HOCO
!===========================================================================================================
!___________________________________________________________________________________________________________
!\REACTIONCLASS: RADICAL_BETA_SCISSION
!___________________________________________________________________________________________________________
!\Author: ?? !\Ref: JOHN R. BARKER CALCULATION 7 / 3 / 2013 !\Comment: WARNING
HOCO=CO2+H    1.897E38 -8.047 3.424E4
    PLOG/1.0E-3 4.758E18 -3.817E0 1.7676E4/
    PLOG/3.0E-3 2.225E20 -4.149E0 1.9037E4/
    PLOG/9.9E-3 7.564E21 -4.434E0 2.0325E4/
    PLOG/2.96E-2 9.107E24 -5.189E0 2.2419E4/
    PLOG/9.87E-2 3.144E29 -6.376E0 2.5233E4/
    PLOG/2.961E-1 1.15E32 -7.037E0 2.6662E4/
    PLOG/9.869E-1 1.069E36 -8.107E0 2.9064E4/
    PLOG/2.9607E0 2.438E36 -8.153E0 2.9336E4/
    PLOG/9.869E0 6.663E35 -7.919E0 2.9217E4/
    PLOG/2.9607E1 1.723E38 -8.506E0 3.1273E4/
    PLOG/9.869E1 3.007E41 -9.29E0 3.3966E4/
    PLOG/2.9607E2 6.767E36 -7.832E0 3.1613E4/
    PLOG/9.869E2 1.897E38 -8.047E0 3.424E4/
!\Author: SP !\Ref: P GLARBORG P MARSHALL CPL 475(2009) 40-43 !\Comment: WARNING !
CO+H2O2=HOCO+OH    3.6E4 2.5 2.866E4
!\Author: SP !\Ref: H.G. YU, J.S. FRANCISCO, J. CHEM. PHYS. 128(2008) 244315 !\Comment: WARNING
HOCO+H=CO2+H2    3.1E17 -1.3475 5.55E2
!\Author: SP !\Ref: H.G. YU, J.S. FRANCISCO, J. CHEM. PHYS. 128(2008) 244315 !\Comment: WARNING
HOCO+H=CO+H2O    6.0E15 -0.525 2.125E3
!\Author: SP !\Ref: H.G. YU, J.T. MUCKERMAN, J.S. FRANCISCO, J. CHEM. PHYS. 127(2007) 094302. !\Comment: WARNING
HOCO+O=CO2+OH    8.67E12 0.0 0.0E0
!\Author: SP !\Ref: YU ET AL., JPCA, 2005, 109(23) !\Comment: WARNING
HOCO+OH=CO2+H2O    4.56E12 0.0 -8.9E1
    DUP
!\Author: SP !\Ref: YU ET AL., JPCA, 2005, 109(23) !\Comment: WARNING
HOCO+OH=CO2+H2O    9.54E6 2.0 -8.9E1
    DUP
!\Author: SP !\Ref: YU ET AL., JCP, 2008, 129(21) !\Comment: WARNING
HOCO+HO2=CO2+H2O2    3.93E13 0.0 0.0E0
!\Author: SP !\Ref: YU ET AL., JPCA, 2005, 109(23) !\Comment: WARNING
HOCO+O2=CO2+HO2    4.0E9 1.0 0.0E0
!\Author: SP !\Ref: YU AND FRANCISCO, JPCA, 2009, 113(16) !\Comment: WARNING
HOCO+CH3=CO2+CH4    1.36E13 0.0 0.0E0
!\Author: SP !\Ref: YU AND FRANCISCO, JPCA, 2009, 113(16) !\Comment: WARNING
HOCO+CH3=CH2CO+H2O    2.13E13 0.0 0.0E0
!===========================================================================================================
!\ENDSUBSPECIES: HOCO
!===========================================================================================================
!----------------------------------------------------------------------------------------------------------------------------------
!\ENDSUBMECH: CO
!----------------------------------------------------------------------------------------------------------------------------------
!----------------------------------------------------------------------------------------------------------------------------------
!\SUBMECH: CH4
!----------------------------------------------------------------------------------------------------------------------------------
!___________________________________________________________________________________________________________
!\REACTIONCLASS: RH(=)PRODUCTS
!___________________________________________________________________________________________________________
!J.TROE, V.G. USHAKOV, J. CHEM. PHYS. 136(2012) 214309 !\Comment: WARNING
CH3+H(+M)=CH4(+M)    6.47E13 0.185 -5.4E1
    H2/4.0/
    H2O/12.0/
    CO/2.3/
    CO2/4.0/
    AR/1.0/
    CH4/5.0/
    C2H6/4.0/
    N2/1.5/
    HE/0.7/
    CH3OH/6.0/
    O2/1.5/
    LOW/8.54E32 -4.69E0 2.2E3/
    TROE/5.16194E-1 3.6378482E3 1.0E0 1.0E30/
!___________________________________________________________________________________________________________
!\REACTIONCLASS: RH+R_ABSTRACTION
!___________________________________________________________________________________________________________
!\Author: UB !\Ref: J.W.SUTHERLAND, M.-C.SU, J.V.MICHAEL, INT.J.CHEM.KINET. 33(2001) 669-684 !\Comment: WARNING
CH4+H=CH3+H2    4.08E3 3.16 8.756E3
!\Author: UB !REF !\Ref: WARNING !\Comment: WARNING
CH4+O=CH3+OH    4.9E6 2.2 7.591E3
!\Author: UB !\Ref: ULTAN LEAST SQUARES FIT TO AVAILABLE EXPERIMENT 27-6-2018 !\Comment: WARNING
CH4+OH=CH3+H2O    5.65476E6 1.93695 2.6562698E3
!\Author: WARNING !\Ref: J. AGUILERA-IPARRAGUIRRE ET AL. J PHYS CHEM A(2008) 112(30) !\Comment: 1.695E+001 IN ARAMCOMECH1.3(WITH AX1.5)
CH4+HO2=CH3+H2O2    1.12E1 3.74 2.1009E4
!\Author: SP !\Ref: H-H CARSTENSEN, A.M. DEAN, O. DEUTSCHMANN, PROC. COMBUST. INST. 31(2007) 149-157 ! !\Comment: WARNING
CH4+O2CHO=CH3+HO2CHO    3.22E3 3.13 1.52E4
!\Author: WARNING !\Ref: NEW FIT FROM HJC !\Comment: WARNING
CH4+CH3O2=CH3+CH3O2H    9.6E-1 3.77 1.781E4
!\Author: WARNING !\Ref: ZHU AND LIN ET AL. !\Comment: WARNING
CH3+HO2=CH4+O2    1.819E3 2.83 -3.73E3
!___________________________________________________________________________________________________________
!\REACTIONCLASS: RADICAL_ADDITIONCH2
!___________________________________________________________________________________________________________
!\Author: WARNING !\Ref: GRI 3.0 !\Comment: WARNING
CH4+CH2=2CH3    2.46E6 2.0 8.27E3
!===========================================================================================================
!\SUBSPECIES: CH2(S)
!===========================================================================================================
!___________________________________________________________________________________________________________
!\REACTIONCLASS: THIRD_BODY_DEACTIVATION
!___________________________________________________________________________________________________________
!\Author: UB !\Ref: F.HAYES, W.D.LAWRENCE, W.S.STAKER, K.D.KING, J. PHYS. CHEM. 100(1996) 11314-11318 !\Comment: WARNING
CH2(S)+N2=CH2+N2    1.26E13 0.0 4.3E2
!\Author: UB !\Ref: F.HAYES, W.D.LAWRENCE, W.S.STAKER, K.D.KING, J. PHYS. CHEM. 100(1996) 11314-11318 !\Comment: WARNING
CH2(S)+AR=CH2+AR    6.62E12 0.0 4.54E2
!\Author: UB !\Ref: F.HAYES, W.D.LAWRENCE, W.S.STAKER, K.D.KING, J. PHYS. CHEM. 100(1996) 11314-11318 !\Comment: WARNING
CH2(S)+H2O=CH2+H2O    5.48E13 0.0 -4.3E2
!\Author: UB !\Ref: F.HAYES, W.D.LAWRENCE, W.S.STAKER, K.D.KING, J. PHYS. CHEM. 100(1996) 11314-11318 !\Comment: WARNING
CH2(S)+CO=CH2+CO    1.26E13 0.0 4.3E2
!\Author: UB !\Ref: F.HAYES, W.D.LAWRENCE, W.S.STAKER, K.D.KING, J. PHYS. CHEM. 100(1996) 11314-11318 !\Comment: WARNING
CH2(S)+CO2=CH2+CO2    5.48E13 0.0 -4.3E2
!___________________________________________________________________________________________________________
!\REACTIONCLASS: MISC
!___________________________________________________________________________________________________________
!\Author: UB !\Ref: P.-F. LEE, H. MATSUI, W.-Y. CHEN, C.-S. WANG, J. PHYS. CHEM. A, 116(2012) 9245-9254 !\Comment: WARNING
CH2(S)+O2=>H+OH+CO    1.2014E12 0.0 0.0E0
!\Author: UB !\Ref: P.-F. LEE, H. MATSUI, W.-Y. CHEN, C.-S. WANG, J. PHYS. CHEM. A, 116(2012) 9245-9254 !\Comment: WARNING
CH2(S)+O2=CO+H2O    5.1488E11 0.0 0.0E0
!\Author: WARNING !\Ref: GRI 3.0 !\Comment: WARNING
CH2(S)+O=CO+H2    1.5E13 0.0 0.0E0
!\Author: WARNING !\Ref: GRI 3.0 !\Comment: WARNING
CH2(S)+O=HCO+H    1.5E13 0.0 0.0E0
!\Author: WARNING !\Ref: GRI 3.0 !\Comment: WARNING
CH2(S)+H2=CH3+H    7.0E13 0.0 0.0E0
!\Author: WARNING !\Ref: GRI 3.0 !\Comment: WARNING
CH2(S)+H=CH+H2    3.0E13 0.0 0.0E0
!\Author: WARNING !\Ref: GRI 3.0 !\Comment: WARNING
CH2(S)+OH=CH2O+H    3.0E13 0.0 0.0E0
!\Author: WARNING !\Ref: GRI 3.0 !\Comment: WARNING
CH2(S)+CO2=CH2O+CO    1.4E13 0.0 0.0E0
!\Author: UB !\Ref: W. HACH ET AL. BER. BUNSENGES. PHYS. CHEM. 93, 165(1989) !\Comment: WARNING
C2H2+CH2(S)=C2H2+CH2    4.0E13 0.0 0.0E0
!===========================================================================================================
!\ENDSUBSPECIES: CH2(S)
!===========================================================================================================
!===========================================================================================================
!\SUBSPECIES: CH2
!===========================================================================================================
!___________________________________________________________________________________________________________
!\REACTIONCLASS: RADICAL_ALPHA_SCISSION
!___________________________________________________________________________________________________________
!\Author: UB !\Ref: GRI3.0 !\Comment: WARNING
H+CH2(+M)=CH3(+M)    6.0E14 0.0 0.0E0
    AR/0.7/
    CO/1.5/
    CO2/2.0/
    CH4/2.0/
    H2/2.0/
    C2H6/3.0/
    H2O/6.0/
    LOW/1.04E26 -2.76E0 1.6E3/
    TROE/5.62E-1 9.1E1 5.836E3 8.552E3/
!\Author: UB !\Ref: GRI3.0 !\Comment: WARNING
CH+H2(+M)=CH3(+M)    1.97E12 0.43 -3.7E2
    AR/0.7/
    CO/1.5/
    CO2/2.0/
    CH4/2.0/
    H2/2.0/
    C2H6/3.0/
    H2O/6.0/
    LOW/4.82E25 -2.8E0 5.9E2/
    TROE/5.78E-1 1.22E2 2.535E3 9.365E3/
!___________________________________________________________________________________________________________
!\REACTIONCLASS: MISC
!___________________________________________________________________________________________________________
!\Author: UB !\Ref: PRIVATE COMMUNICATION WITH S.J. KLIPPENSTEIN !\Comment: WARNING
CH2+O2=CH2O+O    1.3E5 2.4202 1.604E3
!\Author: UB !\Ref: PRIVATE COMMUNICATION WITH S.J. KLIPPENSTEIN !\Comment: WARNING
CH2+O2=>CO2+2H    1.05E9 0.9929 -2.69E2
!\Author: UB !\Ref: PRIVATE COMMUNICATION WITH S.J. KLIPPENSTEIN !\Comment: WARNING
CH2+O2=>CO+H+OH    6.5E5 0.9929 -2.69E2
!\Author: WARNING !\Ref: GRI 3.0 !\Comment: WARNING
CH2+O=>CO+2H    5.0E13 0.0 0.0E0
!\Author: UB !\Ref: ARAMCOMECH1.3, COMBINING GRI3.0 AND S.W.MAYER, ET AL. 11TH INT. SYMP. COMBUST. !\Comment: WARNING
CH2+H=CH+H2    1.0E18 -1.56 0.0E0
    DUP
!\Author: UB !\Ref: ARAMCOMECH1.3, COMBINING GRI3.0 AND S.W.MAYER, ET AL. 11TH INT. SYMP. COMBUST. !\Comment: WARNING
CH2+H=CH+H2    2.7E11 0.67 2.57E4
    DUP
!\Author: UB !\Ref: K-W LU, H MATSUI, C-L HUANG, P RAGHUNATH, N-S WANG, MC LIN, J. PHYS. CHEM. A 2010, 114, 54935502 !\Comment: WARNING
CH2+H2=CH3+H    4.4E5 2.39 7.35E3
!\Author: WARNING !\Ref: GRI 3.0 !\Comment: WARNING
CH2+OH=CH+H2O    1.13E7 2.0 3.0E3
!===========================================================================================================
!\ENDSUBSPECIES: CH2
!===========================================================================================================
!===========================================================================================================
!\SUBSPECIES: CHV
!===========================================================================================================
!___________________________________________________________________________________________________________
!\REACTIONCLASS: THIRD_BODY_DEACTIVATION
!___________________________________________________________________________________________________________
!\Author: ?? !\Ref: HWANG, GARDINER, FRENKLACH, HIDAKA, COMB. FL. 67, 65-75(1987) !\Comment: CHV+M(=)CH+M
CHV+AR=CH+AR    4.0E11 0.5 0.0E0
!\Author: ?? !\Ref: HWANG, GARDINER, FRENKLACH, HIDAKA, COMB. FL. 67, 65-75(1987) !\Comment: WARNING
CHV+H2O=CH+H2O    5.3E13 0.0 0.0E0
!\Author: ?? !\Ref: HWANG, GARDINER, FRENKLACH, HIDAKA, COMB. FL. 67, 65-75(1987) !\Comment: WARNING
CHV+CO=CH+CO    2.44E12 0.5 0.0E0
!\Author: ?? !\Ref: HWANG, GARDINER, FRENKLACH, HIDAKA, COMB. FL. 67, 65-75(1987) !\Comment: WARNING
CHV+CO2=CH+CO2    2.41E-1 4.3 -1.694E3
!\Author: ?? !\Ref: HWANG, GARDINER, FRENKLACH, HIDAKA, COMB. FL. 67, 65-75(1987) !\Comment: WARNING
CHV+O2=CH+O2    2.48E6 2.14 -1.72E3
!\Author: ?? !\Ref: HWANG, GARDINER, FRENKLACH, HIDAKA, COMB. FL. 67, 65-75(1987) !\Comment: WARNING
CHV+H2=CH+H2    1.47E14 0.0 1.361E3
!\Author: ?? !\Ref: HWANG, GARDINER, FRENKLACH, HIDAKA, COMB. FL. 67, 65-75(1987) !\Comment: WARNING
CHV+CH4=CH+CH4    1.73E13 0.0 1.67E2
!\Author: ?? !\Ref: HWANG, GARDINER, FRENKLACH, HIDAKA, COMB. FL. 67, 65-75(1987) !\Comment: WARNING
CHV=CH    1.86E6 0.0 0.0E0
!\Author: ?? !\Ref: HWANG, GARDINER, FRENKLACH, HIDAKA, COMB. FL. 67, 65-75(1987) !\Comment: WARNING
CHV+N2=CH+N2    3.03E2 3.4 -3.81E2
!\Author: ?? !\Ref: KATHROTIA ET AL. COMB _ FLAME 2010 !\Comment: WARNING
C+H+M=CHV+M    6.0E14 0.0 6.94E3
!___________________________________________________________________________________________________________
!\REACTIONCLASS: MISC
!___________________________________________________________________________________________________________
!\Author: ABS !\Ref: HALL AND PETERSEN IJCK 2006 !\Comment: WARNING
CH+O2=CO+OHV    3.24E14 -0.4 4.15E3
!\Author: WARNING !\Ref: WARNING !\Comment: WARNING
CH+O2=HCO+O    3.24E14 -0.4 4.15E3
!\Author: WARNING !\Ref: WARNING !\Comment: WARNING
CH+O2=>H+CO+O    4.86E14 -0.4 4.15E3
!\Author: WARNING !\Ref: WARNING !\Comment: WARNING
CH+O2=H+CO2    4.86E14 -0.4 4.15E3
!\Author: WARNING !\Ref: MESSING ET AL.,J. CHEM. PHYS. 74, 3874(1981) !\Comment: WARNING
CH+O=CO+H    5.7E13 0.0 0.0E0
!\Author: WARNING !\Ref: GRI 3.0 !\Comment: WARNING
CH+H=C+H2    1.1E14 0.0 0.0E0
!\Author: WARNING !\Ref: GLARBORG, MILLER, AND KEE, WESTERN STATES SECTION, SAN ANTONIO(1985) !\Comment: WARNING
CH+OH=HCO+H    3.0E13 0.0 0.0E0
!\Author: WARNING !\Ref: BERGEAT ET AL., CHEM. PHYS. LETT. 480, 21(2009) !\Comment: WARNING
CH+H2O=H+CH2O    1.774E16 -1.22 2.38E1
!\Author: WARNING !\Ref: BERMAN, FLEMING, HARVEY AND LIN, 19TH SYMP. COMB. P. 73, 1982 !\Comment: X0.5
CH+CO2=HCO+CO    1.7E12 0.0 6.85E2
!===========================================================================================================
!\ENDSUBSPECIES: CHV
!===========================================================================================================
!===========================================================================================================
!\SUBSPECIES: C
!===========================================================================================================
!___________________________________________________________________________________________________________
!\REACTIONCLASS: MISC
!___________________________________________________________________________________________________________
!\Author: WARNING !\Ref: GLARBORG, MILLER, AND KEE, WESTERN STATES SECTION, SAN ANTONIO(1985) !\Comment: WARNING
C+OH=CO+H    5.0E13 0.0 0.0E0
!\Author: WARNING !\Ref: GLARBORG, MILLER, AND KEE, WESTERN STATES SECTION, SAN ANTONIO(1985) !\Comment: WARNING
C+O2=CO+O    5.0E13 0.0 0.0E0
!===========================================================================================================
!\ENDSUBSPECIES: C
!===========================================================================================================
!===========================================================================================================
!\SUBSPECIES: CH3
!===========================================================================================================
!___________________________________________________________________________________________________________
!\REACTIONCLASS: R+O2(=)PRODUCTS
!___________________________________________________________________________________________________________
!\Author: ?? !\Ref: R.X. FERNANDES ET AL.,J PHYS. CHEM. A,(2006) 110 !\Comment: WARNING
CH3+O2(+M)=CH3O2(+M)    7.812E9 0.9 0.0E0
    LOW/6.85E24 -3.0E0 0.0E0/
    TROE/6.0E-1 1.0E3 7.0E1 1.7E3/
!\Author: ?? !\Ref: N. K. SRINIVASAN ET AL.,J. PHYS. CHEM. A 109, 7902-7914(2005) !\Comment: WARNING
CH3+O2=CH3O+O    7.546E12 0.0 2.832E4
!\Author: WARNING !\Ref: WARNING !\Comment: WARNING
CH3+O2=CH2O+OH    2.641E0 3.283 8.105E3
!___________________________________________________________________________________________________________
!\REACTIONCLASS: RADICAL_ADDITIONO
!___________________________________________________________________________________________________________
!\Author: UB !\Ref: HARDING AND KLIPPENSTEIN 2B04, 30TH SYMP 2004. !\Comment: REVERTING TO ORIGINAL PRODUCTS DUE TO CONVERGENCE PROBLEMS
CH3+O=CH2O+H    5.54E13 0.05 -1.36E2
!___________________________________________________________________________________________________________
!\REACTIONCLASS: RADICAL_ADDITIONOH
!___________________________________________________________________________________________________________
!\Author: ?? !\Ref: FROM JASPER / KLIPP,J.PHYS.CHEM A 111,19,3932-3950 !\Comment: WARNING
CH3+OH=CH2+H2O    4.293E4 2.568 3.9978E3
!\Author: ?? !\Ref: FROM JASPER / KLIPP,J.PHYS.CHEM A 111,19,3932-3950 !\Comment: ONLY INCLUDING TRANS HCOH FOR SIMPLICITY, DO NOT HAVE TO COMBINE THE K'S. IT
CH3+OH=CH2(S)+H2O    8.433E19 -1.962 8.244E3
    PLOG/1.0E-2 4.936E14 -6.69E-1 -4.458E2/
    PLOG/1.0E-1 1.207E15 -7.78E-1 -1.756E2/
    PLOG/1.0E0 5.282E17 -1.518E0 1.772E3/
    PLOG/1.0E1 4.788E23 -3.155E0 7.003E3/
    PLOG/1.0E2 8.433E19 -1.962E0 8.244E3/
!\Author: ?? !\Ref: FROM JASPER / KLIPP,J.PHYS.CHEM A 111,19,3932-3950 !\Comment: WARNING
CH3+OH=CH2O+H2    9.494E18 -2.199 9.769E3
    PLOG/1.0E-2 3.502E5 1.441E0 -3.244E3/
    PLOG/1.0E-1 8.854E5 1.327E0 -2.975E3/
    PLOG/1.0E0 1.65E7 9.73E-1 -2.01E3/
    PLOG/1.0E1 5.374E9 2.87E-1 2.8E2/
    PLOG/1.0E2 9.494E18 -2.199E0 9.769E3/
!\Author: UB !\Ref: FROM JASPER / KLIPP,J.PHYS.CHEM A 111,19,3932-3950 !\Comment: 1.3*A\
CH3+OH=CH2OH+H    2.3335E14 -0.186 8.6E3
    PLOG/1.0E-2 1.05365E10 9.65E-1 3.21E3/
    PLOG/1.0E-1 1.17455E10 9.5E-1 3.25E3/
    PLOG/1.0E0 3.0459E10 8.33E-1 3.57E3/
    PLOG/1.0E1 9.9125E12 1.34E-1 5.64E3/
    PLOG/1.0E2 2.3335E14 -1.86E-1 8.6E3/
!\Author: ?? !\Ref: FROM JASPER / KLIPP,J.PHYS.CHEM A 111,19,3932-3950 !\Comment: WARNING
CH3+OH=H+CH3O    5.242E10 0.551 1.307E4
    PLOG/1.0E-2 1.186E9 1.016E0 1.194E4/
    PLOG/1.0E-1 1.188E9 1.016E0 1.194E4/
    PLOG/1.0E0 1.23E9 1.011E0 1.195E4/
    PLOG/1.0E1 1.798E9 9.65E-1 1.206E4/
    PLOG/1.0E2 5.242E10 5.51E-1 1.307E4/
!\Author: ?? !\Ref: FROM JASPER / KLIPP,J.PHYS.CHEM A 111,19,3932-3950 !\Comment: WARNING
CH3+OH=HCOH+H2    7.25E20 -2.402 9.639E3
    PLOG/1.0E-2 8.674E8 7.87E-1 -3.046E3/
    PLOG/1.0E-1 3.115E9 6.3E-1 -2.669E3/
    PLOG/1.0E0 1.557E11 1.56E-1 -1.368E3/
    PLOG/1.0E1 1.704E21 -2.641E0 6.412E3/
    PLOG/1.0E2 7.25E20 -2.402E0 9.639E3/
!___________________________________________________________________________________________________________
!\REACTIONCLASS: R+HO2(=)PRODUCTS
!___________________________________________________________________________________________________________
!\Author: WARNING !\Ref: WARNING !\Comment: WARNING
CH3+HO2=CH3O+OH    1.0E12 0.269 -6.875E2
!===========================================================================================================
!\ENDSUBSPECIES: CH3
!===========================================================================================================
!===========================================================================================================
!\SUBSPECIES: CH3O2
!===========================================================================================================
!___________________________________________________________________________________________________________
!\REACTIONCLASS: R+R(=)PRODUCTS
!___________________________________________________________________________________________________________
!\Author: WARNING !\Ref: LIGHTFOOT ET AL. J. CHEM. SOC. FARA TRANS. 1991, 87(19), 3213--3220. !\Comment: WARNING
CH3O2+O=CH3O+O2    3.6E13 0.0 0.0E0
!\Author: WARNING !\Ref: LIGHTFOOT ET AL. J. CHEM. SOC. FARA TRANS. 1991, 87(19), 3213--3220. !\Comment: WARNING
CH3O2+H=CH3O+OH    9.6E13 0.0 0.0E0
!\Author: WARNING !\Ref: LIGHTFOOT ET AL. J. CHEM. SOC. FARA TRANS. 1991, 87(19), 3213--3220. !\Comment: WARNING
CH3O2+OH=CH3OH+O2    6.0E13 0.0 0.0E0
!\Author: WARNING !\Ref: LIGHTFOOT,P.D. ET AL., ATMOS. ENVIRON. PART A !\Comment: WARNING
CH3O2+HO2=CH3O2H+O2    2.47E11 0.0 -1.57E3
!\Author: WARNING !\Ref: !REF !\Comment: ADDED 29 / 07 / 2015
CH3O2+H2O2=CH3O2H+HO2    2.41E12 0.0 9.936E3
!\Author: WARNING !\Ref: WARNING !\Comment: WARNING
CH3O2+CH3=2CH3O    5.849E11 0.353 -1.46E3
!\Author: WARNING !\Ref: LIGHTFOOT ET AL. J. CHEM. SOC. FARA TRANS. 1991, 87(19), 3213--3220. !\Comment: WARNING
2CH3O2=>CH2O+CH3OH+O2    3.11E14 -1.61 -1.051E3
!\Author: WARNING !\Ref: LIGHTFOOT ET AL. J. CHEM. SOC. FARA TRANS. 1991, 87(19), 3213--3220. !\Comment: WARNING
2CH3O2=>O2+2CH3O    1.4E16 -1.61 1.86E3
!___________________________________________________________________________________________________________
!\REACTIONCLASS: RH+R_ABSTRACTION
!___________________________________________________________________________________________________________
!\Author: WARNING !\Ref: TSANG _ HAMPSON, METHANE, J. PHYS. CHEM. REF. DATA, VOL 15, 1986 !\Comment: WARNING
H2+CH3O2=H+CH3O2H    1.5E14 0.0 2.603E4
!___________________________________________________________________________________________________________
!\REACTIONCLASS: KHP_HOMOLYTIC_FISSION
!___________________________________________________________________________________________________________
!\Author: SP !\Ref: A.W.JASPER, S.J.KLIPPENSTEIN, L.B.HARDING, PROC.COMBUST.INST. 32(2009) 279-286 !\Comment: WARNING
CH3O2H(+M)=CH3O+OH(+M)    4.04972E19 -1.153 4.425049E4
    LOW/3.80285E42 -7.502E0 4.6756097E4/
    TROE/8.375E-1 3.6562E4 4.988E2 9.99E3/
!\Author: UB !\Ref: ING W-C SHENG CY BOZZELLI JW FUEL PROC. TECHNOL. 83 !\Comment: WARNING
CH2O2H=CH2O+OH    7.0E14 -1.064 1.744E3
    PLOG/4.0E-2 9.6E10 -9.25E-1 1.567E3/
    PLOG/1.0E0 2.4E12 -9.25E-1 1.567E3/
    PLOG/1.0E1 2.5E13 -9.27E-1 1.579E3/
    PLOG/1.0E2 7.0E14 -1.064E0 1.744E3/
!\Author: UB !\Ref: A.W.JASPER, S.J.KLIPPENSTEIN, L.B.HARDING, PROC.COMBUST.INST. 32(2009) 279-286 !\Comment: WARNING
CH3O+OH=CH2O+H2O    3.6192E2 2.4976 1.889448E3
!===========================================================================================================
!\ENDSUBSPECIES: CH3O2
!===========================================================================================================
!----------------------------------------------------------------------------------------------------------------------------------
!\ENDSUBMECH: CH4
!----------------------------------------------------------------------------------------------------------------------------------
!----------------------------------------------------------------------------------------------------------------------------------
!\SUBMECH: CH3OH
!\MECHCOMMENTS: HCOH IS FORMED FROM CH3+OH, IT IS NOT NECESSARY FOR FORMALDEHYDE OXIDATION, AND MINOR FOR CH4 /CH3OH
!----------------------------------------------------------------------------------------------------------------------------------
!___________________________________________________________________________________________________________
!\REACTIONCLASS: RH(=)PRODUCTS
!___________________________________________________________________________________________________________
!\Author: SP !\Ref: FROM JASPER / KLIPP,J.PHYS.CHEM A 111,19,3932-3950 !\Comment: NEGLECTING HCOH CHANNELS AS THEY ARE NOT IMPORTANT
CH3OH(+M)=CH3+OH(+M)    2.084E18 -0.615 9.25406E4
    LOW/1.5E43 -6.995E0 9.79922E4/
    TROE/7.656E-1 5.951E1 1.91E3 9.374E3/
!\Author: SP !\Ref: FROM JASPER / KLIPP,J.PHYS.CHEM A 111,19,3932-3950 !\Comment: NEGLECTING HCOH CHANNELS AS THEY ARE NOT IMPORTANT
CH3OH(+M)=CH2(S)+H2O(+M)    3.121E18 -1.017 9.1712E4
    LOW/1.43E47 -8.227E0 9.94171E4/
    TROE/9.922E-1 4.731E4 9.43E2 4.711E4/
!\Author: SP !\Ref: FROM JASPER / KLIPP,J.PHYS.CHEM A 111,19,3932-3950 !\Comment: NEGLECTING HCOH CHANNELS AS THEY ARE NOT IMPORTANT
CH3OH(+M)=CH2OH+H(+M)    7.896E-3 5.038 8.44674E4
    LOW/3.39E42 -7.244E0 1.052303E5/
    TROE/6.843E-1 4.1493E4 3.7049E4 3.98E3/
!___________________________________________________________________________________________________________
!\REACTIONCLASS: RH+R_ABSTRACTION
!___________________________________________________________________________________________________________
!\Author: UB !\Ref: J.T.JODKOWSKI, ET AL, J. PHYS. CHEM.A, 103(1999) 3750-3765 \ !COMMENT !\Comment: WARNING
CH3OH+H=CH2OH+H2    1.35E3 3.2 3.488E3
!\Author: UB !\Ref: J.I.MOSES ET AL. J. ASTROPHYS. 737(2011) 15 !\Comment: WARNING
CH3OH+H=CH3O+H2    4.1E4 2.658 9.221E3
!\Author: UB !\Ref: H.F.LEFEVRE ET AL. INT. J. CHEM. KINET. 4(1972) 103 !\Comment: WARNING
CH3OH+O=CH3O+OH    1.7E12 0.0 2.285E3
!\Author: UB !\Ref: TSANG, JPC REF. DATA, 16 !\Comment: WARNING
CH3OH+O=CH2OH+OH    3.88E5 2.5 3.08E3
!\Author: UB !\Ref: XU ET AL. PROC 31 2007 159-166 !\Comment: WARNING
CH3OH+OH=CH3O+H2O    1.5E2 3.03 -7.63E2
!\Author: UB !\Ref: XU ET AL. PROC 31 2007 159-166 !\Comment: WARNING
CH3OH+OH=CH2OH+H2O    3.08E4 2.65 -8.067E2
!\Author: UB !\Ref: MOUSAVIPOUR, S. H.; HOMAYOON, Z. J PHYS CHEM A 2011, 115, 3291-3300 !\Comment: WARNING
CH3O+HO2=CH3OH+O2    1.4E11 0.0 0.0E0
!\Author: UB !\Ref: S. J. KLIPPENSTEIN, L. B. HARDING, M. J. DAVIS, A. S. TOMLIN, R. T. SKODJE, PCI, 33(2011) 351-357 !\Comment: ULTAN ADDED 21 / 08 / 15
CH3OH+O2=CH2OH+HO2    3.58E5 2.27 4.27645E4
!\Author: UB !\Ref: M. ALTARAWNEH, A. H. AL-MUHTASEB, B. Z. DLUGOGORSKI, E. M. KENNEDY, J. C. MACKIE, J. COMP. CHEM. 32(2011) 1725-1733 !\Comment: ULTAN ADDED
CH3OH+HO2=CH3O+H2O2    1.22E12 0.0 2.00707E4
!\Author: UB !\Ref: M. ALTARAWNEH, A. H. AL-MUHTASEB, B. Z. DLUGOGORSKI, E. M. KENNEDY, J. C. MACKIE, J. COMP. CHEM. 32(2011) 1725-1733 !\Comment: EA INCREASE
CH3OH+HO2=CH2OH+H2O2    3.26E13 0.0 1.87822E4
!\Author: UB !\Ref: I. M. ALECU, D. G. TRUHLAR, J. PHYS. CHEM. A, 115(2011) 14599-14611 !\Comment: ULTAN ADDED 21 / 08 / 15
CH3OH+CH3=CH2OH+CH4    2.13E-1 3.953 7.0551E3
!\Author: UB !\Ref: I. M. ALECU, D. G. TRUHLAR, J. PHYS. CHEM. A, 115(2011) 14599-14611 !\Comment: ULTAN ADDED 21 / 08 / 15
CH3OH+CH3=CH3O+CH4    3.22E3 2.425 8.5795E3
!\Author: UB !\Ref: TSANG, JPC REF. DATA, 16 !\Comment: WARNING
CH3OH+HCO=CH2OH+CH2O    9.63E3 2.9 1.311E4
!\Author: UB !\Ref: TSANG, JPC REF. DATA, 16 !\Comment: WARNING
CH3OH+CH3O=CH2OH+CH3OH    3.0E11 0.0 4.074E3
!\Author: UB !\Ref: TSANG, JPC REF. DATA, 16 !\Comment: WARNING
CH3OH+CH3O2=CH2OH+CH3O2H    1.81E12 0.0 1.371E4
!===========================================================================================================
!\SUBSPECIES: CH2OH
!===========================================================================================================
!___________________________________________________________________________________________________________
!\REACTIONCLASS: R+R(=)RH+RH
!___________________________________________________________________________________________________________
CH2OH+O2=CH2O+HO2    7.2E13 0.0 3.736E3
    DUP
CH2OH+O2=CH2O+HO2    2.9E16 -1.5 0.0E0
    DUP
!\Author: SP !\Ref: XU K XU ZF LIN MC MOL PHYS 105 !\Comment: WARNING
CH2OH+H=CH2O+H2    4.0E6 1.86 1.47E2
!\Author: WARNING !\Ref: NORTON, T.S ET AL., IJCK.(1991). !\Comment: WARNING
CH2OH+HO2=CH2O+H2O2    1.2E13 0.0 0.0E0
!\Author: WARNING !\Ref: NORTON, T.S ET AL., IJCK.(1991). !\Comment: WARNING
CH2OH+CH3O=CH2O+CH3OH    2.4E13 0.0 0.0E0
!\Author: WARNING !\Ref: TSANG, JPC REF. DATA, 16 !\Comment: WARNING
CH2OH+OH=H2O+CH2O    2.4E13 0.0 0.0E0
!\Author: WARNING !\Ref: TSANG, JPC REF. DATA, 16 !\Comment: WARNING
CH2OH+O=OH+CH2O    4.2E13 0.0 0.0E0
!\Author: WARNING !\Ref: TSANG, JPC REF. DATA, 16 !\Comment: WARNING
2CH2OH=CH2O+CH3OH    3.0E12 0.0 0.0E0
!___________________________________________________________________________________________________________
!\REACTIONCLASS: R+HO2(=)PRODUCTS
!___________________________________________________________________________________________________________
!\Author: WARNING !\Ref: CURRAN ESTIMATE !\Comment: WARNING
CH2OH+HO2=HOCH2O+OH    1.0E13 0.0 0.0E0
!===========================================================================================================
!\ENDSUBSPECIES: CH2OH
!===========================================================================================================
!===========================================================================================================
!\SUBSPECIES: CH3O
!===========================================================================================================
!___________________________________________________________________________________________________________
!\REACTIONCLASS: R+R(=)RH+RH
!___________________________________________________________________________________________________________
!\Author: UB !\Ref: BAULCH ET AL. J. PHYS. CHEM. REF. DATA, 34(2005) 757 !\Comment: WARNING
CH3O+O2=CH2O+HO2    2.17E10 0.0 1.7487E3
!\Author: WARNING !\Ref: HOYERMANN ET AL., 18TH SYMPOSIUM !\Comment: WARNING
CH3O+H=CH2O+H2    2.0E13 0.0 0.0E0
!\Author: WARNING !\Ref: TSANG AND HAMPSON, J. PHYS. CHEM. REF. DATA, 15 !\Comment: WARNING
CH3O+HO2=CH2O+H2O2    3.01E11 0.0 0.0E0
!\Author: WARNING !\Ref: WARNING !\Comment: WARNING
CH3O+CH3=CH2O+CH4    1.2E13 0.0 0.0E0
!\Author: WARNING !\Ref: TSANG AND HAMPSON, J. PHYS. CHEM. REF. DATA, 15 !\Comment: WARNING
2CH3O=CH3OH+CH2O    6.03E13 0.0 0.0E0
!===========================================================================================================
!\ENDSUBSPECIES: CH3O
!===========================================================================================================
!===========================================================================================================
!\SUBSPECIES: HCOH
!===========================================================================================================
!___________________________________________________________________________________________________________
!\REACTIONCLASS: R+R(=)PRODUCTS
!___________________________________________________________________________________________________________
!\Author: WARNING !\Ref: MARINOV 1996 !\Comment: WARNING
HCOH+O2=>CO2+H+OH    5.0E12 0.0 0.0E0
!\Author: WARNING !\Ref: MARINOV 1996 !\Comment: WARNING
HCOH+O2=CO2+H2O    3.0E13 0.0 0.0E0
!\Author: WARNING !\Ref: MARINOV 1996 !\Comment: WARNING
HCOH+O=>CO2+2H    5.0E13 0.0 0.0E0
!\Author: WARNING !\Ref: MARINOV 1996 !\Comment: WARNING
HCOH+O=>CO+OH+H    3.0E13 0.0 0.0E0
!\Author: WARNING !\Ref: MARINOV 1996 !\Comment: WARNING
HCOH+H=CH2O+H    2.0E14 0.0 0.0E0
!\Author: WARNING !\Ref: MARINOV 1996 !\Comment: WARNING
HCOH+OH=HCO+H2O    2.0E13 0.0 0.0E0
!===========================================================================================================
!\ENDSUBSPECIES: HCOH
!===========================================================================================================
!----------------------------------------------------------------------------------------------------------------------------------
!\ENDSUBMECH: CH3OH
!----------------------------------------------------------------------------------------------------------------------------------
!----------------------------------------------------------------------------------------------------------------------------------
!\SUBMECH: CH2O
!\MECHCOMMENTS: THE REACTION OCHO+OH(=)HO2CHO SEEMS TO BE A DEAD END OF SORTS, HO2CHO HAS A LIMITED SET OF CONSUMPTION / CROSS-REACTIONS(KPS, 28 / 06 / 2015)
!\MECHCOMMENTS: THE REACTION SEQUENCE H+CO2(=)OCHO=)PRODUCTS MEANS THAT THE THE CO / CH2O MECHANISMS ARE INEXTRICABLY LINKED "IN THEORY". I AM NOT SURE ABOUT "IN PRACTICE".(KPS, 28 / 06 / 2015)
!----------------------------------------------------------------------------------------------------------------------------------
!___________________________________________________________________________________________________________
!\REACTIONCLASS: RH(=)PRODUCTS
!___________________________________________________________________________________________________________
!\Author: WARNING !\Ref: LASKIN ET AL. IJCK 32 589-614 2000 !\Comment: WARNING
HCO+H(+M)=CH2O(+M)    1.09E12 0.48 -2.6E2
    LOW/1.35E24 -2.57E0 1.425E3/
    TROE/7.824E-1 2.71E2 2.755E3 6.57E3/
!\Author: WARNING !\Ref: LASKIN ET AL. IJCK 32 589-614 2000 !\Comment: WARNING
CO+H2(+M)=CH2O(+M)    4.3E7 1.5 7.96E4
    LOW/5.07E27 -3.42E0 8.4348E4/
    TROE/9.32E-1 1.97E2 1.54E3 1.03E4/
!___________________________________________________________________________________________________________
!\REACTIONCLASS: RH+R_ABSTRACTION
!___________________________________________________________________________________________________________
!\Author: WARNING !\Ref: N. K. SRINIVASAN ET AL.,J. PHYS. CHEM. A 109, 7902-7914(2005) !\Comment: WARNING
CH2O+O2=HCO+HO2    8.07E15 0.0 5.342E4
!\Author: WARNING !\Ref: CURRAN FIT TO NIST DATABASE !\Comment: WARNING
CH2O+O=HCO+OH    6.26E9 1.15 2.26E3
!\Author: UB !\Ref: S.WANG ET AL. J.PHYS.CHEM.A, 118(2014) 10201-10209 !\Comment: RE-FIT TO INCLUDE BRANCHING RATIO TO PROMPT PATHWAY
CH2O+H=HCO+H2    1.0691154E5 2.73093 1.88714E3
!\Author: UB !\Ref: V. VASUDEVAN ET AL. IJCK. 37 !\Comment: RE-FIT TO REMOVE NEGATIVE A-FACTOR BUT RETAIN BRANCHING RATIO TO PROMPT PATHWAY
CH2O+OH=HCO+H2O    2.185E9 1.1782 -5.7602E2
!\Author: UB/HJC !\Ref: ROBERTSON, S. H.; SEAKINS, P. W.; PILLING, M. J. CHEMICAL KINETICS, IN PILLING, M. J., ED.; ELSEVIER !\Comment: WARNING
CH2O+HO2=HCO+H2O2    7.1E-3 4.517 6.58E3
!\Author: UB !\Ref: NIST FIT TO AVAILABLE EXP. 26-02-2018 !\Comment: WARNING
CH2O+CH3=HCO+CH4    2.93E-2 4.3 2.831E3
!\Author: WARNING !\Ref: ANALOGY WITH CH3O2+CH2O TSANG / HAMPSON 1986 !\Comment: WARNING
CH2O+O2CHO=HCO+HO2CHO    1.99E12 0.0 1.166E4
!\Author: WARNING !\Ref: CURRAN ESTIMATE !\Comment: WARNING
CH2O+OCHO=HCO+HOCHO    5.6E12 0.0 1.36E4
!\Author: WARNING !\Ref: FITTSCHEN, C., J. CHIM. PHYS. 95 !\Comment: WARNING
CH2O+CH3O=HCO+CH3OH    6.62E11 0.0 2.294E3
!\Author: WARNING !\Ref: TSANG AND HAMPSON, J. PHYS. CHEM. REF. DATA, 15 !\Comment: WARNING
CH2O+CH3O2=HCO+CH3O2H    1.99E12 0.0 1.166E4
!___________________________________________________________________________________________________________
!\REACTIONCLASS: PROMPT_ALPHA_SCISSION
!___________________________________________________________________________________________________________
!\Author: UB !\Ref: N.J.LABBE, R.SIVARAMAKRISHNAN, C.FRANKLIN-GOLDSMITH, Y.GEORGIEVSKII, J.A.MILLER, S.J.KLIPPENSTEIN, J.PHYS.CHEM.LETT. 7(2016) 85-89 !\Comme
CH2O+OH=>H+CO+H2O    2.565E11 0.69304 9.3687E3
!\Author: UB !\Ref: N.J.LABBE, R.SIVARAMAKRISHNAN, C.FRANKLIN-GOLDSMITH, Y.GEORGIEVSKII, J.A.MILLER, S.J.KLIPPENSTEIN, J.PHYS.CHEM.LETT. 7(2016) 85-89 !\Comme
CH2O+H=>H+CO+H2    1.94E7 2.192 1.174029E4
!___________________________________________________________________________________________________________
!\REACTIONCLASS: RADICAL_ALPHA_SCISSION
!___________________________________________________________________________________________________________
!\Author: UB !\Ref: LI ET AL. IJCK 2007 !\Comment: REMOVED X1.2
HCO+M=H+CO+M    4.75E11 0.66 1.487E4
    CO/1.5/
    CH4/2.0/
    H2/2.0/
    CO2/2.0/
    C2H6/3.0/
    H2O/6.0/
!___________________________________________________________________________________________________________
!\REACTIONCLASS: R+R(=)RH_RH
!___________________________________________________________________________________________________________
!\Author: SP !\Ref: HSU ET AL. !\Comment: WARNING
HCO+O2=CO+HO2    1.2E10 0.807 -7.27E2
!\Author: WARNING !\Ref: TSANG AND HAMPSON, J. PHYS. CHEM. REF. DATA, 15 !\Comment: WARNING
HCO+O=CO+OH    3.02E13 0.0 0.0E0
!\Author: UB !\Ref: L.B.HARDING, A.F.WAGNER, PROC. COMBUST. INST. 21(1986) 721-728 !\Comment: WARNING
HCO+H=CO+H2    9.13E12 0.41 -2.155715E2
!\Author: WARNING !\Ref: TSANG AND HAMPSON, J. PHYS. CHEM. REF. DATA, 15 !\Comment: WARNING
HCO+OH=CO+H2O    3.011E13 0.0 0.0E0
!\Author: WARNING !\Ref: MULENKO, S.A. REV. ROUM. PHYS. 32, 173(1987) !\Comment: WARNING
HCO+CH3=CO+CH4    2.65E13 0.0 0.0E0
!\Author: UB !\Ref: G.FRIEDRICHS, J.T.HERBON, D.F.DAVIDSON, R.K.HANSON, PHYS. CHEM. CHEM. PHYS. 4(2002) 5778-5788 \COMMENT !\Comment: WARNING
2HCO=CO+CH2O    2.7E13 0.0 0.0E0
!___________________________________________________________________________________________________________
!\REACTIONCLASS: R+R(=)PRODUCTS
!___________________________________________________________________________________________________________
!\Author: WARNING !\Ref: TSANG AND HAMPSON, J. PHYS. CHEM. REF. DATA, 15 !\Comment: WARNING
HCO+O=CO2+H    3.0E13 0.0 0.0E0
!\Author: WARNING !\Ref: TSANG AND HAMPSON, J. PHYS. CHEM. REF. DATA, 15 !\Comment: WARNING
HCO+HO2=>CO2+H+OH    3.0E13 0.0 0.0E0
!\Author: WARNING !\Ref: TSANG AND HAMPSON, J. PHYS. CHEM. REF. DATA, 15 !\Comment: WARNING
2HCO=>H2+2CO    3.0E12 0.0 0.0E0
!___________________________________________________________________________________________________________
!\REACTIONCLASS: RADICAL_ADDITIONH
!___________________________________________________________________________________________________________
!\Author: SP !\Ref: E.E.DAME, D.M.GOLDEN, J. PHYS. CHEM. A, 117(2013) 7686-7696 !\Comment: WARNING
CH2OH(+M)=CH2O+H(+M)    7.37E10 0.811 3.9585E4
    HE/0.67/
    AR/0.85/
    O2/1.0/
    CO/1.5/
    CO2/2.0/
    H2/2.0/
    CH4/2.0/
    CH2O/2.5/
    CH3OH/3.0/
    C2H6/3.0/
    H2O/6.0/
    LOW/3.5E21 -1.99E0 2.4E4/
    TROE/8.44E-1 9.0E2 1.0E0 3.315E3/
!\Author: UB !\Ref: E.E.DAME, D.M.GOLDEN, J. PHYS. CHEM. A, 117(2013) 7686-7696 !\Comment: WARNING
CH3O(+M)=CH2O+H(+M)    1.13E10 1.21 2.40849E4
    HE/0.67/
    AR/0.85/
    O2/1.0/
    CO/1.5/
    CO2/2.0/
    H2/2.0/
    CH4/2.0/
    CH3OH/3.0/
    C2H6/3.0/
    H2O/6.0/
    LOW/6.022E16 -5.47E-1 1.80239E4/
    TROE/3.41E-1 2.8E1 1.0E3 2.339E3/
!___________________________________________________________________________________________________________
!\REACTIONCLASS: RADICAL_ADDITIONOH
!___________________________________________________________________________________________________________
!\Author: KPS !\Ref: DAMES, CNF, 2016 !\Comment: ORIGINALLY FROM XU /ZHU2006
CH2O+OH=HOCH2O    6.32E6 1.63 4.284E3
!\Author: KPS !\Ref: DAMES, CNF, 2016 !\Comment: WARNING
HOCH2O=HOCHO+H    1.032E17 -1.48 1.248E4
    PLOG/1.0E-3 2.042E12 -1.61E0 7.28E3/
    PLOG/4.0E-3 8.065E13 -1.9E0 8.11E3/
    PLOG/1.8E-2 3.55E15 -2.2E0 8.99E3/
    PLOG/7.5E-2 1.56E17 -2.5E0 9.91E3/
    PLOG/3.16E-1 5.389E18 -2.77E0 1.085E4/
    PLOG/1.334E0 8.624E19 -2.93E0 1.173E4/
    PLOG/5.623E0 2.405E20 -2.87E0 1.243E4/
    PLOG/2.3714E1 3.214E19 -2.42E0 1.274E4/
    PLOG/1.0E2 1.032E17 -1.48E0 1.248E4/
!___________________________________________________________________________________________________________
!\REACTIONCLASS: RADICAL_ADDITIONHO2
!___________________________________________________________________________________________________________
!\Author: WARNING !\Ref: CURRAN ESTIMATE !\Comment: WARNING
CH2O+HO2=OCH2O2H    1.5E11 0.0 1.19E4
!\Author: WARNING !\Ref: CURRAN ESTIMATE !\Comment: WARNING
OCH2O2H=HOCH2O2    3.0E11 0.0 8.6E3
!\Author: WARNING !\Ref: CURRAN ESTIMATE !\Comment: WARNING
HOCH2O2+HO2=HOCH2O2H+O2    3.5E10 0.0 -3.275E3
!\Author: WARNING !\Ref: CURRAN ESTIMATE !\Comment: WARNING
HOCH2O+OH=HOCH2O2H    1.0E13 0.0 0.0E0
!___________________________________________________________________________________________________________
!\REACTIONCLASS: R+O2(=)RO2
!___________________________________________________________________________________________________________
!\Author: WARNING !\Ref: CURRAN ESTIMATE !\Comment: WARNING
HCO+O2=O2CHO    1.2E11 0.0 -1.1E3
!===========================================================================================================
!\SUBSPECIES: HOCHO
!===========================================================================================================
!___________________________________________________________________________________________________________
!\REACTIONCLASS: RH(=)PRODUCTS
!___________________________________________________________________________________________________________
!\Author: SP !\Ref: J.-G. CHANG, ET AL. J. PHYS. CHEM. A, 111(2007) 6789-6797 !\Comment: WARNING
HOCHO(+M)=CO+H2O(+M)    7.5E14 0.0 6.871E4
    LOW/4.1E15 0.0E0 5.298E4/
!\Author: SP !\Ref: J.-G. CHANG, ET AL. J. PHYS. CHEM. A, 111(2007) 6789-6797 !\Comment: WARNING
HOCHO(+M)=CO2+H2(+M)    4.5E13 0.0 6.824E4
    LOW/1.7E15 0.0E0 5.111E4/
!___________________________________________________________________________________________________________
!\REACTIONCLASS: RH+R_ABSTRACTION
!___________________________________________________________________________________________________________
!\Author: UB !\Ref: H.G. YU, ET AL. J. CHEM. PHYS. 129(2008) 214307 !\Comment: WARNING
HOCO+HO2=HOCHO+O2    4.0E11 0.0 0.0E0
!\Author: UB !\Ref: P. MARSHALL, P. GLARBORG, PROC. COMBUST. INST. 35(2015) 153-160 !\Comment: WARNING
HOCHO+O2=OCHO+HO2    3.0E13 0.0 6.3E4
!\Author: UB !\Ref: P. MARSHALL, P. GLARBORG, PROC. COMBUST. INST. 35(2015) 153-160 !\Comment: WARNING
HOCHO+H=HOCO+H2    2.3E2 3.272 4.858E3
!\Author: UB !\Ref: P. MARSHALL, P. GLARBORG, PROC. COMBUST. INST. 35(2015) 153-160 !\Comment: WARNING
HOCHO+H=OCHO+H2    4.2E5 2.255 1.4091E4
!\Author: UB !\Ref: P. MARSHALL, P. GLARBORG, PROC. COMBUST. INST. 35(2015) 153-160 !\Comment: WARNING
HOCHO+O=HOCO+OH    5.1E1 3.422 4.216E3
!\Author: UB !\Ref: P. MARSHALL, P. GLARBORG, PROC. COMBUST. INST. 35(2015) 153-160 !\Comment: WARNING
HOCHO+O=OCHO+OH    1.7E5 2.103 9.88E3
!\Author: UB !\Ref: J.M. ANGLADA, J. AM. CHEM. SOC. 126(2004) 9809-9820 !\Comment: WARNING
HOCHO+OH=HOCO+H2O    7.8E-6 5.57 -2.365E3
!\Author: UB !\Ref: J.M. ANGLADA, J. AM. CHEM. SOC. 126(2004) 9809-9820 !\Comment: WARNING
HOCHO+OH=OCHO+H2O    4.9E-5 4.91 -5.067E3
!\Author: WARNING !\Ref: MARINOV ESTIMATE !\Comment: WARNING
HOCHO+CH3=>CH4+CO+OH    3.9E-7 5.8 2.2E3
!\Author: UB !\Ref: P. MARSHALL, P. GLARBORG, PROC. COMBUST. INST. 35(2015) 153-160 !\Comment: WARNING
HOCHO+HO2=HOCO+H2O2    4.7E-1 3.975 1.6787E4
!\Author: UB !\Ref: P. MARSHALL, P. GLARBORG, PROC. COMBUST. INST. 35(2015) 153-160 !\Comment: WARNING
HOCHO+HO2=OCHO+H2O2    3.9E1 3.08 2.5206E4
!___________________________________________________________________________________________________________
!\REACTIONCLASS: R+O2(=)RO2
!___________________________________________________________________________________________________________
!\Author: UB !\Ref: P. MARSHALL, P. GLARBORG, PROC. COMBUST. INST. 35(2015) 153-160 !\Comment: WARNING
OCHO+O2=CO2+HO2    5.0E13 0.0 0.0E0
!===========================================================================================================
!\ENDSUBSPECIES: HOCHO
!===========================================================================================================
!----------------------------------------------------------------------------------------------------------------------------------
!\ENDSUBMECH: CH2O
!----------------------------------------------------------------------------------------------------------------------------------
!++++++++++++++++++++++++++++++++++++++++++++++++++++++++++++++++++++++++++++++++++++++++++++++++++++++++++++++++++++++++++++++++++++++++++++++++++++++++++++++
!\END_KINETICS_MODULE: C1
!++++++++++++++++++++++++++++++++++++++++++++++++++++++++++++++++++++++++++++++++++++++++++++++++++++++++++++++++++++++++++++++++++++++++++++++++++++++++++++++
!++++++++++++++++++++++++++++++++++++++++++++++++++++++++++++++++++++++++++++++++++++++++++++++++++++++++++++++++++++++++++++++++++++++++++++++++++++++++++++++
!\KINETICS_MODULE: C2
!++++++++++++++++++++++++++++++++++++++++++++++++++++++++++++++++++++++++++++++++++++++++++++++++++++++++++++++++++++++++++++++++++++++++++++++++++++++++++++++
!----------------------------------------------------------------------------------------------------------------------------------
!\SUBMECH: C2H6
!----------------------------------------------------------------------------------------------------------------------------------
!___________________________________________________________________________________________________________
!\REACTIONCLASS: RH(=)PRODUCTS
!___________________________________________________________________________________________________________
!\Author: WARNING !\Ref: WANG ET AL., JPC A 107 !\Comment: WARNING
2CH3(+M)=C2H6(+M)    2.277E15 -0.69 1.749E2
    CO/2.0/
    CO2/3.0/
    H2O/5.0/
    LOW/8.054E31 -3.75E0 9.816E2/
    TROE/0.0E0 5.7E2 1.0E30 1.0E30/
!\Author: WARNING !\Ref: WANG ET AL., JPC A 107 !\Comment: WARNING
C2H5+H(+M)=C2H6(+M)    5.21E17 -0.99 1.58E3
    HE/0.7/
    AR/0.7/
    CO/1.5/
    CO2/2.0/
    H2/2.0/
    CH4/2.0/
    C2H6/3.0/
    H2O/6.0/
    LOW/1.99E41 -7.08E0 6.685E3/
    TROE/8.42E-1 1.25E2 2.219E3 6.882E3/
!\Author: WARNING !\Ref: STEWART ET AL C_F 1989 !\Comment: WARNING
2CH3=H+C2H5    1.032E2 3.23 1.12361E4
    PLOG/1.0E-2 4.74E12 1.05E-1 1.06643E4/
    PLOG/1.0E-1 2.57E13 -9.6E-2 1.14061E4/
    PLOG/1.0E0 3.1E14 -3.62E-1 1.33725E4/
    PLOG/1.0E1 2.15E10 8.85E-1 1.35325E4/
    PLOG/1.0E2 1.032E2 3.23E0 1.12361E4/
!___________________________________________________________________________________________________________
!\REACTIONCLASS: RH+R_ABSTRACTION
!___________________________________________________________________________________________________________
!\Author: WARNING !\Ref: BAULCH ET AL., J. PHYS. CHEM. REF DATA, 21 !\Comment: WARNING
C2H6+O2=C2H5+HO2    6.03E13 0.0 5.187E4
!\Author: WARNING !\Ref: MIYOSHI,A. ET AL., CHEM. PHYS. LETT. 204, 241-247(1993) !\Comment: WARNING
C2H6+O=C2H5+OH    3.55E6 2.4 5.83E3
!\Author: UB !\Ref: R.SIVARAMAKRISHNAN, J.V.MICHAEL, B.RUSCIC, INT. J. CHEM. KINET. 44(2012) 194-205 !\Comment: WARNING
C2H6+H=C2H5+H2    7.35E3 3.1 5.34E3
    DUP
!\Author: UB !\Ref: R.SIVARAMAKRISHNAN, J.V.MICHAEL, B.RUSCIC, INT. J. CHEM. KINET. 44(2012) 194-205 !\Comment: WARNING
C2H6+H=C2H5+H2    3.26E14 0.0 1.37E4
    DUP
!\Author: UB !\Ref: L.N. KRASNOPEROV, J.V.MICAHEL, J.PHYS.CHEM.A, 108(2004) 5643-5648 !\Comment: WARNING
C2H6+OH=C2H5+H2O    1.6139E6 2.224 7.4123E2
!\Author: WARNING !\Ref: WARNING !\Comment: WARNING
C2H6+HO2=C2H5+H2O2    2.77E1 3.59 1.56E4
!\Author: SP !\Ref: H-H CARSTENSEN, A.M. DEAN, O. DEUTSCHMANN, PROC. COMBUST. INST. 31(2007) 149-157 ! !\Comment: WARNING
C2H6+O2CHO=C2H5+HO2CHO    4.23E3 2.96 1.05E4
!\Author: ANALOGY TO CH3CO2H(=)CH3O+OH(BASED ON BDE) !\Ref: WARNING !\Comment: WARNING
HO2CHO(+M)=OCHO+OH(+M)    4.04972E19 -1.153 4.425049E4
    LOW/3.80285E42 -7.502E0 4.6756097E4/
    TROE/8.375E-1 3.6562E4 4.988E2 9.99E3/
!\Author: WARNING !\Ref: TSANG AND HAMPSON, J. PHYS. CHEM. REF. DATA, 15 !\Comment: WARNING
C2H6+CH=C2H5+CH2    1.1E14 0.0 -2.6E2
!\Author: WARNING !\Ref: MECHANISM AND MODELING OF NITROGEN CHEMISTRY IN COMBUSTION, WSS / CI, AUTUMN 1988 !\Comment: WARNING
C2H6+CH2(S)=C2H5+CH3    1.2E14 0.0 0.0E0
!\Author: UB !\Ref: S.L.PEUKERT, N.J.LABBE, R.SIVARAMAKRISHNAN, J.V.MICHAEL, J.PHYS.CHEM.A, 117(2013) 10228-10238 !\Comment: WARNING
C2H6+CH3=C2H5+CH4    3.45E1 3.44 1.0391E4
!\Author: WARNING !\Ref: TSANG AND HAMPSON, J. PHYS. CHEM. REF. DATA, 15 !\Comment: WARNING
C2H6+CH3O=C2H5+CH3OH    2.41E11 0.0 7.09E3
!\Author: WARNING !\Ref: CARSTENSEN AND DEAN PROC COMBUST INST 30(2007) 995?003 !\Comment: WARNING
C2H6+CH3O2=C2H5+CH3O2H    4.04E1 3.55 1.69E4
!\Author: WARNING !\Ref: CARSTENSEN AND DEAN PROC COMBUST INST 30(2007) 995?003 !\Comment: WARNING
C2H6+C2H5O2=C2H5+C2H5O2H    5.88E1 3.49 1.71E4
!___________________________________________________________________________________________________________
!\REACTIONCLASS: RADICAL_BETA_SCISSION
!___________________________________________________________________________________________________________
!\Author: WARNING !\Ref: MILLER KLIPPENSTEIN PCCP 2004, 6, 1192-1202 !\Comment: WARNING
C2H4+H(+M)=C2H5(+M)    9.569E8 1.463 1.355E3
    AR/0.7/
    CO/1.5/
    H2/2.0/
    CH4/2.0/
    CO2/2.0/
    C2H6/3.0/
    H2O/6.0/
    HE/0.5/
    LOW/1.419E39 -6.642E0 5.769E3/
    TROE/-5.69E-1 2.99E2 -9.147E3 1.524E2/
!___________________________________________________________________________________________________________
!\REACTIONCLASS: R+R(=)RH+RH
!___________________________________________________________________________________________________________
!\Author: UB !\Ref: Y.ZHANG, Q.S.LI, S.W.ZHANG, J.MOL.STRUCT.(THEOCHEM) 682(2004) 163-170 !\Comment: WARNING
C2H5+H=C2H4+H2    1.81E11 0.0 0.0E0
!\Author: WARNING !\Ref: TSANG AND HAMPSON, J. PHYS. CHEM. REF. DATA, 15 !\Comment: WARNING
2C2H4=C2H5+C2H3    4.82E14 0.0 7.153E4
!\Author: WARNING !\Ref: ZHU, R.S. ET AL.,J. CHEM. PHYS. 120 !\Comment: WARNING
C2H5+CH3=CH4+C2H4    1.18E4 2.45 -2.921E3
!___________________________________________________________________________________________________________
!\REACTIONCLASS: RADICAL_ADDITIONO
!___________________________________________________________________________________________________________
!\Author: UB !\Ref: L.B.HARDING, S.J.KLIPPENSTEIN, Y.GEORGIEVSHII, PROC.COMBUST.INST, 30(2005) 985-993 !\Comment: WARNING
C2H5+O=C2H5O    3.17E13 0.03 -3.94E2
!\Author: UB !\Ref: L.B.HARDING, S.J.KLIPPENSTEIN, Y.GEORGIEVSHII, PROC.COMBUST.INST, 30(2005) 985-993 !\Comment: WARNING
C2H5+O=C2H4+OH    3.17E12 0.03 -3.94E2
!___________________________________________________________________________________________________________
!\REACTIONCLASS: RADICAL_ADDITIONOH
!___________________________________________________________________________________________________________
!\Author: UB !\Ref: N.J.LABBE, R.SIVARAMAKRISHNAN, S.J.KLIPPENSTEIN, PROC.COMBUST.INST. 35(2015) 447-455 !\Comment: WARNING
C2H5+OH=C2H4+H2O    4.6961E18 -1.5805 7.9992E3
    PLOG/1.0E-3 1.2926E19 -1.96E0 2.727E2/
    PLOG/1.0E-2 1.2184E19 -1.9533E0 2.388E2/
    PLOG/1.0E-1 4.1052E19 -2.1007E0 6.254E2/
    PLOG/1.0E0 7.9406E22 -2.9892E0 3.8626E3/
    PLOG/1.0E1 2.7926E24 -3.3287E0 7.7488E3/
    PLOG/1.0E2 4.6961E18 -1.5805E0 7.9992E3/
!\Author: UB !\Ref: N.J.LABBE, R.SIVARAMAKRISHNAN, S.J.KLIPPENSTEIN, PROC.COMBUST.INST. 35(2015) 447-455 !\Comment: WARNING
C2H5+OH=CH3+CH2OH    6.5044E22 -2.4427 1.26466E4
    PLOG/1.0E-3 9.2017E17 -1.2994E0 2.5046E3/
    PLOG/1.0E-2 1.0981E18 -1.3206E0 2.5694E3/
    PLOG/1.0E-1 5.7367E18 -1.5182E0 3.1848E3/
    PLOG/1.0E0 6.5278E21 -2.3515E0 6.0227E3/
    PLOG/1.0E1 1.8799E25 -3.2495E0 1.05762E4/
    PLOG/1.0E2 6.5044E22 -2.4427E0 1.26466E4/
!___________________________________________________________________________________________________________
!\REACTIONCLASS: RADICAL_ADDITIONHO2
!___________________________________________________________________________________________________________
!\Author: WARNING !\Ref: WARNING !\Comment: WARNING
C2H5+HO2=C2H5O+OH    1.0E12 0.269 -6.88E2
!\Author: UB !\Ref: W.LUDWIG, B.BRANDT, G.FRIEDRICHS, F.TEMPS, J.PHYS.CHEM.A, 110(2006) 3330-3337, 80 !\Comment: WARNING
C2H5+HO2=C2H4+H2O2    6.2E12 0.0 0.0E0
!___________________________________________________________________________________________________________
!\REACTIONCLASS: RADICAL_ADDITIONCH3O2
!___________________________________________________________________________________________________________
!\Author: WARNING !\Ref: CURRAN. BASED ON CH3+HO2(=)PRODUCTS !\Comment: WARNING
C2H5+CH3O2=C2H5O+CH3O    8.0E12 0.0 -1.0E3
!___________________________________________________________________________________________________________
!\REACTIONCLASS: R+O2(=)PRODUCTS
!___________________________________________________________________________________________________________
!\Author: UB !\Ref: S.J. KLIPPENSTEIN, PROC. COMBUST. INST. 36(2017) 77-111 !\Comment: WARNING
C2H5+O2=C2H5O2    1.59E30 -5.56 5.909E3
    PLOG/1.0E-4 1.28E42 -1.112E1 5.137E3/
    PLOG/3.0E-4 1.95E43 -1.13E1 5.485E3/
    PLOG/1.0E-3 1.22E44 -1.136E1 5.85E3/
    PLOG/3.0E-3 3.23E44 -1.132E1 6.198E3/
    PLOG/1.0E-2 1.31E45 -1.133E1 6.761E3/
    PLOG/3.0E-2 1.2E45 -1.115E1 7.163E3/
    PLOG/1.0E-1 4.34E44 -1.083E1 7.564E3/
    PLOG/3.0E-1 4.87E43 -1.037E1 7.81E3/
    PLOG/1.0E0 3.98E42 -9.86E0 8.124E3/
    PLOG/3.0E0 1.24E40 -8.95E0 7.857E3/
    PLOG/1.0E1 2.16E37 -7.95E0 7.525E3/
    PLOG/3.0E1 1.59E34 -6.88E0 6.913E3/
    PLOG/1.0E2 1.59E30 -5.56E0 5.909E3/
!\Author: UB !\Ref: S.J. KLIPPENSTEIN, PROC. COMBUST. INST. 36(2017) 77-111 !\Comment: WARNING
C2H5+O2=C2H4O2H    1.9E15 -1.72 8.034E3
    PLOG/1.0E-4 3.23E21 -5.53E0 -8.35E1/
    PLOG/3.0E-4 4.6E23 -6.12E0 5.863E2/
    PLOG/1.0E-3 2.86E25 -6.6E0 1.279E3/
    PLOG/3.0E-3 2.9E24 -6.19E0 1.229E3/
    PLOG/1.0E-2 5.88E25 -6.49E0 2.026E3/
    PLOG/3.0E-2 2.9E25 -6.26E0 2.449E3/
    PLOG/1.0E-1 4.63E26 -6.47E0 3.598E3/
    PLOG/3.0E-1 4.74E26 -6.29E0 4.518E3/
    PLOG/1.0E0 3.59E26 -6.03E0 5.715E3/
    PLOG/3.0E0 6.32E25 -5.58E0 6.793E3/
    PLOG/1.0E1 6.63E23 -4.74E0 7.756E3/
    PLOG/3.0E1 7.71E20 -3.63E0 8.319E3/
    PLOG/1.0E2 1.9E15 -1.72E0 8.034E3/
!\Author: UB !\Ref: S.J. KLIPPENSTEIN, PROC. COMBUST. INST. 36(2017) 77-111 !\Comment: WARNING
C2H5+O2=C2H4+HO2    1.89E11 0.14 6.373E3
    PLOG/1.0E-4 9.1E0 2.87E0 -5.099E3/
    PLOG/3.0E-4 1.18E1 2.84E0 -5.029E3/
    PLOG/1.0E-3 2.82E1 2.73E0 -4.78E3/
    PLOG/3.0E-3 1.1E2 2.56E0 -4.38E3/
    PLOG/1.0E-2 9.57E2 2.3E0 -3.735E3/
    PLOG/3.0E-2 1.32E4 1.98E0 -2.933E3/
    PLOG/1.0E-1 4.9E5 1.54E0 -1.79E3/
    PLOG/3.0E-1 2.41E7 1.07E0 -4.977E2/
    PLOG/1.0E0 2.47E9 5.1E-1 1.157E3/
    PLOG/3.0E0 1.36E11 4.0E-2 2.789E3/
    PLOG/1.0E1 3.13E12 -3.1E-1 4.501E3/
    PLOG/3.0E1 5.29E12 -3.3E-1 5.728E3/
    PLOG/1.0E2 1.89E11 1.4E-1 6.373E3/
!\Author: UB !\Ref: S.J. KLIPPENSTEIN, PROC. COMBUST. INST. 36(2017) 77-111 !\Comment: WARNING
C2H5+O2=C2H4O1-2+OH    9.68E14 -1.22 1.25E4
    PLOG/1.0E-4 1.37E-5 4.2E0 -5.618E3/
    PLOG/3.0E-4 1.85E-5 4.16E0 -5.537E3/
    PLOG/1.0E-3 4.96E-5 4.04E0 -5.26E3/
    PLOG/3.0E-3 2.27E-4 3.85E0 -4.825E3/
    PLOG/1.0E-2 2.59E-3 3.55E0 -4.121E3/
    PLOG/3.0E-2 5.18E-2 3.18E0 -3.238E3/
    PLOG/1.0E-1 4.06E0 2.65E0 -1.928E3/
    PLOG/3.0E-1 6.08E2 2.04E0 -3.709E2/
    PLOG/1.0E0 4.86E5 1.22E0 1.802E3/
    PLOG/3.0E0 4.99E8 3.9E-1 4.218E3/
    PLOG/1.0E1 8.78E11 -4.9E-1 7.19E3/
    PLOG/3.0E1 1.69E14 -1.09E0 9.936E3/
    PLOG/1.0E2 9.68E14 -1.22E0 1.25E4/
!\Author: UB !\Ref: S.J. KLIPPENSTEIN, PROC. COMBUST. INST. 36(2017) 77-111 !\Comment: WARNING
C2H5O2=C2H4O2H    1.87E8 0.57 2.859E4
    PLOG/1.0E-4 3.15E31 -8.25E0 2.936E4/
    PLOG/3.0E-4 3.5E30 -7.88E0 2.933E4/
    PLOG/1.0E-3 1.52E29 -7.37E0 2.921E4/
    PLOG/3.0E-3 3.47E27 -6.77E0 2.9E4/
    PLOG/1.0E-2 3.57E25 -6.04E0 2.878E4/
    PLOG/3.0E-2 1.6E24 -5.51E0 2.88E4/
    PLOG/1.0E-1 1.44E21 -4.4E0 2.841E4/
    PLOG/3.0E-1 2.85E19 -3.73E0 2.849E4/
    PLOG/1.0E0 1.27E17 -2.81E0 2.85E4/
    PLOG/3.0E0 5.27E14 -1.9E0 2.847E4/
    PLOG/1.0E1 4.67E13 -1.4E0 2.897E4/
    PLOG/3.0E1 4.21E12 -9.2E-1 2.938E4/
    PLOG/1.0E2 1.87E8 5.7E-1 2.859E4/
!\Author: SERJIO !\Ref: S.J. KLIPPENSTEIN, PROC. COMBUST. INST. 36(2017) 77-111 !\Comment: WARNING
C2H5O2=C2H4+HO2    1.92E30 -5.71 3.591E4
    PLOG/1.0E-4 1.91E46 -1.185E1 3.644E4/
    PLOG/3.0E-4 4.21E46 -1.188E1 3.682E4/
    PLOG/1.0E-3 3.63E46 -1.177E1 3.71E4/
    PLOG/3.0E-3 1.7E46 -1.158E1 3.733E4/
    PLOG/1.0E-2 4.36E45 -1.128E1 3.757E4/
    PLOG/3.0E-2 8.12E44 -1.094E1 3.778E4/
    PLOG/1.0E-1 4.61E43 -1.043E1 3.791E4/
    PLOG/3.0E-1 8.69E41 -9.77E0 3.786E4/
    PLOG/1.0E0 8.65E39 -9.01E0 3.778E4/
    PLOG/3.0E0 7.24E36 -7.95E0 3.724E4/
    PLOG/1.0E1 4.3E33 -6.84E0 3.666E4/
    PLOG/3.0E1 1.92E30 -5.71E0 3.591E4/
    PLOG/1.0E2 2.37E26 -4.37E0 3.484E4/
!\Author: UB !\Ref: S.J. KLIPPENSTEIN, PROC. COMBUST. INST. 36(2017) 77-111 !\Comment: WARNING
C2H5O2=C2H4O1-2+OH    2.45E31 -6.1 4.456E4
    PLOG/1.0E-4 2.0E49 -1.332E1 3.882E4/
    PLOG/3.0E-4 1.66E50 -1.352E1 3.951E4/
    PLOG/1.0E-3 6.61E50 -1.362E1 4.018E4/
    PLOG/3.0E-3 3.89E48 -1.285E1 3.983E4/
    PLOG/1.0E-2 7.63E48 -1.282E1 4.062E4/
    PLOG/3.0E-2 9.69E46 -1.211E1 4.064E4/
    PLOG/1.0E-1 9.94E46 -1.194E1 4.167E4/
    PLOG/3.0E-1 1.25E45 -1.12E1 4.202E4/
    PLOG/1.0E0 1.48E44 -1.071E1 4.304E4/
    PLOG/3.0E0 1.03E42 -9.86E0 4.364E4/
    PLOG/1.0E1 2.46E39 -8.87E0 4.429E4/
    PLOG/3.0E1 1.85E36 -7.75E0 4.466E4/
    PLOG/1.0E2 2.45E31 -6.1E0 4.456E4/
!\Author: UB !\Ref: S.J. KLIPPENSTEIN, PROC. COMBUST. INST. 36(2017) 77-111 !\Comment: WARNING
C2H4O2H=C2H4O1-2+OH    3.18E21 -2.97 1.64E4
    PLOG/1.0E-4 2.2E24 -5.76E0 1.241E4/
    PLOG/3.0E-4 7.31E26 -6.39E0 1.334E4/
    PLOG/1.0E-3 1.26E29 -6.91E0 1.424E4/
    PLOG/3.0E-3 1.68E28 -6.45E0 1.423E4/
    PLOG/1.0E-2 2.19E30 -6.94E0 1.522E4/
    PLOG/3.0E-2 1.4E30 -6.7E0 1.554E4/
    PLOG/1.0E-1 9.95E31 -7.1E0 1.661E4/
    PLOG/3.0E-1 6.33E31 -6.87E0 1.708E4/
    PLOG/1.0E0 2.01E31 -6.53E0 1.755E4/
    PLOG/3.0E0 1.19E30 -6.0E0 1.775E4/
    PLOG/1.0E1 4.0E27 -5.08E0 1.755E4/
    PLOG/3.0E1 7.84E24 -4.12E0 1.713E4/
    PLOG/1.0E2 3.18E21 -2.97E0 1.64E4/
!\Author: UB !\Ref: S.J. KLIPPENSTEIN, PROC. COMBUST. INST. 36(2017) 77-111 !\Comment: WARNING
C2H4+HO2=C2H4O2H    4.4E18 -2.17 1.684E4
    PLOG/1.0E-4 3.14E20 -5.24E0 1.103E4/
    PLOG/3.0E-4 2.7E20 -5.14E0 1.143E4/
    PLOG/1.0E-3 2.57E21 -5.24E0 1.219E4/
    PLOG/3.0E-3 1.17E23 -5.53E0 1.299E4/
    PLOG/1.0E-2 6.65E25 -6.13E0 1.414E4/
    PLOG/3.0E-2 2.22E27 -6.37E0 1.498E4/
    PLOG/1.0E-1 8.69E28 -6.6E0 1.601E4/
    PLOG/3.0E-1 3.44E29 -6.55E0 1.68E4/
    PLOG/1.0E0 2.67E29 -6.27E0 1.753E4/
    PLOG/3.0E0 2.15E28 -5.71E0 1.794E4/
    PLOG/1.0E1 1.49E26 -4.82E0 1.807E4/
    PLOG/3.0E1 2.14E23 -3.77E0 1.782E4/
    PLOG/1.0E2 4.4E18 -2.17E0 1.684E4/
!\Author: UB !\Ref: S.J. KLIPPENSTEIN, PROC. COMBUST. INST. 36(2017) 77-111 !\Comment: WARNING
C2H4+HO2=C2H4O1-2+OH    2.22E12 0.16 1.998E4
    PLOG/1.0E-4 1.03E4 2.42E0 1.205E4/
    PLOG/3.0E-4 1.07E4 2.41E0 1.206E4/
    PLOG/1.0E-3 1.09E4 2.41E0 1.207E4/
    PLOG/3.0E-3 1.15E4 2.41E0 1.208E4/
    PLOG/1.0E-2 1.34E4 2.39E0 1.212E4/
    PLOG/3.0E-2 2.01E4 2.34E0 1.223E4/
    PLOG/1.0E-1 5.97E4 2.2E0 1.253E4/
    PLOG/3.0E-1 4.15E5 1.96E0 1.309E4/
    PLOG/1.0E0 1.32E7 1.54E0 1.412E4/
    PLOG/3.0E0 9.33E8 1.02E0 1.547E4/
    PLOG/1.0E1 1.08E11 4.5E-1 1.722E4/
    PLOG/3.0E1 2.12E12 1.1E-1 1.875E4/
    PLOG/1.0E2 2.22E12 1.6E-1 1.998E4/
!===========================================================================================================
!\SUBSPECIES: C2H5O2H
!===========================================================================================================
!___________________________________________________________________________________________________________
!\REACTIONCLASS: RH+R_ABSTRACTION
!___________________________________________________________________________________________________________
!\Author: WARNING !\Ref: TSANG, JPC REF. DATA, 16 !\Comment: WARNING
C2H5O2+HO2=C2H5O2H+O2    1.75E10 0.0 -3.275E3
!\Author: WARNING !\Ref: TSANG AND HAMPSON, J. PHYS. CHEM. REF. DATA, 15 !\Comment: WARNING
C2H5O2+CH2O=C2H5O2H+HCO    1.99E12 0.0 1.166E4
!\Author: SP !\Ref: H-H CARSTENSEN, A.M. DEAN, O. DEUTSCHMANN, PROC. COMBUST. INST. 31(2007) 149-157 !\Comment: WARNING
C2H5O2+CH4=C2H5O2H+CH3    1.24E1 3.69 2.13E4
!\Author: WARNING !\Ref: TSANG, JPC REF. DATA, 16 !\Comment: WARNING
C2H5O2+CH3OH=C2H5O2H+CH2OH    1.81E12 0.0 1.371E4
!\Author: WARNING !\Ref: TSANG _ HAMPSON, METHANE, J. PHYS. CHEM. REF. DATA, VOL 15, 1986 !\Comment: WARNING
C2H5O2+H2=C2H5O2H+H    1.5E14 0.0 2.603E4
!___________________________________________________________________________________________________________
!\REACTIONCLASS: KHP_HOMOLYTIC_FISSION
!___________________________________________________________________________________________________________
!\Author: SP !\Ref: A.W.JASPER, S.J.KLIPPENSTEIN, L.B.HARDING, PROC.COMBUST.INST. 32(2009) 279-286 !\Comment: WARNING
C2H5O2H(+M)=C2H5O+OH(+M)    4.04972E19 -1.153 4.425049E4
    LOW/3.80285E42 -7.502E0 4.6756097E4/
    TROE/8.375E-1 3.6562E4 4.988E2 9.99E3/
!===========================================================================================================
!\ENDSUBSPECIES: C2H5O2H
!===========================================================================================================
!===========================================================================================================
!\SUBSPECIES: C2H4O1-2
!===========================================================================================================
!___________________________________________________________________________________________________________
!\REACTIONCLASS: RH(=)PRODUCTS
!___________________________________________________________________________________________________________
!\Author: WARNING !\Ref: LIFSHITZ ET AL. 1983 !\Comment: WARNING
!C2H4O1-2=CH3+HCO    3.63E13 0.0 5.72E4
!\Author: WARNING !\Ref: CURRAN, FIT TO NIST DATABASE !\Comment: WARNING
!C2H4O1-2=CH3CHO    7.407E12 0.0 5.38E4
!ref: C.M. Gr  goire et al., submitted to CNF (2023). Joshi et al. J. Phys. Chem. A 2005, 109, 8016-8027.
C2H4O1-2=CH3+HCO       5.57E+13    0.400   61884.0
C2H4O1-2=CH3CHO        3.18E+12   -0.760   46424.0
C2H4O1-2=CH4+CO        1.07E+13    0.110   63783.0
C2H4O1-2=CH3CO+H       2.43E+13    0.250   65310.0
C2H4O1-2=CH2CHO+H      1.84E+13    0.200   71781.0
C2H4O1-2=CH2CO+H2      3.57E+12   -0.200   63033.0
C2H4O1-2=C2H2+H2O      7.63E+12    0.060   69531.0
!___________________________________________________________________________________________________________
!\REACTIONCLASS: RH+R_ABSTRACTION
!___________________________________________________________________________________________________________
!\Author: WARNING !\Ref: BALDWIN ET AL., J. CHEM. SOC. FARADAY TRANS. 1, 80, 435(1984) !\Comment: WARNING
!C2H4O1-2+H=C2H3O1-2+H2    8.0E13 0.0 9.68E3
! Added by kanayama (ver3.1.1)
!ref: C.M. Gr  goire et al., submitted to CNF (2023). Joshi et al. J. Phys. Chem. A 2005, 109, 8016-8027.
C2H4O1-2+H=C2H3O1-2+H2     2.0E13  0.0  8300
C2H4O1-2+H=CH3CHO+H        5.0E13  0.0  9000
C2H4O1-2+H=C2H4+OH         9.5E10  0.0  5000
!
!\Author: WARNING !\Ref: BALDWIN ET AL., J. CHEM. SOC. FARADAY TRANS. 1, 80, 435(1984) !\Comment: WARNING
C2H4O1-2+OH=C2H3O1-2+H2O    1.78E13 0.0 3.61E3
!\Author: WARNING !\Ref: ANALOGY WITH ETHENE !\Comment: WARNING
C2H4O1-2+HO2=C2H3O1-2+H2O2    1.13E13 0.0 3.043E4
!\Author: WARNING !\Ref: BALDWIN ET AL., J. CHEM. SOC. FARADAY TRANS. 1, 80, 435(1984) !\Comment: WARNING
C2H4O1-2+CH3=C2H3O1-2+CH4    1.07E12 0.0 1.183E4
!\Author: WARNING !\Ref: BALDWIN ET AL., J. CHEM. SOC. FARADAY TRANS. 1, 80, 435(1984) !\Comment: WARNING
C2H4O1-2+CH3O=C2H3O1-2+CH3OH    1.2E11 0.0 6.75E3
!\Author: WARNING !\Ref: ANALOGY WITH ETHENE !\Comment: WARNING
C2H4O1-2+CH3O2=C2H3O1-2+CH3O2H    1.13E13 0.0 3.043E4
!\Author: WARNING !\Ref: ANALOGY WITH ETHENE !\Comment: WARNING
C2H4O1-2+C2H5O2=C2H3O1-2+C2H5O2H    1.13E13 0.0 3.043E4
!___________________________________________________________________________________________________________
!\REACTIONCLASS: RADICAL_ISOMERISATION
!___________________________________________________________________________________________________________
!\Author: WARNING !\Ref: BALDWIN ET AL., J. CHEM. SOC. FARADAY TRANS. 1, 80, 435(1984) !\Comment: WARNING
C2H3O1-2=CH3CO    8.5E14 0.0 1.4E4
!\Author: WARNING !\Ref: BALDWIN ET AL., J. CHEM. SOC. FARADAY TRANS. 1, 80, 435(1984) !\Comment: WARNING
!C2H3O1-2=CH2CHO    1.0E14 0.0 1.4E4
! Added by kanayama (ver3.1.1)
!ref: C.M. Gr  goire et al., submitted to CNF (2023). Joshi et al. J. Phys. Chem. A 2005, 109, 8016-8027.
C2H3O1-2=CH2CHO    8.74E31 -6.9 14994
!
!===========================================================================================================
!\ENDSUBSPECIES: C2H4O1-2
!===========================================================================================================
!----------------------------------------------------------------------------------------------------------------------------------
!\ENDSUBMECH: C2H6
!----------------------------------------------------------------------------------------------------------------------------------
!----------------------------------------------------------------------------------------------------------------------------------
!\SUBMECH: C2H4
!----------------------------------------------------------------------------------------------------------------------------------
!___________________________________________________________________________________________________________
!\REACTIONCLASS: RH(=)PRODUCTS
!___________________________________________________________________________________________________________
!\Author: ABS REFIT_ARAMCO BASIS !\Ref: S.J.KLIPPENSTEIN, L.B.HARDING, PHYS.CHEM.CHEM.PHYS. 1(1999) 989 !\Comment: BASIS FOR THE CHEMICALLY ACTIVATED PATHWAY
C2H3+H=C2H4    1.2495E19 -1.592 1.961089E3
    PLOG/1.0E-3 1.1935E26 -5.021E0 3.089757E3/
    PLOG/1.0E-2 1.0535E27 -5.0E0 3.073364E3/
    PLOG/1.0E-1 2.107E28 -5.085E0 3.485772E3/
    PLOG/1.0E0 8.82E29 -5.236E0 5.080164E3/
    PLOG/1.0E1 3.6239E22 -2.791E0 2.637005E3/
    PLOG/1.0E2 1.2495E19 -1.592E0 1.961089E3/
!\Author: ABS GLARBORG_ET AL 2016_WANG !\Ref: WARNING !\Comment: WARNING
C2H4(+M)=H2+H2CC(+M)    8.0E12 0.44 8.88E4
    AR/0.7/
    CO/1.5/
    CO2/2.0/
    CH4/2.0/
    H2/2.0/
    C2H6/3.0/
    H2O/6.0/
    LOW/7.0E50 -9.31E0 9.99E4/
    TROE/7.345E-1 1.8E2 1.035E3 5.417E3/
!___________________________________________________________________________________________________________
!\REACTIONCLASS: RH+R_ABSTRACTION
!___________________________________________________________________________________________________________
!\Author: UB !\Ref: H.HUA, B.RUSCIC, B.S.WANG, CHEM. PHYS. 311(2005) 335-341 !\Comment: WARNING
C2H4+O2=C2H3+HO2    7.17E13 0.0 6.001E4
!\Author: UB !\Ref: K.P.SOMERS PERSONAL COMMUNICATION WB97XD/CC-PVTZ//QCISD-T !\Comment: WARNING
C2H4+H=C2H3+H2    6.189E6 2.31 1.28299E4
!\Author: UB !\Ref: J.P. SENOSIAIN, S.J. KLIPPENSTEIN, J.A. MILLER, J. PHYS. CHEM. A, 110(2006) 6960-6970 !\Comment: WARNING
C2H4+OH=C2H3+H2O    1.3488E-1 4.1965 -8.6563E2
!\Author: UB !\Ref: C3 NUIG CALCULATION J.M !\Comment: ADDED AS ANALOGY TO ABSTRACTION FROM PROPENE VINYL SITE INCREASED AX2 TO ACCOUNT FOR NO. H-ATOMS
C2H4+HO2=C2H3+H2O2    1.914E3 3.059 2.07986E4
!\Author: WARNING !\Ref: TSANG AND HAMPSON, J. PHYS. CHEM. REF. DATA, 15 !\Comment: WARNING
C2H4+CH3O=C2H3+CH3OH    1.2E11 0.0 6.75E3
!\Author: UB !\Ref: ANALOGY TO C2H4+HO2 !\Comment: REDUCED BY FACTOR OF 2.5 RELATIVE TO HO2 'K' SIMILAR TO APPROACH IN C3H6
C2H4+CH3O2=C2H3+CH3O2H    3.828E3 3.059 2.07986E4
!\Author: UB !\Ref: ANALOGY TO C2H4+HO2 !\Comment: REDUCED BY FACTOR OF 2.5 RELATIVE TO HO2 'K' SIMILAR TO APPROACH IN C3H6
C2H4+C2H5O2=C2H3+C2H5O2H    3.828E3 3.059 2.07986E4
!\Author: WARNING !\Ref: BAULCH ET AL., J. PHYS. CHEM. REF DATA, 21 !\Comment: WARNING
C2H4+CH3CO3=C2H3+CH3CO3H    1.13E13 0.0 3.043E4
!\Author: UB !\Ref: J.A. MILLER, S.J. KLIPPENSTEIN, J. PHYS. CHEM. 117(2013) 2718-2727 !\Comment: WARNING
C2H4+CH3=C2H3+CH4    9.75564E2 2.947 1.5148E4
    DUP
!\Author: UB !\Ref: J.A. MILLER, S.J. KLIPPENSTEIN, J. PHYS. CHEM. 117(2013) 2718-2727 !\Comment: WARNING
C2H4+CH3=C2H3+CH4    8.1297E-5 4.417 8.8358E3
    DUP
!\Author: UB !\Ref: J.A. MILLER, S.J. KLIPPENSTEIN, J. PHYS. CHEM. 117(2013) 2718-2727 !\Comment: ANALOGY TO ABSTRACTION BY CH3
C2H4+C2H5=C2H3+C2H6    4.87782E2 2.947 1.5148E4
    DUP
!\Author: UB !\Ref: J.A. MILLER, S.J. KLIPPENSTEIN, J. PHYS. CHEM. 117(2013) 2718-2727 !\Comment: ANALOGY TO ABSTRACTION BY CH3
C2H4+C2H5=C2H3+C2H6    4.06485E-5 4.417 8.8358E3
    DUP
!\Author: UB !\Ref: ANALOGY TO C2H4+HO2 !\Comment: REDUCED BY FACTOR OF 2.5 RELATIVE TO HO2 'K' SIMILAR TO APPROACH IN C3H6
C2H4+C2H3OO=C2H3+C2H3OOH    3.828E3 3.059 2.07986E4
!___________________________________________________________________________________________________________
!\REACTIONCLASS: RADICAL_ADDITIONO
!___________________________________________________________________________________________________________
!\Author: UB !\Ref: X.LI, A.W.JASPER, J.ZADOR, J.A.MILLER, S.J.KLIPPENSTEIN !\Comment: WARNING
C2H4+O=CH3+HCO    5.708E17 -1.713 2.88776E3
!\Author: UB !\Ref: X.LI, A.W.JASPER, J.ZADOR, J.A.MILLER, S.J.KLIPPENSTEIN !\Comment: WARNING
C2H4+O=CH3CO+H    8.414E12 -0.481 1.9525E3
!\Author: UB !\Ref: X.LI, A.W.JASPER, J.ZADOR, J.A.MILLER, S.J.KLIPPENSTEIN !\Comment: WARNING
C2H4+O=CH2CHO+H    3.005E10 0.795 1.95253E3
!\Author: UB !\Ref: X.LI, A.W.JASPER, J.ZADOR, J.A.MILLER, S.J.KLIPPENSTEIN !\Comment: WARNING
C2H4+O=CH2+CH2O    5.775E6 1.991 2.85975E3
!\Author: UB !\Ref: X.LI, A.W.JASPER, J.ZADOR, J.A.MILLER, S.J.KLIPPENSTEIN !\Comment: WARNING
C2H4+O=CH2CO+H2    2.118E16 -1.617 2.85963E3
!___________________________________________________________________________________________________________
!\REACTIONCLASS: RADICAL_ADDITIONH
!___________________________________________________________________________________________________________
!\Author: WARNING !\Ref: BUTLER, FLEMING, GOSS, LIN, ACS SYMP. SER. 134(1980). !\Comment: WARNING
CH+CH4=C2H4+H    6.0E13 0.0 0.0E0
!\Author: WARNING !\Ref: MARINOV ESTIMATE. !\Comment: WARNING
CH2(S)+CH3=C2H4+H    2.0E13 0.0 0.0E0
!___________________________________________________________________________________________________________
!\REACTIONCLASS: RADICAL_ADDITIONOH
!___________________________________________________________________________________________________________
!\Author: WARNING !\Ref: SJK, J PHYS CHEM 110 2006 6960-6970 !\Comment: WARNING
C2H4+OH=CH3+CH2O    2.76E13 -0.5 1.14551E4
    PLOG/1.0E-2 5.35E0 2.92E0 -1.7327E3/
    PLOG/2.5E-2 3.19E1 2.71E0 -1.1723E3/
    PLOG/1.0E-1 5.55E2 2.36E0 -1.808E2/
    PLOG/1.0E0 1.78E5 1.68E0 2.0605E3/
    PLOG/1.0E1 2.37E9 5.6E-1 6.0067E3/
    PLOG/1.0E2 2.76E13 -5.0E-1 1.14551E4/
!\Author: WARNING !\Ref: SJK, J PHYS CHEM 110 2006 6960-6970 !\Comment: WARNING
C2H4+OH=CH3CHO+H    6.8E9 0.81 1.38673E4
    PLOG/1.0E-2 2.37E-7 5.3E0 -2.0506E3/
    PLOG/2.5E-2 8.73E-5 4.57E0 -6.18E2/
    PLOG/1.0E-1 4.03E-1 3.54E0 1.8817E3/
    PLOG/1.0E0 2.38E-2 3.91E0 1.7227E3/
    PLOG/1.0E1 8.25E8 1.01E0 1.05073E4/
    PLOG/1.0E2 6.8E9 8.1E-1 1.38673E4/
!\Author: WARNING !\Ref: SJK, J PHYS CHEM 110 2006 6960-6970 !\Comment: WARNING
C2H4+OH=C2H3OH+H    8.55E10 0.75 1.14908E4
    PLOG/1.0E-2 1.04E4 2.6E0 4.121E3/
    PLOG/2.5E-2 1.07E4 2.6E0 4.129E3/
    PLOG/1.0E-1 1.52E4 2.56E0 4.2383E3/
    PLOG/1.0E0 3.19E5 2.19E0 5.2556E3/
    PLOG/1.0E1 1.94E8 1.43E0 7.8288E3/
    PLOG/1.0E2 8.55E10 7.5E-1 1.14908E4/
!\Author: WARNING !\Ref: SJK, J PHYS CHEM 110 2006 6960-6970 !\Comment: WARNING
C2H4+OH=PC2H4OH    1.12E26 -4.101 5.757E3
    PLOG/1.0E-2 1.74E43 -1.0461E1 7.6987E3/
    PLOG/2.5E-2 3.25E37 -8.629E0 5.2147E3/
    PLOG/1.0E-1 1.84E35 -7.75E0 4.9089E3/
    PLOG/1.0E0 2.56E36 -7.752E0 6.9461E3/
    PLOG/1.0E1 3.7E33 -6.573E0 7.6059E3/
    PLOG/1.0E2 1.12E26 -4.101E0 5.757E3/
!===========================================================================================================
!\SUBSPECIES: C2H3
!===========================================================================================================
!___________________________________________________________________________________________________________
!\REACTIONCLASS: RADICAL_BETA_SCISSION
!___________________________________________________________________________________________________________
!\Author: WARNING !\Ref: MILLER KLIPPENSTEIN PCCP 2004, 6, 1192-1202 !\Comment: WARNING
C2H2+H(+M)=C2H3(+M)    1.71E10 1.266 2.709E3
    AR/0.7/
    N2/1.4/
    CO/1.5/
    CO2/2.0/
    H2/2.0/
    CH4/2.0/
    C2H6/3.0/
    H2O/6.0/
    HE/3.0/
    LOW/6.346E31 -4.664E0 3.78E3/
    TROE/7.88E-1 -1.02E4 1.0E-30/
!___________________________________________________________________________________________________________
!\REACTIONCLASS: R+O2(=)PRODUCTS
!___________________________________________________________________________________________________________
!\Author: WARNING !\Ref: GOLDSMITH ET AL, J. PHYS. CHEM. A 2015, 119, 7766-7779 !\Comment: WARNING
C2H3+O2=C2H3OO    3.41E39 -8.04 1.436E4
    PLOG/1.0E-2 1.55E24 -5.45E0 9.662E3/
    PLOG/1.0E-2 1.78E-9 4.15E0 -4.707E3/
    PLOG/1.0E-1 3.48E56 -1.501E1 1.916E4/
    PLOG/1.0E-1 2.36E22 -4.52E0 2.839E3/
    PLOG/3.16E-1 1.25E64 -1.697E1 2.129E4/
    PLOG/3.16E-1 2.0E26 -5.43E0 2.725E3/
    PLOG/1.0E0 3.34E61 -1.579E1 2.015E4/
    PLOG/1.0E0 6.13E28 -5.89E0 3.154E3/
    PLOG/3.16E0 7.34E53 -1.311E1 1.73E4/
    PLOG/3.16E0 2.14E29 -5.8E0 3.52E3/
    PLOG/1.0E1 4.16E48 -1.121E1 1.6E4/
    PLOG/1.0E1 3.48E28 -5.37E0 3.636E3/
    PLOG/3.16E1 2.33E43 -9.38E0 1.481E4/
    PLOG/3.16E1 3.32E27 -4.95E0 3.61E3/
    PLOG/1.0E2 3.41E39 -8.04E0 1.436E4/
    PLOG/1.0E2 1.03E27 -4.72E0 3.68E3/
!\Author: WARNING !\Ref: GOLDSMITH ET AL, J. PHYS. CHEM. A 2015, 119, 7766-7779 !\Comment: WARNING
C2H3+O2=CHCHO+OH    1.65E30 -5.35 1.843E4
    PLOG/1.0E-2 3.91E11 -1.1E-1 2.131E3/
    PLOG/1.0E-2 9.91E11 -6.6E-1 -6.0E-1/
    PLOG/1.0E-1 1.13E9 5.5E-1 4.6E1/
    PLOG/1.0E-1 6.94E14 -1.16E0 4.542E3/
    PLOG/3.16E-1 8.46E8 5.6E-1 7.0E-1/
    PLOG/3.16E-1 2.79E13 -7.2E-1 3.479E3/
    PLOG/1.0E0 2.75E14 -1.83E0 4.6E0/
    PLOG/1.0E0 4.99E11 -1.4E-1 1.995E3/
    PLOG/3.16E0 2.58E20 -2.84E0 7.53E3/
    PLOG/3.16E0 2.35E10 2.3E-1 1.573E3/
    PLOG/1.0E1 9.18E14 -2.26E0 -4.0E-1/
    PLOG/1.0E1 1.7E14 -8.2E-1 4.45E3/
    PLOG/3.16E1 6.11E25 -4.21E0 1.305E4/
    PLOG/3.16E1 1.42E11 5.0E-2 3.774E3/
    PLOG/1.0E2 1.65E30 -5.35E0 1.843E4/
    PLOG/1.0E2 3.17E11 -2.0E-2 5.338E3/
!\Author: UB !\Ref: GOLDSMITH ET AL, J. PHYS. CHEM. A 2015, 119, 7766-7779 !\Comment: WARNING
C2H3+O2=CH2CHO+O    9.27E25 -3.8 1.391E4
    PLOG/1.0E-2 7.16E20 -2.67E0 6.742E3/
    PLOG/1.0E-2 1.24E10 6.2E-1 -2.776E2/
    PLOG/1.0E-1 7.02E20 -2.67E0 6.713E3/
    PLOG/1.0E-1 1.29E10 6.2E-1 -2.477E2/
    PLOG/3.16E-1 8.97E20 -2.7E0 6.724E3/
    PLOG/3.16E-1 1.51E10 6.0E-1 -1.625E2/
    PLOG/1.0E0 6.45E20 -2.65E0 6.489E3/
    PLOG/1.0E0 1.84E10 5.8E-1 3.84E1/
    PLOG/3.16E0 4.09E20 -2.53E0 6.406E3/
    PLOG/3.16E0 8.86E9 6.7E-1 2.48E2/
    PLOG/1.0E1 1.6E23 -3.22E0 8.697E3/
    PLOG/1.0E1 6.67E9 7.2E-1 7.781E2/
    PLOG/3.16E1 2.85E25 -3.77E0 1.153E4/
    PLOG/3.16E1 1.43E9 9.2E-1 1.219E3/
    PLOG/1.0E2 9.27E25 -3.8E0 1.391E4/
    PLOG/1.0E2 7.14E7 1.28E0 1.401E3/
!\Author: WARNING !\Ref: GOLDSMITH ET AL, J. PHYS. CHEM. A 2015, 119, 7766-7779 !\Comment: WARNING
C2H3+O2=C2H2+HO2    1.06E17 -1.45 1.223E4
    PLOG/1.0E-2 1.08E7 1.28E0 3.322E3/
    PLOG/1.0E-2 4.76E1 2.75E0 -7.964E2/
    PLOG/1.0E-1 7.75E6 1.33E0 3.216E3/
    PLOG/1.0E-1 5.16E1 2.73E0 -7.683E2/
    PLOG/3.16E-1 1.21E7 1.27E0 3.311E3/
    PLOG/3.16E-1 5.55E1 2.73E0 -6.585E2/
    PLOG/1.0E0 2.15E7 1.19E0 3.367E3/
    PLOG/1.0E0 4.6E1 2.76E0 -4.928E2/
    PLOG/3.16E0 1.13E8 1.0E0 3.695E3/
    PLOG/3.16E0 3.75E0 3.07E0 -6.01E2/
    PLOG/1.0E1 1.31E11 1.2E-1 5.872E3/
    PLOG/1.0E1 5.48E0 3.07E0 8.57E1/
    PLOG/3.16E1 1.19E9 8.2E-1 5.617E3/
    PLOG/3.16E1 4.47E8 0.0E0 9.55E2/
    PLOG/1.0E2 1.06E17 -1.45E0 1.223E4/
    PLOG/1.0E2 2.02E1 2.94E0 1.847E3/
!\Author: WARNING !\Ref: GOLDSMITH ET AL, J. PHYS. CHEM. A 2015, 119, 7766-7779 !\Comment: WARNING
C2H3+O2=CHOCHO+H    3.28E31 -5.76 1.625E4
    PLOG/1.0E-2 4.79E14 -1.03E0 9.12E2/
    PLOG/1.0E-2 2.8E-4 4.04E0 -7.019E3/
    PLOG/1.0E-1 5.03E14 -1.04E0 9.225E2/
    PLOG/1.0E-1 3.45E-4 4.01E0 -6.978E3/
    PLOG/3.16E-1 6.43E14 -1.07E0 9.829E2/
    PLOG/3.16E-1 9.73E-4 3.89E0 -6.768E3/
    PLOG/1.0E0 3.73E15 -1.29E0 1.441E3/
    PLOG/1.0E0 4.98E-1 3.15E0 -5.496E3/
    PLOG/3.16E0 2.44E18 -2.13E0 3.234E3/
    PLOG/3.16E0 1.34E5 1.67E0 -2.931E3/
    PLOG/1.0E1 1.3E15 -1.09E0 2.393E3/
    PLOG/1.0E1 4.5E15 -3.08E0 -4.836E3/
    PLOG/3.16E1 3.57E33 -6.5E0 1.491E4/
    PLOG/3.16E1 3.84E10 2.2E-1 9.413E2/
    PLOG/1.0E2 3.28E31 -5.76E0 1.625E4/
    PLOG/1.0E2 2.75E8 8.3E-1 8.576E2/
!\Author: WARNING !\Ref: GOLDSMITH ET AL, J. PHYS. CHEM. A 2015, 119, 7766-7779 !\Comment: WARNING
C2H3+O2=CH2CO+OH    1.66E10 0.36 1.201E4
    PLOG/1.0E-2 8.66E2 2.41E0 6.061E3/
    PLOG/1.0E-2 1.82E-1 3.12E0 1.331E3/
    PLOG/1.0E-1 8.91E2 2.41E0 6.078E3/
    PLOG/1.0E-1 2.07E-1 3.11E0 1.383E3/
    PLOG/3.16E-1 9.43E2 2.4E0 6.112E3/
    PLOG/3.16E-1 2.71E-1 3.08E0 1.496E3/
    PLOG/1.0E0 1.06E3 2.39E0 6.18E3/
    PLOG/1.0E0 5.26E-1 3.01E0 1.777E3/
    PLOG/3.16E0 1.09E3 2.38E0 6.179E3/
    PLOG/3.16E0 1.37E0 2.9E0 2.225E3/
    PLOG/1.0E1 1.39E3 2.36E0 6.074E3/
    PLOG/1.0E1 4.19E-1 2.93E0 2.052E3/
    PLOG/3.16E1 2.49E6 1.42E0 8.48E3/
    PLOG/3.16E1 1.19E-4 4.21E0 2.043E3/
    PLOG/1.0E2 1.66E10 3.6E-1 1.201E4/
    PLOG/1.0E2 1.3E-3 3.97E0 3.414E3/
!\Author: UB !\Ref: GOLDSMITH ET AL, J. PHYS. CHEM. A 2015, 119, 7766-7779 !\Comment: WARNING
C2H3+O2=CH2O+HCO    3.03E33 -6.28 1.6E4
    PLOG/1.0E-2 2.77E36 -7.6E0 1.264E4/
    PLOG/1.0E-2 5.04E15 -1.28E0 5.153E2/
    PLOG/1.0E-1 2.7E36 -7.6E0 1.261E4/
    PLOG/1.0E-1 5.1E15 -1.28E0 5.13E2/
    PLOG/3.16E-1 2.17E36 -7.57E0 1.249E4/
    PLOG/3.16E-1 5.34E15 -1.29E0 5.206E2/
    PLOG/1.0E0 3.03E35 -7.32E0 1.182E4/
    PLOG/1.0E0 6.76E15 -1.31E0 6.457E2/
    PLOG/3.16E0 1.59E36 -7.47E0 1.246E4/
    PLOG/3.16E0 1.05E16 -1.36E0 1.066E3/
    PLOG/1.0E1 5.76E35 -7.2E0 1.343E4/
    PLOG/1.0E1 2.84E15 -1.18E0 1.429E3/
    PLOG/3.16E1 3.54E20 -2.57E0 5.578E3/
    PLOG/3.16E1 1.14E69 -1.923E1 1.476E4/
    PLOG/1.0E2 3.03E33 -6.28E0 1.6E4/
    PLOG/1.0E2 4.68E10 1.9E-1 8.306E2/
!\Author: UB !\Ref: GOLDSMITH ET AL, J. PHYS. CHEM. A 2015, 119, 7766-7779 !\Comment: WARNING
C2H3+O2=>CH2O+H+CO    7.07E33 -6.28 1.6E4
    PLOG/1.0E-2 6.47E36 -7.6E0 1.264E4/
    PLOG/1.0E-2 1.18E16 -1.28E0 5.153E2/
    PLOG/1.0E-1 6.29E36 -7.6E0 1.261E4/
    PLOG/1.0E-1 1.19E16 -1.28E0 5.13E2/
    PLOG/3.16E-1 5.06E36 -7.57E0 1.249E4/
    PLOG/3.16E-1 1.26E16 -1.29E0 5.206E2/
    PLOG/1.0E0 7.07E35 -7.32E0 1.182E4/
    PLOG/1.0E0 1.58E16 -1.31E0 6.457E2/
    PLOG/3.16E0 3.72E36 -7.47E0 1.246E4/
    PLOG/3.16E0 2.44E16 -1.36E0 1.066E3/
    PLOG/1.0E1 1.34E36 -7.2E0 1.343E4/
    PLOG/1.0E1 6.64E15 -1.18E0 1.429E3/
    PLOG/3.16E1 8.26E20 -2.57E0 5.578E3/
    PLOG/3.16E1 2.66E69 -1.923E1 1.476E4/
    PLOG/1.0E2 7.07E33 -6.28E0 1.6E4/
    PLOG/1.0E2 1.09E11 1.9E-1 8.306E2/
!\Author: WARNING !\Ref: GOLDSMITH ET AL, J. PHYS. CHEM. A 2015, 119, 7766-7779 !\Comment: WARNING
C2H3+O2=CO+CH3O    5.79E32 -6.45 1.681E4
    PLOG/1.0E-2 8.19E18 -2.66E0 3.201E3/
    PLOG/1.0E-2 1.29E9 1.8E-1 -1.717E3/
    PLOG/1.0E-1 4.06E14 -1.32E0 8.858E2/
    PLOG/1.0E-1 5.99E11 -2.93E0 -9.564E3/
    PLOG/3.16E-1 4.34E14 -1.33E0 9.006E2/
    PLOG/3.16E-1 2.91E11 -2.93E0 -1.012E4/
    PLOG/1.0E0 1.03E11 -3.3E-1 -7.478E2/
    PLOG/1.0E0 5.77E21 -3.54E0 4.772E3/
    PLOG/3.16E0 1.89E12 -3.0E0 -8.995E3/
    PLOG/3.16E0 4.99E15 -1.62E0 1.849E3/
    PLOG/1.0E1 1.93E24 -5.63E0 1.8E0/
    PLOG/1.0E1 9.33E16 -1.96E0 3.324E3/
    PLOG/3.16E1 1.1E18 -2.22E0 5.178E3/
    PLOG/3.16E1 1.02E72 -2.069E1 1.586E4/
    PLOG/1.0E2 5.79E32 -6.45E0 1.681E4/
    PLOG/1.0E2 1.1E9 3.1E-1 1.024E3/
!\Author: WARNING !\Ref: GOLDSMITH ET AL, J. PHYS. CHEM. A 2015, 119, 7766-7779 !\Comment: WARNING
C2H3+O2=CO2+CH3    1.21E32 -6.32 1.619E4
    PLOG/1.0E-2 2.37E35 -7.76E0 1.263E4/
    PLOG/1.0E-2 6.27E13 -1.16E0 4.063E2/
    PLOG/1.0E-1 1.73E35 -7.72E0 1.252E4/
    PLOG/1.0E-1 6.24E13 -1.16E0 4.014E2/
    PLOG/3.16E-1 4.47E34 -7.55E0 1.214E4/
    PLOG/3.16E-1 6.12E13 -1.16E0 3.97E2/
    PLOG/1.0E0 7.25E31 -6.7E0 1.044E4/
    PLOG/1.0E0 5.32E13 -1.14E0 4.467E2/
    PLOG/3.16E0 3.63E35 -7.75E0 1.283E4/
    PLOG/3.16E0 1.45E14 -1.26E0 9.877E2/
    PLOG/1.0E1 2.09E35 -7.53E0 1.405E4/
    PLOG/1.0E1 5.02E13 -1.11E0 1.409E3/
    PLOG/3.16E1 3.84E18 -2.44E0 5.408E3/
    PLOG/3.16E1 1.4E70 -2.011E1 1.543E4/
    PLOG/1.0E2 1.21E32 -6.32E0 1.619E4/
    PLOG/1.0E2 9.21E8 2.5E-1 8.553E2/
!\Author: WARNING !\Ref: GOLDSMITH ET AL, J. PHYS. CHEM. A 2015, 119, 7766-7779 !\Comment: WARNING
C2H3OO=CHCHO+OH    9.54E195 -52.27 1.635E5
    PLOG/1.0E-2 3.64E49 -1.213E1 6.742E4/
    PLOG/1.0E-2 1.17E56 -1.481E1 6.07E4/
    PLOG/1.0E-1 1.44E36 -9.92E0 4.122E4/
    PLOG/1.0E-1 2.32E40 -9.39E0 5.042E4/
    PLOG/3.16E-1 4.18E40 -1.053E1 4.367E4/
    PLOG/3.16E-1 1.61E43 -9.99E0 5.029E4/
    PLOG/1.0E0 3.79E46 -1.072E1 5.19E4/
    PLOG/1.0E0 2.33E124 -3.677E1 7.01E4/
    PLOG/3.16E0 1.6E49 -1.124E1 5.415E4/
    PLOG/3.16E0 1.88E103 -2.949E1 6.541E4/
    PLOG/1.0E1 2.38E51 -1.164E1 5.698E4/
    PLOG/1.0E1 5.96E86 -2.381E1 6.217E4/
    PLOG/3.16E1 2.0E54 -1.222E1 6.184E4/
    PLOG/3.16E1 1.51E57 -1.394E1 5.539E4/
    PLOG/1.0E2 9.54E195 -5.227E1 1.635E5/
    PLOG/1.0E2 1.79E34 -6.4E0 5.0E4/
!\Author: WARNING !\Ref: GOLDSMITH ET AL, J. PHYS. CHEM. A 2015, 119, 7766-7779 !\Comment: WARNING
C2H3OO=CH2CHO+O    4.3E48 -10.31 5.609E4
    PLOG/1.0E-2 2.7E180 -4.819E1 1.693E5/
    PLOG/1.0E-2 1.47E30 -6.64E0 4.111E4/
    PLOG/1.0E-1 9.65E-12 5.96E0 2.289E4/
    PLOG/1.0E-1 3.9E38 -8.69E0 4.277E4/
    PLOG/3.16E-1 4.57E47 -1.121E1 4.705E4/
    PLOG/3.16E-1 3.95E22 -3.71E0 3.627E4/
    PLOG/1.0E0 7.62E81 -2.128E1 6.508E4/
    PLOG/1.0E0 2.39E33 -6.62E0 4.128E4/
    PLOG/3.16E0 1.86E68 -1.683E1 6.068E4/
    PLOG/3.16E0 6.37E31 -5.96E0 4.126E4/
    PLOG/1.0E1 2.02E55 -1.269E1 5.584E4/
    PLOG/1.0E1 2.13E29 -5.1E0 4.071E4/
    PLOG/3.16E1 1.11E53 -1.179E1 5.669E4/
    PLOG/3.16E1 4.66E27 -4.5E0 4.053E4/
    PLOG/1.0E2 4.3E48 -1.031E1 5.609E4/
    PLOG/1.0E2 5.99E25 -3.85E0 4.012E4/
!\Author: WARNING !\Ref: GOLDSMITH ET AL, J. PHYS. CHEM. A 2015, 119, 7766-7779 !\Comment: WARNING
C2H3OO=CHOCHO+H    1.3E32 -5.92 4.066E4
    PLOG/1.0E-2 6.41E80 -2.22E1 5.175E4/
    PLOG/1.0E-2 1.19E28 -6.01E0 2.874E4/
    PLOG/1.0E-1 3.31E65 -1.701E1 4.809E4/
    PLOG/1.0E-1 1.4E25 -4.8E0 2.894E4/
    PLOG/3.16E-1 5.98E51 -1.262E1 4.3E4/
    PLOG/3.16E-1 2.91E20 -3.29E0 2.755E4/
    PLOG/1.0E0 1.48E44 -1.012E1 4.079E4/
    PLOG/1.0E0 1.58E19 -2.82E0 2.762E4/
    PLOG/3.16E0 1.26E59 -1.433E1 5.139E4/
    PLOG/3.16E0 1.93E22 -3.54E0 2.998E4/
    PLOG/1.0E1 4.93E26 -4.67E0 3.432E4/
    PLOG/1.0E1 7.51E29 -5.75E0 3.449E4/
    PLOG/3.16E1 2.06E33 -6.38E0 3.952E4/
    PLOG/3.16E1 7.14E61 -1.616E1 4.328E4/
    PLOG/1.0E2 1.3E32 -5.92E0 4.066E4/
    PLOG/1.0E2 1.14E19 -2.56E0 2.967E4/
!\Author: WARNING !\Ref: GOLDSMITH ET AL, J. PHYS. CHEM. A 2015, 119, 7766-7779 !\Comment: WARNING
C2H3OO=CH2CO+OH    9.08E35 -7.21 5.755E4
    PLOG/1.0E-2 1.15E47 -1.228E1 7.533E4/
    PLOG/1.0E-2 2.31E2 -7.3E-1 2.571E4/
    PLOG/1.0E-1 8.43E9 -2.06E0 3.372E4/
    PLOG/1.0E-1 1.83E-23 7.84E0 2.019E4/
    PLOG/3.16E-1 6.06E4 1.7E-1 3.422E4/
    PLOG/3.16E-1 3.82E63 -2.044E1 4.342E4/
    PLOG/1.0E0 1.51E19 -3.61E0 4.306E4/
    PLOG/1.0E0 3.18E27 -7.76E0 3.723E4/
    PLOG/3.16E0 2.13E33 -7.39E0 5.161E4/
    PLOG/3.16E0 2.32E-5 3.47E0 3.156E4/
    PLOG/1.0E1 4.44E36 -7.99E0 5.468E4/
    PLOG/1.0E1 1.06E-1 2.64E0 3.416E4/
    PLOG/3.16E1 1.19E37 -7.8E0 5.646E4/
    PLOG/3.16E1 5.62E2 1.7E0 3.645E4/
    PLOG/1.0E2 9.08E35 -7.21E0 5.755E4/
    PLOG/1.0E2 1.11E7 5.2E-1 3.867E4/
!\Author: WARNING !\Ref: GOLDSMITH ET AL, J. PHYS. CHEM. A 2015, 119, 7766-7779 !\Comment: WARNING
C2H3OO=CH2O+HCO    5.7E29 -5.19 3.68E4
    PLOG/1.0E-2 1.66E174 -5.552E1 6.032E4/
    PLOG/1.0E-2 2.27E35 -7.97E0 3.128E4/
    PLOG/1.0E-1 9.03E66 -1.725E1 4.812E4/
    PLOG/1.0E-1 2.08E26 -4.96E0 2.878E4/
    PLOG/3.16E-1 1.82E43 -9.87E0 3.796E4/
    PLOG/3.16E-1 1.45E20 -3.08E0 2.663E4/
    PLOG/1.0E0 8.64E33 -6.88E0 3.437E4/
    PLOG/1.0E0 1.06E130 -3.938E1 5.47E4/
    PLOG/3.16E0 7.29E171 -4.353E1 1.919E5/
    PLOG/3.16E0 2.35E34 -6.87E0 3.57E4/
    PLOG/1.0E1 1.03E32 -6.06E0 3.55E4/
    PLOG/1.0E1 2.18E175 -5.378E1 6.85E4/
    PLOG/3.16E1 1.85E34 -6.57E0 3.851E4/
    PLOG/3.16E1 1.07E185 -5.422E1 8.899E4/
    PLOG/1.0E2 5.7E29 -5.19E0 3.68E4/
    PLOG/1.0E2 4.68E2 1.81E0 1.81E4/
!\Author: WARNING !\Ref: GOLDSMITH ET AL, J. PHYS. CHEM. A 2015, 119, 7766-7779 !\Comment: WARNING
C2H3OO=>CH2O+H+CO    1.33E30 -5.19 3.68E4
    PLOG/1.0E-2 3.88E174 -5.552E1 6.032E4/
    PLOG/1.0E-2 5.29E35 -7.97E0 3.128E4/
    PLOG/1.0E-1 2.11E67 -1.725E1 4.812E4/
    PLOG/1.0E-1 4.85E26 -4.96E0 2.878E4/
    PLOG/3.16E-1 4.26E43 -9.87E0 3.796E4/
    PLOG/3.16E-1 3.37E20 -3.08E0 2.663E4/
    PLOG/1.0E0 2.02E34 -6.88E0 3.437E4/
    PLOG/1.0E0 2.46E130 -3.938E1 5.47E4/
    PLOG/3.16E0 1.7E172 -4.353E1 1.919E5/
    PLOG/3.16E0 5.49E34 -6.87E0 3.57E4/
    PLOG/1.0E1 2.4E32 -6.06E0 3.55E4/
    PLOG/1.0E1 5.09E175 -5.378E1 6.85E4/
    PLOG/3.16E1 4.32E34 -6.57E0 3.851E4/
    PLOG/3.16E1 2.49E185 -5.422E1 8.899E4/
    PLOG/1.0E2 1.33E30 -5.19E0 3.68E4/
    PLOG/1.0E2 1.09E3 1.81E0 1.81E4/
!\Author: WARNING !\Ref: GOLDSMITH ET AL, J. PHYS. CHEM. A 2015, 119, 7766-7779 !\Comment: WARNING
! fit btw. 500 and 2000 K with MAE of 76%, 40%
C2H3OO=CO+CH3O    1.6E4 1.676 2.280565E4
    PLOG/1.0E-2 5.2E33 -7.92E0 3.132E4/
    PLOG/1.0E-2 2.31E129 -4.186E1 4.585E4/
    PLOG/1.0E-1 1.26E98 -2.709E1 6.406E4/
    PLOG/1.0E-1 2.42E28 -5.99E0 3.054E4/
    PLOG/3.16E-1 1.8E33 -7.27E0 3.376E4/
    PLOG/3.16E-1 8.69E-50 1.663E1 -3.9E3/
    PLOG/1.0E0 3.83E33 -7.2E0 3.51E4/
    PLOG/1.0E0 1.19E-39 1.361E1 -1.317E3/
    PLOG/3.16E0 1.28E79 -1.961E1 7.487E4/
    PLOG/3.16E0 8.8E86 -2.308E1 6.101E4/
    PLOG/1.0E1 4.07E32 -6.62E0 3.721E4/
    PLOG/1.0E1 1.27E3 1.44E0 1.866E4/
    PLOG/3.16E1 6.86E44 -1.004E1 4.703E4/
    PLOG/3.16E1 1.97E17 -2.23E0 2.859E4/
    PLOG/1.0E2 8.18E-7 4.747E0 1.971198E4/
    PLOG/1.0E2 1.6E4 1.676E0 2.280565E4/
!___________________________________________________________________________________________________________
!\REACTIONCLASS: R+R(=)RH_RH
!___________________________________________________________________________________________________________
!\Author: ABS !\Ref: !MONKS PS NESBITT FL PAYNE WA SCANLON M STIEF LJ SHALLCROSS DE JPC 99 !\Comment: WARNING
C2H3+H=C2H2+H2    4.5E13 0.0 0.0E0
!\Author: ABS !\Ref: USC ESTIMATE !\Comment: WARNING
C2H3+H=H2CC+H2    6.0E13 0.0 0.0E0
!\Author: UB !\Ref: TSANG AND HAMPSON, J. PHYS. CHEM. REF. DATA, 15 !\Comment: PRODUCT CHANGED BASED ON G.X.LIU, ET AL. CHEM. J. CHIN. UNIV. 23(2002) 1147-115
C2H3+OH=C2H3OH    3.011E13 0.0 0.0E0
!\Author: UB !\Ref: A. FAHR ET AL. J. PHYS. CHEM. 95(1991) 3218-3224 !\Comment: WARNING
C2H3+CH3=C2H2+CH4    2.05E13 0.0 0.0E0
!\Author: UB !\Ref: A. FAHR ET AL. J. PHYS. CHEM. 95(1991) 3218-3224 !\Comment: WARNING
2C2H3=C2H2+C2H4    1.45E13 0.0 0.0E0
!\Author: UB !\Ref: W.TSANG, R.F.HAMPSON, J. PHYS. CHEM. REF. DATA, 15(1986) !\Comment: WARNING
C2H3+HO2=>CH2CHO+OH    3.011E13 0.0 0.0E0
!\Author: UB !\Ref: L.B.HARDING, S.J.KLIPPENSTEIN, Y.GEORGIEVSHII, PROC.COMBUST.INST. 30(2005) 985-993 !\Comment: WARNING
C2H3+O=CH2CHO    1.03E13 0.2 -4.27E2
!\Author: UB !\Ref: L.B.HARDING, S.J.KLIPPENSTEIN, Y.GEORGIEVSHII, PROC.COMBUST.INST. 30(2005) 985-993 !\Comment: WARNING
C2H3+O=C2H2+OH    1.03E12 0.2 -4.27E2
!\Author: UB !\Ref: TSANG AND HAMPSON, J. PHYS. CHEM. REF. DATA, 15 !\Comment: WARNING
C2H3+HCO=C2H4+CO    9.033E13 0.0 0.0E0
!===========================================================================================================
!\ENDSUBSPECIES: C2H3
!===========================================================================================================
!===========================================================================================================
!\SUBSPECIES: C2H3OOH
!===========================================================================================================
!___________________________________________________________________________________________________________
!\REACTIONCLASS: RH(=)PRODUCTS
!___________________________________________________________________________________________________________
!\Author: UB !\Ref: GIMENEZ-LOPEZ ET AL. INT. J. CHEM. KINET. 48, 11(2016) 724-738 !\Comment: WARNING
C2H3OOH=CH2CHO+OH    2.22E17 -0.42 4.4622E4
    PLOG/1.0E0 2.0E35 -6.7E0 4.745E4/
    PLOG/1.0E1 1.12E28 -4.15E0 4.619E4/
    PLOG/5.0E1 2.8E26 -3.5E0 4.634E4/
    PLOG/1.0E2 2.22E17 -4.2E-1 4.4622E4/
!___________________________________________________________________________________________________________
!\REACTIONCLASS: RH+R_ABSTRACTION
!___________________________________________________________________________________________________________
!\Author: UB !\Ref: GIMENEZ-LOPEZ ET AL. INT. J. CHEM. KINET. 48, 11(2016) 724-738 !\Comment: WARNING
C2H3OOH+H=C2H3OO+H2    4.3E10 0.0 1.86E3
!\Author: UB !\Ref: GIMENEZ-LOPEZ ET AL. INT. J. CHEM. KINET. 48, 11(2016) 724-738 !\Comment: WARNING
C2H3OOH+H=CH2CHO+H2O    1.2E10 0.0 1.86E3
!\Author: UB !\Ref: GIMENEZ-LOPEZ ET AL. INT. J. CHEM. KINET. 48, 11(2016) 724-738 !\Comment: WARNING
C2H3OOH+O=C2H3OO+OH    8.7E12 0.0 4.75E3
!\Author: UB !\Ref: GIMENEZ-LOPEZ ET AL. INT. J. CHEM. KINET. 48, 11(2016) 724-738 !\Comment: WARNING
C2H3OOH+OH=C2H3OO+H2O    1.1E12 0.0 -4.37E2
!\Author: UB !\Ref: GIMENEZ-LOPEZ ET AL. INT. J. CHEM. KINET. 48, 11(2016) 724-738 !\Comment: WARNING
C2H3OOH+HO2=C2H3OO+H2O2    4.1E4 2.5 1.0206E4
!___________________________________________________________________________________________________________
!\REACTIONCLASS: RADICAL_ADDITIONMISC
!___________________________________________________________________________________________________________
!\Author: UB !\Ref: GIMENEZ-LOPEZ ET AL. INT. J. CHEM. KINET. 48, 11(2016) 724-738 !\Comment: WARNING
C2H3OO+H=CH2CHO+OH    9.6E13 0.0 0.0E0
!\Author: UB !\Ref: GIMENEZ-LOPEZ ET AL. INT. J. CHEM. KINET. 48, 11(2016) 724-738 !\Comment: WARNING
C2H3OO+O=CH2CHO+O2    1.6E13 0.0 -1.45E2
!\Author: UB !\Ref: GIMENEZ-LOPEZ ET AL. INT. J. CHEM. KINET. 48, 11(2016) 724-738 !\Comment: WARNING
C2H3OO+OH=C2H3OH+O2    2.0E15 -0.6 0.0E0
!\Author: UB !\Ref: GIMENEZ-LOPEZ ET AL. INT. J. CHEM. KINET. 48, 11(2016) 724-738 !\Comment: WARNING
C2H3OO+OH=CH2CHO+HO2    4.0E11 0.6 0.0E0
!\Author: SP !GK_RATE_ESTIAMTES BASED ON SWW ANALYSIS.. GK ! ! !\Ref: WARNING !\Comment: WARNING
C2H3OOH+O2=C2H3OO+HO2    9.0E13 0.0 4.04E4
!\Author: UB !\Ref: GIMENEZ-LOPEZ ET AL. INT. J. CHEM. KINET. 48, 11(2016) 724-738 !\Comment: WARNING
C2H3OO+CO=CH2CHO+CO2    1.6E5 2.18 1.794E4
!\Author: UB !\Ref: GIMENEZ-LOPEZ ET AL. INT. J. CHEM. KINET. 48, 11(2016) 724-738 !\Comment: WARNING
C2H3OO+CH3=CH2CHO+CH3O    5.1E12 0.0 -1.411E3
!\Author: UB !\Ref: GIMENEZ-LOPEZ ET AL. INT. J. CHEM. KINET. 48, 11(2016) 724-738 !\Comment: WARNING
C2H3OO+CH4=C2H3OOH+CH3    4.7E4 2.5 2.1E4
!\Author: UB !\Ref: GIMENEZ-LOPEZ ET AL. INT. J. CHEM. KINET. 48, 11(2016) 724-738 !\Comment: WARNING
C2H3OO+CH3OH=C2H3OOH+CH2OH    4.0E13 0.0 1.94E4
!\Author: UB !\Ref: GIMENEZ-LOPEZ ET AL. INT. J. CHEM. KINET. 48, 11(2016) 724-738 !\Comment: WARNING
C2H3OO+CH2O=C2H3OOH+HCO    4.1E4 2.5 1.0206E4
!\Author: UB !\Ref: GIMENEZ-LOPEZ ET AL. INT. J. CHEM. KINET. 48, 11(2016) 724-738 !\Comment: WARNING
C2H3OO+C2H6=C2H3OOH+C2H5    8.6E0 3.76 1.72E4
!===========================================================================================================
!\ENDSUBSPECIES: C2H3OOH
!===========================================================================================================
!===========================================================================================================
!\SUBSPECIES: CHCHO
!===========================================================================================================
!___________________________________________________________________________________________________________
!\REACTIONCLASS: RADICAL_ADDITIONMISC
!___________________________________________________________________________________________________________
!\Author: UB !\Ref: GIMENEZ-LOPEZ ET AL. INT. J. CHEM. KINET. 48, 11(2016) 724-738 !\Comment: WARNING
CHCHO+H=CH2CO+H    1.0E14 0.0 0.0E0
!\Author: SP !\Ref: GIMENEZ-LOPEZ ET AL. INT. J. CHEM. KINET. 48, 11(2016) 724-738 !\Comment: BR INCREASED
CHCHO+O2=>CO2+H+HCO    4.8E3 2.882 -1.621672E3
!\Author: SP !\Ref: GIMENEZ-LOPEZ ET AL. INT. J. CHEM. KINET. 48, 11(2016) 724-738 !\Comment: WARNING
CHCHO+O2=CHOCHO+O    1.02E6 2.42 1.606686E3
!===========================================================================================================
!\ENDSUBSPECIES: CHCHO
!===========================================================================================================
!===========================================================================================================
!\SUBSPECIES: CHOCHO
!===========================================================================================================
!___________________________________________________________________________________________________________
!\REACTIONCLASS: RH(=)PRODUCTS
!___________________________________________________________________________________________________________
!\Author: UB !\Ref: G. FRIEDRICHS ET AL. PHYS. CHEM. CHEM. PHYS. 10(2008) 6520-6533 !\Comment: WARNING
CHOCHO=CH2O+CO    5.5E56 -12.6 7.9964E4
    PLOG/9.869E-3 4.2E53 -1.25E1 7.0845E4/
    PLOG/4.935E-2 5.1E54 -1.26E1 7.3012E4/
    PLOG/9.869E-2 1.0E55 -1.26E1 7.3877E4/
    PLOG/4.935E-1 4.5E55 -1.26E1 7.5869E4/
    PLOG/9.869E-1 8.0E55 -1.26E1 7.6713E4/
    PLOG/4.935E0 1.1E56 -1.22E1 7.7643E4/
    PLOG/9.869E0 5.5E56 -1.26E1 7.9964E4/
!\Author: UB !\Ref: G. FRIEDRICHS ET AL. PHYS. CHEM. CHEM. PHYS. 10(2008) 6520-6533 !\Comment: WARNING
CHOCHO=HCOH+CO    5.7E59 -13.3 8.3539E4
    PLOG/9.869E-3 8.4E52 -1.26E1 7.2393E4/
    PLOG/4.935E-2 8.3E54 -1.29E1 7.5113E4/
    PLOG/9.869E-2 4.4E55 -1.3E1 7.6257E4/
    PLOG/4.935E-1 1.3E57 -1.32E1 7.8851E4/
    PLOG/9.869E-1 2.6E57 -1.32E1 7.9754E4/
    PLOG/4.935E0 1.0E57 -1.29E1 8.1161E4/
    PLOG/9.869E0 5.7E59 -1.33E1 8.3539E4/
!\Author: UB !\Ref: G. FRIEDRICHS ET AL. PHYS. CHEM. CHEM. PHYS. 10(2008) 6520-6533 !\Comment: WARNING
CHOCHO=>2CO+H2    3.4E59 -13.3 8.4294E4
    PLOG/9.869E-3 6.0E51 -1.21E1 7.1854E4/
    PLOG/4.935E-2 1.4E54 -1.25E1 7.4751E4/
    PLOG/9.869E-2 1.8E55 -1.27E1 7.6137E4/
    PLOG/4.935E-1 1.3E57 -1.3E1 7.8972E4/
    PLOG/9.869E-1 6.1E57 -1.31E1 8.0147E4/
    PLOG/4.935E0 5.8E57 -1.29E1 8.1871E4/
    PLOG/9.869E0 3.4E59 -1.33E1 8.4294E4/
!\Author: UB !\Ref: G. FRIEDRICHS ET AL. PHYS. CHEM. CHEM. PHYS. 10(2008) 6520-6533 !\Comment: WARNING
CHOCHO=2HCO    3.0E60 -13.3 8.8993E4
    PLOG/9.869E-3 1.0E42 -9.7E0 7.3534E4/
    PLOG/4.935E-2 6.0E48 -1.11E1 7.7462E4/
    PLOG/9.869E-2 1.7E51 -1.16E1 7.9111E4/
    PLOG/4.935E-1 5.3E55 -1.25E1 8.2774E4/
    PLOG/9.869E-1 1.9E57 -1.28E1 8.4321E4/
    PLOG/4.935E0 2.2E59 -1.31E1 8.7258E4/
    PLOG/9.869E0 3.0E60 -1.33E1 8.8993E4/
!___________________________________________________________________________________________________________
!\REACTIONCLASS: RH+R_ABSTRACTIONLUMPED
!___________________________________________________________________________________________________________
!\Author: WARNING !\Ref: J. MENDES, C-W ZHOU, AND H. J. CURRAN. JPCA, 2014, 118, 12089-12104. !\Comment: WARNING
CHOCHO+OH=>HCO+CO+H2O    6.13299E4 2.65 -4.5864E3
!\Author: UB !\Ref: ANALOGY TO CH3CHO+O(=)CH3CO+OH !\Comment: WARNING
CHOCHO+O=>HCO+CO+OH    5.94E12 0.0 1.868E3
!\Author: SP\REF !\Ref: WARNING !\Comment: WARNING
CHOCHO+HO2=>HCO+CO+H2O2    1.7E13 0.0 1.629E4
!\Author: UB !\Ref: G. DA SILVA J. PHYS. CHEM. A, 115(2011) 191-197 !\Comment: WARNING
CHOCHO+HO2=>HOCHO+CO+OH    3.3E-4 3.995 3.0E2
!\Author: UB !\Ref: ANALOGY TO CH3CHO+O2(=)CH3CO+HO2 !\Comment: WARNING
CHOCHO+O2=>HCO+CO+HO2    3.01E13 0.0 3.915E4
!\Author: UB !\Ref: M. COLBERG, G. FRIEDRICHS, J. PHYS. CHEM. A, 110(2006) 160-170 !\Comment: WARNING
CHOCHO+H=CH2O+HCO    5.4E13 0.0 4.3E3
!===========================================================================================================
!\ENDSUBSPECIES: CHOCHO
!===========================================================================================================
!----------------------------------------------------------------------------------------------------------------------------------
!\ENDSUBMECH: C2H4
!----------------------------------------------------------------------------------------------------------------------------------
!----------------------------------------------------------------------------------------------------------------------------------
!\SUBMECH: C2H2
!----------------------------------------------------------------------------------------------------------------------------------
!___________________________________________________________________________________________________________
!\REACTIONCLASS: RADICAL_ADDITIONO2
!___________________________________________________________________________________________________________
!\Author: UB !\Ref: GIMENEZ-LOPEZ ET AL. INT. J. CHEM. KINET. 48, 11(2016) 724-738 !\Comment: WARNING
C2H2+O2=2HCO    6.1E12 0.0 5.325E4
    DUP
!\Author: UB !\Ref: GIMENEZ-LOPEZ ET AL. INT. J. CHEM. KINET. 48, 11(2016) 724-738 !\Comment: WARNING
C2H2+O2=2HCO    1.7E7 1.67 7.096E4
    DUP
!___________________________________________________________________________________________________________
!\REACTIONCLASS: RH+R_ABSTRACTION
!___________________________________________________________________________________________________________
!\Author: UB !\Ref: L.B. HARDING ET AL. J. CHEM. PHYS. 76, 10(1982) 5172 !\Comment: WARNING
C2H+H2=H+C2H2    4.1E5 2.39 8.64E2
!\Author: WARNING !\Ref: SJK J. PHYS. CHEM A 2005, 109, 6045-6055 !\Comment: WARNING
C2H2+OH=C2H+H2O    2.632E6 2.14 1.706E4
!___________________________________________________________________________________________________________
!\REACTIONCLASS: RH(=)PRODUCTS
!___________________________________________________________________________________________________________
!\Author: UB !\Ref: L.B.HARDING, Y.GEORGIEVSKII, S.J.KLIPPENSTEIN, J.PHYS.CHEM.A. 109(2005) 4646-4656 !\Comment: WARNING
C2H+H(+M)=C2H2(+M)    2.25E13 0.32 0.0E0
    HE/0.7/
    AR/0.7/
    CO/1.5/
    CO2/2.0/
    CH4/2.0/
    H2/2.0/
    C2H6/3.0/
    H2O/6.0/
    LOW/3.75E33 -4.8E0 1.9E3/
    TROE/6.46E-1 1.32E2 1.315E3 5.566E3/
!\Author: WARNING !\Ref: 99 LAS / WA !\Comment: WARNING
C2H2(+M)=H2CC(+M)    8.0E14 -0.52 5.075E4
    CO/1.5/
    CO2/2.0/
    CH4/2.0/
    H2/2.0/
    C2H4/2.5/
    C2H2/2.5/
    C2H6/3.0/
    H2O/6.0/
    LOW/2.45E15 -6.4E-1 4.97E4/
!___________________________________________________________________________________________________________
!\REACTIONCLASS: RADICAL_ADDITIONHCO
!___________________________________________________________________________________________________________
!\Author: WARNING !\Ref: GRI 3.0 AND USC II !\Comment: WARNING
C2H2+HCO=C2H3+CO    1.0E7 2.0 6.0E3
!___________________________________________________________________________________________________________
!\REACTIONCLASS: RADICAL_ADDITIONCH3O2
!___________________________________________________________________________________________________________
!\Author: UB !\Ref: K EST. BASED ON TOTAL K FOR C2H2+HO2, P'S BASED ON ADD-ISOM-BETA-S !\Comment: WARNING
C2H2+CH3O2=CH2O+CH2CHO    4.458E-3 4.301 9.04302E3
!___________________________________________________________________________________________________________
!\REACTIONCLASS: RADICAL_ADDITIONOH
!___________________________________________________________________________________________________________
!\Author: WARNING !\Ref: SJK J. PHYS. CHEM A 2005, 109, 6045-6055 !\Comment: WARNING
C2H2+OH=HCCOH+H    7.347E6 1.89 1.36E4
    PLOG/1.0E-2 2.8E5 2.28E0 1.242E4/
    PLOG/2.5E-2 7.467E5 2.16E0 1.255E4/
    PLOG/1.0E-1 1.776E6 2.04E0 1.267E4/
    PLOG/1.0E0 2.415E6 2.0E0 1.271E4/
    PLOG/1.0E1 3.21E6 1.97E0 1.281E4/
    PLOG/1.0E2 7.347E6 1.89E0 1.36E4/
!\Author: WARNING !\Ref: SJK J. PHYS. CHEM A 2005, 109, 6045-6055 !\Comment: WARNING
C2H2+OH=CH2CO+H    1.457E4 2.45 4.477E3
    PLOG/1.0E-2 1.578E3 2.56E0 -8.445E2/
    PLOG/2.5E-2 1.518E4 2.28E0 -2.921E2/
    PLOG/1.0E-1 3.017E5 1.92E0 5.981E2/
    PLOG/1.0E0 7.528E6 1.55E0 2.106E3/
    PLOG/1.0E1 5.101E6 1.65E0 3.4E3/
    PLOG/1.0E2 1.457E4 2.45E0 4.477E3/
!\Author: WARNING !\Ref: SJK J. PHYS. CHEM A 2005, 109, 6045-6055 !\Comment: WARNING
C2H2+OH=CH3+CO    8.25E5 1.77 4.697E3
    PLOG/1.0E-2 4.757E5 1.68E0 -3.298E2/
    PLOG/2.5E-2 4.372E6 1.4E0 2.265E2/
    PLOG/1.0E-1 7.648E7 1.05E0 1.115E3/
    PLOG/1.0E0 1.277E9 7.3E-1 2.579E3/
    PLOG/1.0E1 4.312E8 9.2E-1 3.736E3/
    PLOG/1.0E2 8.25E5 1.77E0 4.697E3/
!\Author: WARNING !\Ref: SJK J. PHYS. CHEM A 2005, 109, 6045-6055 !\Comment: WARNING
C2H2+OH=C2H2OH    6.2E20 -2.8 2.831E3
    PLOG/1.0E-2 2.9E64 -1.857E1 1.0009E4/
    PLOG/1.0E-2 2.6E33 -7.36E0 6.392E3/
    PLOG/2.5E-2 4.7E59 -1.687E1 9.087E3/
    PLOG/2.5E-2 4.4E32 -7.02E0 5.933E3/
    PLOG/1.0E-1 1.2E28 -5.56E0 3.724E3/
    PLOG/1.0E-1 6.4E42 -9.96E0 1.1737E4/
    PLOG/1.0E0 1.9E44 -1.138E1 6.299E3/
    PLOG/1.0E0 3.5E31 -6.2E0 6.635E3/
    PLOG/1.0E1 1.5E24 -4.06E0 3.261E3/
    PLOG/1.0E1 4.5E31 -5.92E0 8.761E3/
    PLOG/1.0E2 6.2E20 -2.8E0 2.831E3/
    PLOG/1.0E2 1.6E29 -4.91E0 9.734E3/
!___________________________________________________________________________________________________________
!\REACTIONCLASS: RADICAL_ADDITIONO
!___________________________________________________________________________________________________________
!\Author: SP !\Ref: NGUYEN ET AL. J.PHYS.CHEM A 2006, 110, 6696-6706 !\Comment: WARNING
C2H2+O=CH2+CO    7.395E8 1.28 2.472E3
!\Author: SP !\Ref: NGUYEN ET AL. J.PHYS.CHEM A 2006, 110, 6696-6706 !\Comment: WARNING
C2H2+O=HCCO+H    2.958E9 1.28 2.472E3
!\Author: UB !\Ref: DAVIS AND LAW J. PHYS. CHEM. A 1999, 103, 5889-589 !\Comment: ANALOGY TO THE DECOMPOSITION OF ALLYL RADICAL
C2H2+O=CHCHO    3.8E44 -9.63 3.76E4
!___________________________________________________________________________________________________________
!\REACTIONCLASS: RADICAL_ADDITIONHO2
!___________________________________________________________________________________________________________
!\Author: UB !\Ref: GIMENEZ-LOPEZ ET AL. INT. J. CHEM. KINET. 48, 11(2016) 724-738 !\Comment: WARNING
C2H2+HO2=CHCHO+OH    1.12E11 0.48 1.77E4
    PLOG/1.0E-2 4.22E9 9.1E-1 1.85E4/
    PLOG/1.0E-2 1.85E7 1.54E0 1.47E4/
    PLOG/1.0E-1 4.56E9 9.0E-1 1.86E4/
    PLOG/1.0E-1 1.91E7 1.54E0 1.47E4/
    PLOG/3.16E-1 5.23E9 8.8E-1 1.86E4/
    PLOG/3.16E-1 2.02E7 1.54E0 1.47E4/
    PLOG/1.0E0 1.2E10 7.7E-1 1.9E4/
    PLOG/1.0E0 1.92E7 1.56E0 1.48E4/
    PLOG/3.16E0 2.68E9 9.9E-1 1.88E4/
    PLOG/3.16E0 1.13E8 1.32E0 1.51E4/
    PLOG/1.0E1 4.15E10 6.1E-1 2.07E4/
    PLOG/1.0E1 1.24E8 1.36E0 1.54E4/
    PLOG/3.16E1 2.85E8 1.23E0 1.6E4/
    PLOG/3.16E1 1.28E7 1.59E0 1.59E4/
    PLOG/1.0E2 1.12E11 4.8E-1 1.77E4/
    PLOG/1.0E2 5.55E6 1.73E0 1.6E4/
!\Author: UB !\Ref: GIMENEZ-LOPEZ ET AL. INT. J. CHEM. KINET. 48, 11(2016) 724-738 !\Comment: WARNING
C2H2+HO2=CH2CHO+O    5.78E18 -2.09 2.435E4
    PLOG/1.0E-2 5.5E6 1.19E0 1.288E4/
    PLOG/1.0E-2 2.94E-4 4.16E0 7.736E3/
    PLOG/1.0E-1 1.16E8 7.7E-1 1.36E4/
    PLOG/1.0E-1 6.14E-3 3.81E0 8.394E3/
    PLOG/3.16E-1 1.2E7 1.09E0 1.305E4/
    PLOG/3.16E-1 5.44E-4 4.09E0 8.044E3/
    PLOG/1.0E0 3.02E7 9.8E-1 1.331E4/
    PLOG/1.0E0 2.48E-4 4.19E0 8.203E3/
    PLOG/3.16E0 1.98E74 -1.633E1 1.092E5/
    PLOG/3.16E0 6.57E4 1.85E0 1.236E4/
    PLOG/1.0E1 7.5E14 -1.17E0 1.835E4/
    PLOG/1.0E1 2.92E-1 3.38E0 1.059E4/
    PLOG/3.16E1 8.63E18 -2.27E0 2.223E4/
    PLOG/3.16E1 1.95E0 3.17E0 1.174E4/
    PLOG/1.0E2 5.78E18 -2.09E0 2.435E4/
    PLOG/1.0E2 1.1E-1 3.52E0 1.198E4/
!\Author: UB !\Ref: GIMENEZ-LOPEZ ET AL. INT. J. CHEM. KINET. 48, 11(2016) 724-738 !\Comment: WARNING
C2H2+HO2=CHOCHO+H    5.91E21 -3.32 2.503E4
    PLOG/1.0E-2 8.51E7 4.8E-1 1.172E4/
    PLOG/1.0E-2 2.43E-6 4.43E0 5.578E3/
    PLOG/1.0E-1 7.43E7 5.0E-1 1.169E4/
    PLOG/1.0E-1 2.0E-6 4.45E0 5.564E3/
    PLOG/3.16E-1 7.91E7 4.9E-1 1.17E4/
    PLOG/3.16E-1 1.81E-6 4.46E0 5.654E3/
    PLOG/1.0E0 2.18E9 6.0E-2 1.247E4/
    PLOG/1.0E0 2.24E-5 4.17E0 6.416E3/
    PLOG/3.16E0 7.0E49 -1.018E1 7.711E4/
    PLOG/3.16E0 7.65E5 1.18E0 1.134E4/
    PLOG/1.0E1 4.06E16 -2.03E0 1.763E4/
    PLOG/1.0E1 2.01E-2 3.38E0 8.696E3/
    PLOG/3.16E1 9.38E16 -2.03E0 1.959E4/
    PLOG/3.16E1 6.06E-3 3.53E0 9.217E3/
    PLOG/1.0E2 5.91E21 -3.32E0 2.503E4/
    PLOG/1.0E2 6.76E-2 3.27E0 1.076E4/
!\Author: UB !\Ref: GIMENEZ-LOPEZ ET AL. INT. J. CHEM. KINET. 48, 11(2016) 724-738 !\Comment: WARNING
C2H2+HO2=CH2CO+OH    3.58E3 1.97 2.301E4
    PLOG/1.0E-2 6.25E-7 4.75E0 1.553E4/
    PLOG/1.0E-2 1.31E-14 6.58E0 1.027E4/
    PLOG/1.0E-1 6.7E-7 4.74E0 1.555E4/
    PLOG/1.0E-1 1.29E-14 6.59E0 1.033E4/
    PLOG/3.16E-1 4.18E-7 4.81E0 1.541E4/
    PLOG/3.16E-1 3.99E-14 6.36E0 1.027E4/
    PLOG/1.0E0 5.28E-7 4.78E0 1.546E4/
    PLOG/1.0E0 3.28E-15 6.7E0 1.009E4/
    PLOG/3.16E0 1.04E-6 4.69E0 1.564E4/
    PLOG/3.16E0 8.71E-21 8.3E0 8.107E3/
    PLOG/1.0E1 4.68E-5 4.22E0 1.678E4/
    PLOG/1.0E1 8.36E-22 8.76E0 8.804E3/
    PLOG/3.16E1 8.99E-1 2.97E0 1.973E4/
    PLOG/3.16E1 6.87E-14 6.67E0 1.313E4/
    PLOG/1.0E2 3.58E3 1.97E0 2.301E4/
    PLOG/1.0E2 6.63E-12 6.15E0 1.473E4/
!\Author: UB !\Ref: GIMENEZ-LOPEZ ET AL. INT. J. CHEM. KINET. 48, 11(2016) 724-738 !\Comment: WARNING
C2H2+HO2=CH2O+HCO    2.47E16 -1.7 2.003E4
    PLOG/1.0E-2 3.9E13 -1.17E0 1.375E4/
    PLOG/1.0E-2 8.43E0 2.56E0 7.382E3/
    PLOG/1.0E-1 4.26E0 2.64E0 7.253E3/
    PLOG/1.0E-1 1.56E13 -1.05E0 1.352E4/
    PLOG/3.16E-1 2.59E-6 4.34E0 4.525E3/
    PLOG/3.16E-1 6.9E9 0.0E0 1.172E4/
    PLOG/1.0E0 3.33E102 -2.418E1 1.386E5/
    PLOG/1.0E0 8.07E7 6.0E-1 1.085E4/
    PLOG/3.16E0 5.22E15 -1.75E0 1.518E4/
    PLOG/3.16E0 3.54E0 2.69E0 8.025E3/
    PLOG/1.0E1 7.32E35 -7.77E0 2.697E4/
    PLOG/1.0E1 9.84E6 9.1E-1 1.171E4/
    PLOG/3.16E1 1.78E28 -5.3E0 2.513E4/
    PLOG/3.16E1 1.79E4 1.7E0 1.125E4/
    PLOG/1.0E2 2.47E16 -1.7E0 2.003E4/
    PLOG/1.0E2 4.32E-6 4.31E0 6.829E3/
!\Author: UB !\Ref: GIMENEZ-LOPEZ ET AL. INT. J. CHEM. KINET. 48, 11(2016) 724-738 !\Comment: WARNING
C2H2+HO2=>CH2O+H+CO    5.77E16 -1.7 2.003E4
    PLOG/1.0E-2 9.1E13 -1.17E0 1.375E4/
    PLOG/1.0E-2 1.97E1 2.56E0 7.382E3/
    PLOG/1.0E-1 9.94E0 2.64E0 7.253E3/
    PLOG/1.0E-1 3.63E13 -1.05E0 1.352E4/
    PLOG/3.16E-1 6.05E-6 4.34E0 4.525E3/
    PLOG/3.16E-1 1.61E10 0.0E0 1.172E4/
    PLOG/1.0E0 7.77E102 -2.418E1 1.386E5/
    PLOG/1.0E0 1.88E8 6.0E-1 1.085E4/
    PLOG/3.16E0 1.22E16 -1.75E0 1.518E4/
    PLOG/3.16E0 8.26E0 2.69E0 8.025E3/
    PLOG/1.0E1 1.71E36 -7.77E0 2.697E4/
    PLOG/1.0E1 2.3E7 9.1E-1 1.171E4/
    PLOG/3.16E1 4.14E28 -5.3E0 2.513E4/
    PLOG/3.16E1 4.19E4 1.7E0 1.125E4/
    PLOG/1.0E2 5.77E16 -1.7E0 2.003E4/
    PLOG/1.0E2 1.01E-5 4.31E0 6.829E3/
!\Author: UB !\Ref: GIMENEZ-LOPEZ ET AL. INT. J. CHEM. KINET. 48, 11(2016) 724-738 !\Comment: WARNING
C2H2+HO2=CO+CH3O    1.17E18 -2.57 2.236E4
    PLOG/1.0E-2 3.54E11 0.0E0 4.951E4/
    PLOG/1.0E-2 2.89E4 1.23E0 9.903E3/
    PLOG/1.0E-1 2.78E8 1.0E-2 1.192E4/
    PLOG/1.0E-1 9.67E-7 4.15E0 5.173E3/
    PLOG/3.16E-1 8.06E7 1.8E-1 1.165E4/
    PLOG/3.16E-1 1.84E-8 4.62E0 4.517E3/
    PLOG/1.0E0 8.94E69 -1.585E1 1.025E5/
    PLOG/1.0E0 5.38E5 8.6E-1 1.07E4/
    PLOG/3.16E0 5.66E12 -1.25E0 1.457E4/
    PLOG/3.16E0 5.37E-4 3.42E0 7.218E3/
    PLOG/1.0E1 3.3E23 -4.45E0 2.121E4/
    PLOG/3.16E1 2.43E22 -3.96E0 2.265E4/
    PLOG/3.16E1 8.11E0 2.3E0 1.056E4/
    PLOG/1.0E2 1.17E18 -2.57E0 2.236E4/
    PLOG/1.0E2 6.86E-4 3.42E0 9.329E3/
!\Author: UB !\Ref: GIMENEZ-LOPEZ ET AL. INT. J. CHEM. KINET. 48, 11(2016) 724-738 !\Comment: WARNING
C2H2+HO2=CO2+CH3    1.71E15 -1.8 2.037E4
    PLOG/1.0E-2 1.15E-7 4.31E0 4.614E3/
    PLOG/1.0E-2 2.01E8 0.0E0 1.179E4/
    PLOG/1.0E-1 1.1E-7 4.32E0 4.622E3/
    PLOG/1.0E-1 2.01E8 0.0E0 1.178E4/
    PLOG/3.16E-1 1.75E142 -3.504E1 1.887E5/
    PLOG/3.16E-1 1.55E5 9.5E-1 1.02E4/
    PLOG/1.0E0 3.96E84 -1.98E1 1.198E5/
    PLOG/1.0E0 1.38E6 6.8E-1 1.081E4/
    PLOG/3.16E0 5.02E13 -1.6E0 1.498E4/
    PLOG/3.16E0 9.29E-3 3.0E0 7.659E3/
    PLOG/1.0E1 8.56E28 -6.15E0 2.403E4/
    PLOG/1.0E1 1.86E4 1.26E0 1.123E4/
    PLOG/3.16E1 1.28E27 -5.42E0 2.538E4/
    PLOG/3.16E1 2.89E2 1.79E0 1.124E4/
    PLOG/1.0E2 1.71E15 -1.8E0 2.037E4/
    PLOG/1.0E2 3.9E-7 4.21E0 7.314E3/
!\Author: UB !\Ref: GIMENEZ-LOPEZ ET AL. INT. J. CHEM. KINET. 48, 11(2016) 724-738 !\Comment: WARNING
C2H2+HO2=C2H3OO    2.53E35 -7.26 2.639E4
    PLOG/1.0E-2 4.99E6 -1.02E0 9.152E3/
    PLOG/1.0E-2 1.88E26 -8.34E0 9.249E3/
    PLOG/1.0E-1 6.02E17 -3.82E0 1.079E4/
    PLOG/1.0E-1 5.26E129 -4.174E1 3.593E4/
    PLOG/3.16E-1 2.47E48 -1.282E1 2.522E4/
    PLOG/3.16E-1 1.96E18 -3.67E0 1.048E4/
    PLOG/1.0E0 4.06E50 -1.307E1 2.722E4/
    PLOG/1.0E0 4.93E21 -4.37E0 1.222E4/
    PLOG/3.16E0 9.08E46 -1.157E1 2.688E4/
    PLOG/3.16E0 1.92E22 -4.28E0 1.308E4/
    PLOG/1.0E1 4.6E43 -1.024E1 2.693E4/
    PLOG/1.0E1 2.11E21 -3.78E0 1.338E4/
    PLOG/3.16E1 5.61E38 -8.49E0 2.621E4/
    PLOG/3.16E1 1.39E20 -3.3E0 1.341E4/
    PLOG/1.0E2 2.53E35 -7.26E0 2.639E4/
    PLOG/1.0E2 1.42E19 -2.91E0 1.342E4/
!===========================================================================================================
!\SUBSPECIES: H2CC
!===========================================================================================================
!___________________________________________________________________________________________________________
!\REACTIONCLASS: RADICAL_ADDITIONMISC
!___________________________________________________________________________________________________________
!\Author: WARNING !\Ref: USC II !\Comment: WARNING
H2CC+OH=CH2CO+H    2.0E13 0.0 0.0E0
!\Author: UB !\Ref: FROM USCII/A.LASKIN, H.WANG CHEM. PHYS. LETT. 30(1999) 43-49 !\Comment: WARNING
H2CC+O2=2HCO    1.0E13 0.0 0.0E0
!\Author: WARNING !\Ref: USC II !\Comment: WARNING
H2CC+H=C2H2+H    1.0E14 0.0 0.0E0
!===========================================================================================================
!\ENDSUBSPECIES: H2CC
!===========================================================================================================
!===========================================================================================================
!\SUBSPECIES: C2H
!===========================================================================================================
!___________________________________________________________________________________________________________
!\REACTIONCLASS: RADICAL_ADDITION
!___________________________________________________________________________________________________________
!\Author: WARNING !\Ref: DEVRIENDT, VAN LOOK, CEURSTERS, AND PEETERS, CHEM PHYS LETT. 261(1996) 450, C2H+O2 !\Comment: WARNING
C2H+O2=CO2+CHV    2.17E10 0.0 0.0E0
!\Author: UB !\Ref: H. THIESEMANN, C.A. TAATJES, CHEM. PHYS. LETT. 270, 5-6(1997) 580-586 !\Comment: WARNING
C2H+O2=>2CO+H    4.7E13 -0.16 0.0E0
!\Author: WARNING !\Ref: OHV KATHROTIA ET AL. COMB _ FLAME 2010 !\Comment: WARNING
C2H+O=CO+CHV    6.2E12 0.0 0.0E0
!\Author: WARNING !\Ref: GRI3.0 !\Comment: WARNING
C2H+O=CO+CH    5.0E13 0.0 0.0E0
!\Author: UB !\Ref: P. GLARBORG ET AL. COMBUST. FLAME, 115, 1(1998) 1-27 !\Comment: WARNING
C2+H2=C2H+H    4.0E5 2.4 1.0E3
!\Author: UB !\Ref: B.J. OPANSKY ET AL. J. PHYS. CHEM., 100(1996) 4888-4892 !\Comment: WARNING
C2H+CH4=CH3+C2H2    7.2E12 0.0 9.76E2
!===========================================================================================================
!\ENDSUBSPECIES: C2H
!===========================================================================================================
!===========================================================================================================
!\SUBSPECIES: C2
!===========================================================================================================
!___________________________________________________________________________________________________________
!\REACTIONCLASS: MISC
!___________________________________________________________________________________________________________
!\Author: UB !\Ref: T. KRUSE, P. ROTH, J. PHYS. CHEM. A, 101(1997) 2138-2146 !\Comment: WARNING
C2+M=2C+M    1.5E16 0.0 1.423E5
!\Author: UB !\Ref: GIMENEZ-LOPEZ ET AL. INT. J. CHEM. KINET. 48, 11(2016) 724-738 !\Comment: WARNING
C2+O=C+CO    1.0E14 0.0 0.0E0
!\Author: UB !\Ref: P. GLARBORG ET AL. COMBUST. FLAME, 115, 1(1998) 1-27 !\Comment: WARNING
C2+OH=C2O+H    5.0E13 0.0 0.0E0
!\Author: UB !\Ref: S.L. BAUGHUM, R.C. OLDENBORG, AMERICAN CHEM. SOC. SYMP. SER., 249, ED. T.M. SLOANE, WASHINGTON DC, 1984, 257-266 !\Comment: WARNING
C2+O2=2CO    9.0E12 0.0 9.8E2
!===========================================================================================================
!\ENDSUBSPECIES: C2
!===========================================================================================================
!===========================================================================================================
!\SUBSPECIES: C2O
!===========================================================================================================
!___________________________________________________________________________________________________________
!\REACTIONCLASS: MISC
!___________________________________________________________________________________________________________
!\Author: UB !\Ref: G. FRIEDRICHS ET AL. Z. PHYS. CHEM. 203(1998) 1-14 !\Comment: WARNING
C2O+M=>C+CO+M    2.0E15 0.0 4.42E4
!\Author: UB !\Ref: W. BAUER ET AL. BER. BUNSENGES. PHYS. CHEM. 89(1985) 340 !\Comment: WARNING
C2O+H=CH+CO    1.3E13 0.0 0.0E0
!\Author: UB !\Ref: W. BAUER ET AL. BER. BUNSENGES. PHYS. CHEM. 89(1985) 340 !\Comment: WARNING
C2O+O=2CO    5.2E13 0.0 0.0E0
!\Author: UB !\Ref: GIMENEZ-LOPEZ ET AL. INT. J. CHEM. KINET. 48, 11(2016) 724-738 !\Comment: WARNING
C2O+OH=>2CO+H    2.0E13 0.0 0.0E0
!\Author: UB !\Ref: K.H. BECKER ET AL. J. PHOTOCHEM. PHOTOBIOL. A, 64(1992) 1-14 !\Comment: D.G. WILLIAMSON K.D. BAYES JACS 89
C2O+O2=>2CO+O    1.0E13 0.0 2.6E3
!\Author: UB !\Ref: K.H. BECKER ET AL. J. PHOTOCHEM. PHOTOBIOL. A, 64(1992) 1-14 !\Comment: D.G. WILLIAMSON K.D. BAYES JACS 89
C2O+O2=CO+CO2    1.0E13 0.0 2.6E3
!\Author: UB !\Ref: G. FRIEDRICHS ET AL. Z. PHYS. CHEM. 203(1998) 1-14 !\Comment: WARNING
C2O+C=CO+C2    1.0E14 0.0 0.0E0
!===========================================================================================================
!\ENDSUBSPECIES: C2O
!===========================================================================================================
!===========================================================================================================
!\SUBSPECIES: HCCOH
!===========================================================================================================
!___________________________________________________________________________________________________________
!\REACTIONCLASS: RADICAL_ADDITIONH
!___________________________________________________________________________________________________________
!\Author: UB !\Ref: GIMENEZ-LOPEZ ET AL. INT. J. CHEM. KINET. 48, 11(2016) 724-738 !\Comment: WARNING
H+HCCOH=H2+HCCO    3.0E7 2.0 1.0E3
!___________________________________________________________________________________________________________
!\REACTIONCLASS: RADICAL_ADDITIONOH
!___________________________________________________________________________________________________________
!\Author: UB !\Ref: GIMENEZ-LOPEZ ET AL. INT. J. CHEM. KINET. 48, 11(2016) 724-738 !\Comment: WARNING
OH+HCCOH=H2O+HCCO    1.0E7 2.0 1.0E3
!===========================================================================================================
!\ENDSUBSPECIES: HCCOH
!===========================================================================================================
!===========================================================================================================
!\SUBSPECIES: C2H2OH
!===========================================================================================================
!___________________________________________________________________________________________________________
!\REACTIONCLASS: RH(=)PRODUCTS
!___________________________________________________________________________________________________________
!\Author: UB !\Ref: W.-C. ING ET AL. FUEL PROC. TECH. 83, 1-3(2003) 111-145 !\Comment: WARNING
C2H2OH=HCCOH+H    5.5E29 -5.057 5.2377E4
    PLOG/4.0E-2 4.4E29 -6.153E0 5.1383E4/
    PLOG/1.0E0 1.1E31 -6.153E0 5.1383E4/
    PLOG/1.0E1 1.5E32 -6.168E0 5.2239E4/
    PLOG/1.0E2 5.5E29 -5.057E0 5.2377E4/
!___________________________________________________________________________________________________________
!\REACTIONCLASS: RADICAL_ADDITIONH
!___________________________________________________________________________________________________________
!\Author: UB !\Ref: P. GLARBORG ET AL. COMBUST. FLAME, 115, 1(1998) 1-27 !\Comment: WARNING
C2H2OH+H=CH2CHO+H    5.0E13 0.0 0.0E0
!\Author: UB !\Ref: TSANG AND HAMPSON, J. PHYS. CHEM. REF. DATA, 15 !\Comment: ESTIMATED BASED ON C2H3+H
C2H2OH+H=HCCOH+H2    2.4088125E13 0.0 0.0E0
!___________________________________________________________________________________________________________
!\REACTIONCLASS: RADICAL_ADDITIONOH
!___________________________________________________________________________________________________________
!\Author: UB !\Ref: TSANG AND HAMPSON, J. PHYS. CHEM. REF. DATA, 15 !\Comment: WARNING
C2H2OH+OH=HCCOH+H2O    3.011E13 0.0 0.0E0
!___________________________________________________________________________________________________________
!\REACTIONCLASS: RADICAL_ADDITIONO
!___________________________________________________________________________________________________________
!\Author: UB !\Ref: P. GLARBORG ET AL. COMBUST. FLAME, 115, 1(1998) 1-27 !\Comment: WARNING
C2H2OH+O=CHOCHO+H    5.0E13 0.0 0.0E0
!___________________________________________________________________________________________________________
!\REACTIONCLASS: RADICAL_ADDITIONO2
!___________________________________________________________________________________________________________
!\Author: SP !\Ref: GIMENEZ-LOPEZ ET AL. INT. J. CHEM. KINET. 48, 11(2016) 724-738 !\Comment: WARNING
C2H2OH+O2=CHOCHO+OH    1.8E12 0.0 -1.87E2
!\Author: SP !\Ref: GIMENEZ-LOPEZ ET AL. INT. J. CHEM. KINET. 48, 11(2016) 724-738 !\Comment: WARNING
C2H2OH+O2=HOCHO+HCO    1.278E22 -2.871 8.2513E3
    DUP
!\Author: SP !\Ref: GIMENEZ-LOPEZ ET AL. INT. J. CHEM. KINET. 48, 11(2016) 724-738 !\Comment: WARNING
C2H2OH+O2=HOCHO+HCO    5.895E15 -1.195 1.1905E3
    DUP
!\Author: SP !\Ref: GIMENEZ-LOPEZ ET AL. INT. J. CHEM. KINET. 48, 11(2016) 724-738 !\Comment: WARNING
C2H2OH+O2=>HOCHO+H+CO    1.435E22 -2.528 2.03454E4
!___________________________________________________________________________________________________________
!\REACTIONCLASS: RADICAL_ADDITIONMISC
!___________________________________________________________________________________________________________
!\Author: UB !\Ref: GIMENEZ-LOPEZ ET AL. INT. J. CHEM. KINET. 48, 11(2016) 724-738 !\Comment: WARNING
C2H2OH+CH2O=C2H3OH+HCO    5.4E3 2.81 5.86E3
!\Author: UB !\Ref: TSANG AND HAMPSON, J. PHYS. CHEM. REF. DATA, 15 !\Comment: BASE ON VINYL+RADICAL
C2H2OH+HCO=C2H3OH+CO    9.033E13 0.0 0.0E0
!\Author: UB !\Ref: A. FAHR ET AL. J. PHYS. CHEM. 95(1991) 3218-3224 !\Comment: BASE ON VINYL+RADICAL
C2H2OH+CH3=HCCOH+CH4    2.05E13 0.0 0.0E0
!===========================================================================================================
!\ENDSUBSPECIES: C2H2OH
!===========================================================================================================
!----------------------------------------------------------------------------------------------------------------------------------
!\ENDSUBMECH: C2H2
!----------------------------------------------------------------------------------------------------------------------------------
!----------------------------------------------------------------------------------------------------------------------------------
!\SUBMECH: CH3CHO
!----------------------------------------------------------------------------------------------------------------------------------
!___________________________________________________________________________________________________________
!\REACTIONCLASS: RH(=)PRODUCTS
!___________________________________________________________________________________________________________
!\Author: WARNING !\Ref: SIVARAMAKRISHNAN THE JOURNAL OF PHYSICAL CHEMISTRY A 28(2015) 7724-7733. !\Comment: WARNING
!CH3CHO(+M)=CH3+HCO(+M)    2.72E22 -1.74 8.6355E4
!    LOW/1.144E59 -1.13E1 9.59125E4/
!    TROE/1.83E-1 4.62E2 1.6773E5 1.58E6/
!ref: C.M. Gr  goire et al., submitted to CNF (2023). Joshi et al. J. Phys. Chem. A 2005, 109, 8016-8027.
CH3CHO(+M)=CH3+HCO(+M)    3.536E22 -1.74 8.6355E4   ! A x 1.2
    LOW/1.487E59 -1.13E1 9.59125E4/
    TROE/1.83E-1 4.62E2 1.6773E5 1.58E6/
!
!\Author: WARNING !\Ref: SIVARAMAKRISHNAN THE JOURNAL OF PHYSICAL CHEMISTRY A 28(2015) 7724-7733. !\Comment: WARNING
CH3CHO=CH4+CO    1.639E45 -9.1 9.2793E4
    PLOG/5.0E-2 5.124E45 -9.85E0 8.9018E4/
    PLOG/1.0E-1 1.438E45 -9.65E0 8.7925E4/
    PLOG/1.0E0 1.867E45 -9.43E0 8.9415E4/
    PLOG/1.0E1 1.639E45 -9.1E0 9.2793E4/
!\Author: WARNING !\Ref: SIVARAMAKRISHNAN THE JOURNAL OF PHYSICAL CHEMISTRY A 28(2015) 7724-7733. !\Comment: WARNING
CH3CHO=CH2CO+H2    2.219E45 -9.55 9.4879E4
    PLOG/5.0E-2 3.979E44 -1.007E1 8.7428E4/
    PLOG/1.0E-1 7.38E44 -1.005E1 8.8422E4/
    PLOG/1.0E0 8.544E44 -9.77E0 9.0905E4/
    PLOG/1.0E1 2.219E45 -9.55E0 9.4879E4/
!___________________________________________________________________________________________________________
!\REACTIONCLASS: RH+R_ABSTRACTION
!___________________________________________________________________________________________________________
!\Author: WARNING !\Ref: WARNING !\Comment: WARNING
CH3CHO+O2=CH3CO+HO2    1.2E5 2.5 3.756E4
!\Author: WARNING !\Ref: CURRAN, FIT TO NIST DATABASE !\Comment: WARNING
CH3CHO+O=CH3CO+OH    5.94E12 0.0 1.868E3
!\Author: WARNING !\Ref: WARNING !\Comment: WARNING
CH3CHO+H=CH3CO+H2    6.9E5 2.4 1.905E3
!\Author: WARNING !\Ref: WARNING !\Comment: WARNING
CH3CHO+H=CH2CHO+H2    1.05E5 2.5 8.041E3
!\Author: SP !\Ref: S. WANG, D.F. DAVIDSON, R.K. HANSON, PROC. COMBUST. INST. 35(2015) 473-480. !\Comment: WARNING
CH3CHO+OH=CH3CO+H2O    2.8E12 0.0 -7.09E2
!\Author: SP !\Ref: S. WANG, D.F. DAVIDSON, R.K. HANSON, PROC. COMBUST. INST. 35(2015) 473-480. !\Comment: WARNING
CH3CHO+OH=CH2CHO+H2O    8.5E13 0.0 5.313E3
!\Author: WARNING !\Ref: WARNING !\Comment: WARNING
CH3CHO+HO2=CH3CO+H2O2    1.7E13 0.0 1.6293E4
!\Author: WARNING !\Ref: WARNING !\Comment: WARNING
CH3CHO+HO2=CH2CHO+H2O2    1.1E13 0.0 2.3248E4
!\Author: WARNING !\Ref: WARNING !\Comment: WARNING
CH3CHO+CH3=CH3CO+CH4    7.08E-4 4.58 9.66E2
!\Author: WARNING !\Ref: WARNING !\Comment: WARNING
CH3CHO+CH3=CH2CHO+CH4    1.437E0 3.7 8.857E3
!\Author: WARNING !\Ref: KINETICS FROM FRANKLIN C GOLDSMITH J. PHYS. CHEM. A, 2012, 116(13), PP 3325? 3346 !\Comment: WARNING
CH3CHO+C2H3=CH3CO+C2H4    1.65E1 3.17 9.3998E3
!\Author: WARNING !\Ref: WARNING !\Comment: WARNING
CH3CHO+CH3O2=CH3CO+CH3O2H    4.83E-1 3.94 9.5E3
    DUP
!\Author: WARNING !\Ref: WARNING !\Comment: WARNING
CH3CHO+CH3O2=CH3CO+CH3O2H    4.99E-6 4.9756 5.2682E3
    DUP
!\Author: WARNING !\Ref: WARNING !\Comment: WARNING
CH3CHO+CH3O2=CH2CHO+CH3O2H    8.23E-3 4.2759 1.6817E4
    DUP
!\Author: WARNING !\Ref: WARNING !\Comment: WARNING
CH3CHO+CH3O2=CH2CHO+CH3O2H    7.08E-9 5.6571 1.1699E4
    DUP
!\Author: WARNING !\Ref: WARNING !\Comment: WARNING
CH3CHO+CH3CO3=CH2CHO+CH3CO3H    2.54E-3 4.3574 1.3426E4
    DUP
!\Author: WARNING !\Ref: WARNING !\Comment: WARNING
CH3CHO+CH3CO3=CH2CHO+CH3CO3H    3.6E-11 6.2 7.3508E3
    DUP
!\Author: WARNING !\Ref: WARNING !\Comment: WARNING
CH3CHO+CH3CO3=CH3CO+CH3CO3H    1.9158E0 3.6426 5.6419E3
    DUP
!\Author: WARNING !\Ref: WARNING !\Comment: WARNING
CH3CHO+CH3CO3=CH3CO+CH3CO3H    9.81E-4 4.3201 2.6361E3
    DUP
!___________________________________________________________________________________________________________
!\REACTIONCLASS: RADICAL_ADDITIONOH
!___________________________________________________________________________________________________________
!\Author: WARNING !\Ref: TAYLOR ET AL. 1996 !\Comment: WARNING
CH3CHO+OH=CH3+HOCHO    3.0E15 -1.076 0.0E0
!===========================================================================================================
!\SUBSPECIES: CH3CO
!===========================================================================================================
!___________________________________________________________________________________________________________
!\REACTIONCLASS: RADICAL_ALPHA_SCISSION
!___________________________________________________________________________________________________________
!\Author: WARNING !\Ref: J. PHYS. CHEM. A 2006, 110, 5772-5781 !\Comment: WARNING
CH3CO(+M)=CH3+CO(+M)    1.07E12 0.63 1.69E4
    LOW/5.65E18 -9.7E-1 1.46E4/
    TROE/6.29E-1 8.73E9 5.52E0 7.6E7/
!\Author: WARNING !\Ref: WARNING !\Comment: WARNING
CH2CO+H=CH3CO    2.3E8 1.61 2.627E3
!___________________________________________________________________________________________________________
!\REACTIONCLASS: R+R(=)RH_RH
!___________________________________________________________________________________________________________
!\Author: WARNING !\Ref: ESTIMATE !\Comment: WARNING
CH3CO+H=CH2CO+H2    2.0E13 0.0 0.0E0
!\Author: WARNING !\Ref: ESTIMATE !\Comment: WARNING
CH3CO+O=CH2CO+OH    2.0E13 0.0 0.0E0
!\Author: WARNING !\Ref: ESTIMATE !\Comment: WARNING
CH3CO+CH3=CH2CO+CH4    5.0E13 0.0 0.0E0
!___________________________________________________________________________________________________________
!\REACTIONCLASS: R+O2(=)PRODUCTS
!___________________________________________________________________________________________________________
!\Author: WARNING !\Ref: WARNING !\Comment: WARNING
CH3CO+O2=CH3CO3    3.15E59 -15.3 1.46E4
    PLOG/1.0E-1 1.08E95 -2.7336E1 2.5141E4/
    PLOG/1.0E-1 1.21E45 -1.1733E1 5.3583E3/
    PLOG/1.0E0 9.27E68 -1.87E1 1.67E4/
    PLOG/1.0E0 6.18E43 -1.1E1 5.69E3/
    PLOG/1.0E1 3.15E59 -1.53E1 1.46E4/
    PLOG/1.0E1 2.46E45 -1.14E1 6.41E3/
!\Author: WARNING !\Ref: WARNING !\Comment: WARNING
CH2CO2=CH2(S)+CO2    1.24E11 -0.85 1.6563E4
!H2COCO#(=)CH2O+CO                                 +1.21000000E+012 +0.00000000E+000 +3.60000000E+004 !\Author: WARNING !\Ref: WARNING !\Comment: WARNING
!\Author: WARNING !\Ref: WARNING !\Comment: WARNING
CH3CHO+CH3O=CH3CO+CH3OH    1.69E5 2.0438 2.3532E3
    DUP
!\Author: WARNING !\Ref: WARNING !\Comment: WARNING
CH3CHO+CH3O=CH3CO+CH3OH    9.62E3 2.5005 1.5895E2
    DUP
!\Author: WARNING !\Ref: WARNING !\Comment: WARNING
CH3CHO+CH3O=CH2CHO+CH3OH    2.6502E1 3.4519 5.8733E3
    DUP
!\Author: WARNING !\Ref: WARNING !\Comment: WARNING
CH3CHO+CH3O=CH2CHO+CH3OH    5.64E-6 4.93 6.2769E2
    DUP
!\Author: WARNING !\Ref: WARNING !\Comment: WARNING
CH2CHO+HO2=>CO+CH2O+H2O    1.0E13 0.0 0.0E0
!\Author: WARNING !\Ref: WARNING !\Comment: WARNING
CH2CHO+HO2=>HCO+CH2O+OH    1.0E13 0.0 0.0E0
!===========================================================================================================
!\ENDSUBSPECIES: CH3CO
!===========================================================================================================
!===========================================================================================================
!\SUBSPECIES: C2H3OH
!===========================================================================================================
!___________________________________________________________________________________________________________
!\REACTIONCLASS: RH(=)PRODUCTS
!___________________________________________________________________________________________________________
!\Author: SP !\Ref: E.E. DAMES, INT. J. CHEM. KINET. 46(2014) 176-188 !\Comment: WARNING
C2H3OH(+M)=CH3CHO(+M)    9.66E23 -3.29 5.998753E4
    LOW/2.87E43 -8.12E0 5.219849E4/
    TROE/5.0E-1 8.63E2 3.2E2 1.0E5/
!___________________________________________________________________________________________________________
!\REACTIONCLASS: RH+R_ABSTRACTION
!___________________________________________________________________________________________________________
!\Author: WARNING !\Ref: ETHENOL CHEMISTRY FROM CURRAN / YASUNAGA !\Comment: WARNING
C2H3OH+O2=CH2CHO+HO2    5.31E11 0.21 3.983E4
!\Author: WARNING !\Ref: ETHENOL CHEMISTRY FROM CURRAN / YASUNAGA !\Comment: WARNING
C2H3OH+O=CH2CHO+OH    1.875E6 1.9 -8.6E2
!\Author: WARNING !\Ref: ENOL+H RAO |J. PHYS. CHEM. A 2011, 115, 1602-1608, !\Comment: WARNING
C2H3OH+H=CH2CHO+H2    1.48E3 3.077 7.22E3
!\Author: WARNING !\Ref: ETHENOL CHEMISTRY FROM CURRAN / YASUNAGA !\Comment: WARNING
C2H3OH+OH=CH2CHO+H2O    3.33E9 1.1 5.405E2
!\Author: WARNING !\Ref: ETHENOL CHEMISTRY FROM CURRAN / YASUNAGA !\Comment: WARNING
C2H3OH+CH3=CH2CHO+CH4    2.03E-8 5.9 1.052E3
!\Author: WARNING !\Ref: ETHENOL CHEMISTRY FROM CURRAN / YASUNAGA !\Comment: WARNING
C2H3OH+CH3O2=CH2CHO+CH3O2H    3.4E3 2.5 8.922E3
!\Author: WARNING !\Ref: ENOL+H RAO |J. PHYS. CHEM. A 2011, 115, 1602-1608, !\Comment: WARNING
C2H3OH+H=C2H2OH+H2    2.47E7 2.03 1.52E4
!___________________________________________________________________________________________________________
!\REACTIONCLASS: RADICAL_ADDITIONH
!___________________________________________________________________________________________________________
!\Author: WARNING !\Ref: ENOL+H RAO |J. PHYS. CHEM. A 2011, 115, 1602-1608, !\Comment: WARNING
C2H3OH+H=PC2H4OH    3.01E8 1.577 3.67E3
!___________________________________________________________________________________________________________
!\REACTIONCLASS: RADICAL_ADDITIONHO2
!___________________________________________________________________________________________________________
!\Author: WARNING !\Ref: DA SILVA BOZZELLI CHEMICAL PHYSICS LETTERS 483(2009) 25-29 !\Comment: WARNING
C2H3OH+HO2=CH3CHO+HO2    1.49E5 1.67 6.81E3
!===========================================================================================================
!\ENDSUBSPECIES: C2H3OH
!===========================================================================================================
!===========================================================================================================
!\SUBSPECIES: CH2CHO
!===========================================================================================================
!___________________________________________________________________________________________________________
!\REACTIONCLASS: RADICAL_BETA_SCISSION
!___________________________________________________________________________________________________________
!\Author: UB !\Ref: J.P. SENOSIAIN, ET AL. J. PHYS. CHEM. A, 110(2006) 5772-5781 !\Comment: WARNING
CH2CHO=H+CH2CO    1.18E36 -6.48 5.5171E4
    PLOG/1.0E-2 2.39E25 -4.8E0 4.3424E4/
    PLOG/2.5E-2 2.48E27 -5.23E0 4.4304E4/
    PLOG/1.0E-1 2.37E30 -5.86E0 4.6114E4/
    PLOG/1.0E0 1.32E34 -6.57E0 4.9454E4/
    PLOG/1.0E1 3.46E36 -6.92E0 5.2979E4/
    PLOG/1.0E2 1.18E36 -6.48E0 5.5171E4/
!\Author: UB !\Ref: J.P. SENOSIAIN, ET AL. J. PHYS. CHEM. A, 110(2006) 5772-5781 !\Comment: WARNING
CH2CHO=CH3+CO    2.23E33 -5.97 5.0448E4
    PLOG/1.0E-2 1.16E30 -6.07E0 4.1332E4/
    PLOG/2.5E-2 1.54E31 -6.27E0 4.2478E4/
    PLOG/1.0E-1 6.37E32 -6.57E0 4.4282E4/
    PLOG/1.0E0 6.51E34 -6.87E0 4.7191E4/
    PLOG/1.0E1 2.15E35 -6.67E0 4.9548E4/
    PLOG/1.0E2 2.23E33 -5.97E0 5.0448E4/
!___________________________________________________________________________________________________________
!\REACTIONCLASS: R+H(=)PRODUCTS
!___________________________________________________________________________________________________________
!\Author: UB !\Ref: N.J. LABBE, ET AL. PROC. COMBUST. INST. 35(2015) 447-455 !\Comment: WARNING
CH2CHO+H=CH3+HCO    7.4673E20 -1.693 1.34293E4
    PLOG/1.0E-3 1.4865E17 -9.03E-1 3.0235E3/
    PLOG/1.0E-2 1.9331E17 -9.35E-1 3.1198E3/
    PLOG/1.0E-1 2.5358E18 -1.243E0 4.0618E3/
    PLOG/1.0E0 1.9282E22 -2.3E0 7.6927E3/
    PLOG/1.0E1 2.7876E25 -3.1E0 1.24544E4/
    PLOG/1.0E2 7.4673E20 -1.693E0 1.34293E4/
!\Author: UB !\Ref: N.J. LABBE, ET AL. PROC. COMBUST. INST. 35(2015) 447-455 !\Comment: WARNING
CH2CHO+H=H+CH3CO    8.07038E19 -1.50969 1.5533928E4
    PLOG/1.0E-3 3.60192E13 5.139E-2 4.30182E3/
    PLOG/1.0E-2 4.63879E13 2.101E-2 4.392213E3/
    PLOG/1.0E-1 3.37344E14 -2.1686E-1 5.1131929E3/
    PLOG/1.0E0 9.20824E17 -1.15762E0 8.19254E3/
    PLOG/1.0E1 1.58439E22 -2.27331E0 1.3260714E4/
    PLOG/1.0E2 8.07038E19 -1.50969E0 1.5533928E4/
!___________________________________________________________________________________________________________
!\REACTIONCLASS: R+OH(=)PRODUCTS
!___________________________________________________________________________________________________________
!\Author: UB !\Ref: C.J. POPE, J.A. MILLER, PROC. COMBUST. INST. 28(2000) 1518-1529 !\Comment: WARNING
CH2CHO+OH=CH2CO+H2O    2.0E13 0.0 0.0E0
!\Author: UB !\Ref: C.J. POPE, J.A. MILLER, PROC. COMBUST. INST. 28(2000) 1518-1529 !\Comment: WARNING
CH2CHO+OH=CH2OH+HCO    1.0E13 0.0 0.0E0
!___________________________________________________________________________________________________________
!\REACTIONCLASS: R+O(=)PRODUCTS
!___________________________________________________________________________________________________________
!\Author: UB !\Ref: C.J. POPE, J.A. MILLER, PROC. COMBUST. INST. 28(2000) 1518-1529 !\Comment: WARNING
CH2CHO+O=CH2O+HCO    5.0E13 0.0 0.0E0
!___________________________________________________________________________________________________________
!\REACTIONCLASS: R+O2(=)PRODUCTS
!___________________________________________________________________________________________________________
!\Author: WARNING !\Ref: J. LEE, AND J.W. BOZZELLI. J. PHYS. CHEM. A, 2003, 107(19), 3778-3791 !\Comment: WARNING
CH2CHO+O2=O2CH2CHO    3.05E50 -12.2 1.563E4
    PLOG/1.0E-2 1.58E77 -2.19E1 1.935E4/
    PLOG/1.0E-1 3.88E69 -1.884E1 1.924E4/
    PLOG/1.0E0 7.8E59 -1.54E1 1.765E4/
    PLOG/1.0E1 3.05E50 -1.22E1 1.563E4/
!\Author: WARNING !\Ref: J. LEE, AND J.W. BOZZELLI. J. PHYS. CHEM. A, 2003, 107(19), 3778-3791 !\Comment: WARNING
CH2CHO+O2=CH2CO+HO2    7.05E7 1.63 2.529E4
    PLOG/1.0E-2 1.88E5 2.37E0 2.373E4/
    PLOG/1.0E-1 1.88E5 2.37E0 2.737E4/
    PLOG/1.0E0 2.51E5 2.33E0 2.38E4/
    PLOG/1.0E1 7.05E7 1.63E0 2.529E4/
!\Author: WARNING !\Ref: J. LEE, AND J.W. BOZZELLI. J. PHYS. CHEM. A, 2003, 107(19), 3778-3791 !\Comment: WARNING
CH2CHO+O2=>CH2O+CO+OH    8.953E13 -0.6 1.012E4
    PLOG/1.0E-2 2.68E17 -1.84E0 6.53E3/
    PLOG/1.0E-1 1.52E20 -2.58E0 8.98E3/
    PLOG/1.0E0 1.65E19 -2.22E0 1.034E4/
    PLOG/1.0E1 8.953E13 -6.0E-1 1.012E4/
!\Author: WARNING !\Ref: J. LEE, AND J.W. BOZZELLI. J. PHYS. CHEM. A, 2003, 107(19), 3778-3791 !\Comment: WARNING
CH2CHO+O2=HO2CH2CO    4.8E38 -12.14 1.496E4
    PLOG/1.0E-2 3.64E65 -2.187E1 1.902E4/
    PLOG/1.0E-1 3.64E58 -1.9E1 1.909E4/
    PLOG/1.0E0 6.65E48 -1.555E1 1.746E4/
    PLOG/1.0E1 4.8E38 -1.214E1 1.496E4/
!\Author: WARNING !\Ref: J. LEE, AND J.W. BOZZELLI. J. PHYS. CHEM. A, 2003, 107(19), 3778-3791 !\Comment: WARNING
O2CH2CHO=HO2CH2CO    1.43E16 -1.67 2.121E4
    PLOG/1.0E-2 8.27E30 -6.65E0 2.45E4/
    PLOG/1.0E-1 1.73E26 -4.99E0 2.376E4/
    PLOG/1.0E0 9.03E19 -2.92E0 2.217E4/
    PLOG/1.0E1 1.43E16 -1.67E0 2.121E4/
!\Author: WARNING !\Ref: J. LEE, AND J.W. BOZZELLI. J. PHYS. CHEM. A, 2003, 107(19), 3778-3791 !\Comment: WARNING
O2CH2CHO=CH2CO+HO2    1.12E61 -16.04 6.001E4
    PLOG/1.0E-2 2.05E40 -1.331E1 5.215E4/
    PLOG/1.0E-1 5.72E45 -1.4E1 5.22E4/
    PLOG/1.0E0 4.16E55 -1.576E1 5.508E4/
    PLOG/1.0E1 1.12E61 -1.604E1 6.001E4/
!\Author: WARNING !\Ref: J. LEE, AND J.W. BOZZELLI. J. PHYS. CHEM. A, 2003, 107(19), 3778-3791 !\Comment: WARNING
HO2CH2CO=>CO+CH2O+OH    4.16E20 -3.02 8.24E3
    PLOG/1.0E-2 2.36E17 -2.95E0 8.1E3/
    PLOG/1.0E-1 2.38E18 -2.95E0 8.1E3/
    PLOG/1.0E0 2.51E19 -2.95E0 8.11E3/
    PLOG/1.0E1 4.16E20 -3.02E0 8.24E3/
!\Author: WARNING !\Ref: J. LEE, AND J.W. BOZZELLI. J. PHYS. CHEM. A, 2003, 107(19), 3778-3791 !\Comment: WARNING
HO2CH2CO=CH2CO+HO2    2.09E9 -3.55 2.122E4
    PLOG/1.0E-2 1.12E7 -3.76E0 2.168E4/
    PLOG/1.0E-1 1.1E8 -3.76E0 2.168E4/
    PLOG/1.0E0 9.2E8 -3.73E0 2.163E4/
    PLOG/1.0E1 2.09E9 -3.55E0 2.122E4/
!===========================================================================================================
!\ENDSUBSPECIES: CH2CHO
!===========================================================================================================
!===========================================================================================================
!\SUBSPECIES: CH3CO3H
!===========================================================================================================
!___________________________________________________________________________________________________________
!\REACTIONCLASS: RH(=)PRODUCTS
!___________________________________________________________________________________________________________
!\Author: WARNING !\Ref: WARNING !\Comment: WARNING
CH3CO3H(+M)=CH3CO2+OH(+M)    1.82237E20 -1.153 4.425049E4
    LOW/1.71128E43 -7.502E0 4.6756097E4/
    TROE/8.375E-1 3.6562E4 4.988E2 9.99E3/
!___________________________________________________________________________________________________________
!\REACTIONCLASS: RH+R_ABSTRACTION
!___________________________________________________________________________________________________________
!\Author: WARNING !\Ref: ANALOGY TO CH3O2+CH2O !\Comment: WARNING
CH3CO3+CH2O=CH3CO3H+HCO    1.99E12 0.0 1.166E4
!\Author: WARNING !\Ref: ANALOGY TO CH3O2+CH2O !\Comment: WARNING
CH3CO3+C2H6=CH3CO3H+C2H5    1.01E2 3.37 9.64E3
!\Author: WARNING !\Ref: TSANG AND HAMPSON, J. PHYS. CHEM. REF. DATA, 15 !\Comment: WARNING
CH3CO3+HO2=CH3CO3H+O2    1.75E10 0.0 -3.275E3
!\Author: WARNING !\Ref: TSANG AND HAMPSON, J. PHYS. CHEM. REF. DATA, 15 !\Comment: WARNING
CH3CO3+H2O2=CH3CO3H+HO2    2.41E12 0.0 9.936E3
!\Author: SP !\Ref: H-H CARSTENSEN, A.M. DEAN, O. DEUTSCHMANN, PROC. COMBUST. INST. 31(2007) 149-157 !\Comment: WARNING
CH3CO3+CH4=CH3CO3H+CH3    7.26E1 3.6 1.42E4
!___________________________________________________________________________________________________________
!\REACTIONCLASS: RADICAL_ALPHA_SCISSION
!___________________________________________________________________________________________________________
!\Author: WARNING !\Ref: ANALOGY TO CH3CO(=)CH3+CO !\Comment: WARNING
CH3CO2+M=CH3+CO2+M    4.4E15 0.0 1.05E4
!===========================================================================================================
!\ENDSUBSPECIES: CH3CO3H
!===========================================================================================================
!----------------------------------------------------------------------------------------------------------------------------------
!\ENDSUBMECH: CH3CHO
!----------------------------------------------------------------------------------------------------------------------------------
!----------------------------------------------------------------------------------------------------------------------------------
!\SUBMECH: CH2CO
!----------------------------------------------------------------------------------------------------------------------------------
!___________________________________________________________________________________________________________
!\REACTIONCLASS: RH(=)PRODUCTS
!___________________________________________________________________________________________________________
!\Author: UB !\Ref: LASKIN ET AL. IJCK 32 589-614 2000 !\Comment: HPL CORRECTED TO USCII VALUE
CH2+CO(+M)=CH2CO(+M)    8.1E11 0.5 4.51E3
    AR/0.7/
    HE/0.7/
    CO/1.5/
    H2/2.0/
    CH4/2.0/
    CO2/2.0/
    C2H6/3.0/
    H2O/6.0/
    LOW/2.69E33 -5.11E0 7.095E3/
    TROE/5.907E-1 2.75E2 1.226E3 5.185E3/
!___________________________________________________________________________________________________________
!\REACTIONCLASS: RH+R_ABSTRACTION
!___________________________________________________________________________________________________________
!\Author: WARNING !\Ref: WKM(SEE COMMENTS AT BEGINNING OF FILE 15 / 09 / 2011 !\Comment: WARNING
CH2CO+H=HCCO+H2    1.401E15 -0.171 8.7832E3
!\Author: WARNING !\Ref: WARNING !\Comment: WARNING
CH2CO+OH=>HCCO+H2O    3.93E4 2.45 4.524E3
    DUP
!\Author: WARNING !\Ref: WARNING !\Comment: WARNING
CH2CO+OH=>HCCO+H2O    2.6E2 2.7 1.279E3
    DUP
!\Author: WARNING !\Ref: WARNING !\Comment: WARNING
CH2CO+OH=CH2OH+CO    3.5E7 1.41 -1.249E3
    DUP
!\Author: WARNING !\Ref: WARNING !\Comment: WARNING
CH2CO+OH=CH2OH+CO    4.09E6 1.76 2.088E3
    DUP
!\Author: WARNING !\Ref: WARNING !\Comment: WARNING
CH2CO+OH=>CH3+CO2    9.59E21 -2.66 1.667E4
    PLOG/1.0E-4 1.17E12 -1.1E-1 3.67E1/
    PLOG/1.0E-4 3.61E-15 -1.554E1 -9.058E4/
    PLOG/1.0E-3 1.17E12 -1.1E-1 3.64E1/
    PLOG/1.0E-3 2.81E-7 -8.0E-1 -2.658E4/
    PLOG/1.0E-2 1.54E12 -1.5E-1 1.334E2/
    PLOG/1.0E-2 1.34E-8 -6.2E-1 -2.788E4/
    PLOG/1.0E0 2.7E25 -3.95E0 9.988E3/
    PLOG/1.0E0 3.06E8 9.1E-1 3.748E2/
    PLOG/1.0E1 4.64E23 -3.26E0 1.29E4/
    PLOG/1.0E1 3.92E5 1.68E0 4.316E2/
    PLOG/2.0E1 4.58E22 -2.93E0 1.361E4/
    PLOG/2.0E1 4.22E4 1.93E0 3.485E2/
    PLOG/5.0E1 1.7E22 -2.76E0 1.525E4/
    PLOG/5.0E1 9.9E2 2.38E0 1.964E2/
    PLOG/1.0E2 9.59E21 -2.66E0 1.667E4/
    PLOG/1.0E2 2.67E1 2.83E0 3.0E0/
!\Author: WARNING !\Ref: WARNING !\Comment: WARNING
CH2CO+OH=>CH2COOH    6.97E33 -6.19 1.597E4
    PLOG/1.0E-4 4.32E-12 -4.31E0 -5.215E4/
    PLOG/1.0E-4 1.55E39 -1.042E1 1.546E4/
    PLOG/1.0E-3 2.17E30 -7.46E0 6.325E3/
    PLOG/1.0E-3 1.1E26 -6.52E0 2.253E3/
    PLOG/1.0E-2 3.6E40 -9.9E0 9.611E3/
    PLOG/1.0E-2 3.69E33 -8.17E0 3.45E3/
    PLOG/1.0E0 7.99E39 -8.61E0 1.269E4/
    PLOG/1.0E0 7.01E27 -5.5E0 3.35E3/
    PLOG/1.0E1 4.4E37 -7.57E0 1.467E4/
    PLOG/1.0E1 1.34E22 -3.48E0 2.325E3/
    PLOG/2.0E1 4.54E36 -7.19E0 1.514E4/
    PLOG/2.0E1 3.63E20 -2.94E0 2.011E3/
    PLOG/5.0E1 1.64E35 -6.66E0 1.572E4/
    PLOG/5.0E1 6.51E18 -2.34E0 1.657E3/
    PLOG/1.0E2 6.97E33 -6.19E0 1.597E4/
    PLOG/1.0E2 2.2E17 -1.85E0 1.331E3/
!\Author: WARNING !\Ref: WARNING !\Comment: WARNING
CH2COOH=>CH3+CO2    2.37E30 -5.2 4.715E4
    PLOG/1.0E0 2.32E-3 3.86E0 2.191E4/
    PLOG/1.0E0 2.21E-31 -1.24E0 -3.636E4/
    PLOG/1.0E1 1.47E-65 2.037E1 -9.836E3/
    PLOG/1.0E1 4.2E23 -3.49E0 3.935E4/
    PLOG/2.0E1 1.47E33 -6.1E0 4.741E4/
    PLOG/2.0E1 5.22E15 -1.57E0 3.289E4/
    PLOG/5.0E1 1.36E32 -5.74E0 4.774E4/
    PLOG/5.0E1 2.77E14 -1.13E0 3.262E4/
    PLOG/1.0E2 2.37E30 -5.2E0 4.715E4/
    PLOG/1.0E2 6.78E13 -9.3E-1 3.248E4/
!\Author: WARNING !\Ref: WARNING !\Comment: WARNING
CH2COOH=>CH2CO+OH    1.77E40 -7.57 6.317E4
    PLOG/1.0E-4 1.41E-4 -5.95E0 -2.914E3/
    PLOG/1.0E-4 7.47E46 -1.208E1 6.491E4/
    PLOG/1.0E-3 1.02E37 -8.84E0 5.482E4/
    PLOG/1.0E-3 1.62E30 -7.25E0 5.004E4/
    PLOG/1.0E-2 1.32E53 -1.312E1 6.079E4/
    PLOG/1.0E-2 5.96E35 -8.05E0 5.136E4/
    PLOG/1.0E0 2.89E51 -1.147E1 6.364E4/
    PLOG/1.0E0 2.65E31 -5.84E0 5.156E4/
    PLOG/1.0E1 6.2E45 -9.43E0 6.354E4/
    PLOG/1.0E1 6.53E28 -4.89E0 5.12E4/
    PLOG/2.0E1 2.08E44 -8.92E0 6.359E4/
    PLOG/2.0E1 4.71E27 -4.49E0 5.098E4/
    PLOG/5.0E1 1.36E42 -8.18E0 6.347E4/
    PLOG/5.0E1 1.34E26 -3.95E0 5.068E4/
    PLOG/1.0E2 1.77E40 -7.57E0 6.317E4/
    PLOG/1.0E2 1.25E25 -3.6E0 5.046E4/
!___________________________________________________________________________________________________________
!\REACTIONCLASS: RADICAL_ADDITIONH
!___________________________________________________________________________________________________________
!\Author: WARNING !\Ref: WARNING !\Comment: WARNING
CH2CO+H=CH3+CO    7.8E8 1.45 2.78E3
!\Author: WARNING !\Ref: REG 2.11 !\Comment: WARNING
CH+CH2O=H+CH2CO    9.46E13 0.0 -5.15E2
!\Author: WARNING !\Ref: WARNING !\Comment: WARNING
O2+CH2CO=>CO2+CH2O    1.0E14 0.0 3.7E4
!\Author: WARNING !\Ref: WARNING !\Comment: WARNING
O2+CH2CO=>OH+CO+HCO    3.0E14 0.0 4.0E4
!\Author: WARNING !\Ref: WARNING !\Comment: WARNING
O2+CH2CO=>HO2+HCCO    1.36E7 2.0 5.452643E4
!___________________________________________________________________________________________________________
!\REACTIONCLASS: RADICAL_ADDITIONO
!___________________________________________________________________________________________________________
!\Author: WARNING !\Ref: WKM ESTIMATE, LLNL !\Comment: WARNING
CH2CO+O=HCCO+OH    1.0E13 0.0 8.0E3
!\Author: WARNING !\Ref: WARNING !\Comment: WARNING
CH2CO+O=CO2+CH2    1.8E12 0.0 1.35E3
!___________________________________________________________________________________________________________
!\REACTIONCLASS: RADICAL_ADDITIONMISC
!___________________________________________________________________________________________________________
!\Author: WARNING !\Ref: WKM CALCULATION !\Comment: CHEMICALLY ACTIVATED, APPEARS PRESSURE INDEPENDANT
CH2CO+CH2(S)=C2H4+CO    1.6E14 0.0 0.0E0
!\Author: WARNING !\Ref: WKM CALCULATION !\Comment: CHEMICALLY ACTIVATED, APPEARS PRESSURE INDEPENDANT
CH2CO+CH3=C2H5+CO    4.769E4 2.312 9.468E3
!===========================================================================================================
!\SUBSPECIES: HCCO
!===========================================================================================================
!___________________________________________________________________________________________________________
!\REACTIONCLASS: RADICAL_ALPHA_SCISSION
!___________________________________________________________________________________________________________
!\Author: UB !\Ref: GRI3.0 !\Comment: WARNING
CH+CO(+M)=HCCO(+M)    5.0E13 0.0 0.0E0
    AR/0.7/
    CO/1.5/
    CH4/2.0/
    H2/2.0/
    CO2/2.0/
    C2H6/3.0/
    H2O/6.0/
    LOW/2.69E28 -3.74E0 1.936E3/
    TROE/5.757E-1 2.37E2 1.652E3 5.069E3/
!___________________________________________________________________________________________________________
!\REACTIONCLASS: RADICAL_ADDITIONO2
!___________________________________________________________________________________________________________
!\Author: UB !\Ref: S.J. KLIPPENSTEIN ET AL. PROC. COMBUST. INST. 29(2002) 1209-1217 !\Comment: WARNING
HCCO+O2=>OH+2CO    1.91E11 -0.02 1.02E3
!\Author: UB !\Ref: S.J. KLIPPENSTEIN ET AL. PROC. COMBUST. INST. 29(2002) 1209-1217 !\Comment: WARNING
HCCO+O2=>CO2+CO+H    4.78E12 -0.142 1.15E3
!\Author: UB !\Ref: S.J. KLIPPENSTEIN ET AL. PROC. COMBUST. INST. 29(2002) 1209-1217 !\Comment: WARNING
HCCO+O2=>HCO+CO+O    2.18E2 2.692 3.541E3
!___________________________________________________________________________________________________________
!\REACTIONCLASS: RADICAL_ADDITIONOH
!___________________________________________________________________________________________________________
!\Author: UB !\Ref: REFIT OF XIONG ET AL COMBUST. FLAME, 161(2014) 885-897 !\Comment: WARNING
HCCO+OH=CO+HCOH    1.5E14 -0.0575 2.6077E2
!___________________________________________________________________________________________________________
!\REACTIONCLASS: RADICAL_ADDITIONMISC
!___________________________________________________________________________________________________________
!\Author: WARNING !\Ref: WKM CALCULATION !\Comment: CHEMICALLY ACTIVATED, APPEARS PRESSURE INDEPENDANT
HCCO+O=>H+2CO    8.0E13 0.0 0.0E0
!\Author: WARNING !\Ref: GRI3.0 !\Comment: WARNING
HCCO+CH=CO+C2H2    1.0E13 0.0 0.0E0
!\Author: UB !\Ref: GIMENEZ-LOPEZ ET AL. INT. J. CHEM. KINET. 48, 11(2016) 724-738 !\Comment: WARNING
HCCO+CH2=C2H3+CO    1.0E13 0.0 0.0E0
!\Author: UB !\Ref: GLASS ET AL. J.PHYS.CHEM.A, 104(2000) 8360-8367 !\Comment: WARNING
HCCO+H=CH2(S)+CO    1.02E14 0.0 0.0E0
!\Author: UB !\Ref: GIMENEZ-LOPEZ ET AL. INT. J. CHEM. KINET. 48, 11(2016) 724-738 !\Comment: WARNING
2HCCO=>C2H2+2CO    1.0E13 0.0 0.0E0
!===========================================================================================================
!\ENDSUBSPECIES: HCCO
!===========================================================================================================
!----------------------------------------------------------------------------------------------------------------------------------
!\ENDSUBMECH: CH2CO
!----------------------------------------------------------------------------------------------------------------------------------
!----------------------------------------------------------------------------------------------------------------------------------
!\SUBMECH: C2H5OH
!\MECHCOMMENTS: KPS, 30 / 07 / 2015,LOW TEMPERATURE PATHWAYS FOR ETHANOL RADICALS+O2 ARE FROM VARYING SOURCES. ARE THERE ANY INCONSISTENCIES IN HPL / P-DEPENDENT KINETICS
!----------------------------------------------------------------------------------------------------------------------------------
!___________________________________________________________________________________________________________
!\REACTIONCLASS: RH(=)PRODUCTS
!___________________________________________________________________________________________________________
!\Author: WARNING !\Ref: SIVARAMAKRISHNAN J. PHYS. CHEM. A, VOL. 114, NO. 35, 2010 !\Comment: WARNING
C2H5OH=C2H4+H2O    3.84E20 -2.06 6.94655E4
    PLOG/1.0E-3 3.41E59 -1.42E1 8.36726E4/
    PLOG/1.0E-2 2.62E57 -1.33E1 8.52622E4/
    PLOG/1.0E-1 1.65E52 -1.15E1 8.47456E4/
    PLOG/1.0E0 5.23E43 -8.9E0 8.15067E4/
    PLOG/1.0E1 4.59E32 -5.6E0 7.60624E4/
    PLOG/1.0E2 3.84E20 -2.06E0 6.94655E4/
!\Author: WARNING !\Ref: SIVARAMAKRISHNAN J. PHYS. CHEM. A, VOL. 114, NO. 35, 2010 !\Comment: WARNING
C2H5OH=CH3+CH2OH    1.78E47 -8.96 1.010588E5
    PLOG/1.0E-3 1.2E54 -1.29E1 1.000057E5/
    PLOG/1.0E-2 5.18E59 -1.4E1 9.99064E4/
    PLOG/1.0E-1 1.62E66 -1.53E1 1.053905E5/
    PLOG/1.0E0 5.55E64 -1.45E1 1.06183E5/
    PLOG/1.0E1 1.55E58 -1.23E1 1.05768E5/
    PLOG/1.0E2 1.78E47 -8.96E0 1.010588E5/
!\Author: WARNING !\Ref: SIVARAMAKRISHNAN J. PHYS. CHEM. A, VOL. 114, NO. 35, 2010 !\Comment: WARNING
C2H5OH=C2H5+OH    6.17E51 -10.3 1.099407E5
    PLOG/1.0E-3 8.1E46 -1.13E1 1.110534E5/
    PLOG/1.0E-2 1.86E56 -1.35E1 1.072384E5/
    PLOG/1.0E-1 4.65E63 -1.5E1 1.096228E5/
    PLOG/1.0E0 4.46E65 -1.49E1 1.12345E5/
    PLOG/1.0E1 2.79E61 -1.34E1 1.130802E5/
    PLOG/1.0E2 6.17E51 -1.03E1 1.099407E5/
!___________________________________________________________________________________________________________
!\REACTIONCLASS: RH+R_ABSTRACTION
!___________________________________________________________________________________________________________
!\Author: WARNING !\Ref: WU ET AL., J. PHYS. CHEM. A 2007, 111, 6693-6703 !\Comment: WARNING
C2H5OH+O=C2H5O+OH    1.46E-3 4.73 1.727E3
!\Author: WARNING !\Ref: SMB 04 / 09 / 2013 !\Comment: BRANCHING RATIO CHANGED FOR THE UNDERPREDICIOTN OF C2H4 IN THE JSR AND FLOW REACTOR
C2H5OH+OH=C2H5O+H2O    5.81E-3 4.28 -3.56E3
!\Author: WARNING !\Ref: SIVARAMAKRISHNAN J. PHYS. CHEM. A, VOL. 114, NO. 35, 2010 !\Comment: WARNING
C2H5OH+H=C2H5O+H2    9.45E2 3.14 8.7011E3
!\Author: WARNING !\Ref: MITTAL 2013 !\Comment: INCREASED BY 1.75 ZHOU WARNING
C2H5OH+HO2=C2H5O+H2O2    6.47E-7 5.3 1.05331E4
!\Author: WARNING !\Ref: XU, Z.F. ET AL., J. CHEM. PHYS. 120,6593-6599, 2004 !\Comment: WARNING
C2H5OH+CH3=C2H5O+CH4    2.035E0 3.57 7.721E3
!\Author: WARNING !\Ref: ANAOLGY WITH C2H5OH+HO2 !\Comment: WARNING
C2H5OH+CH3O2=C2H5O+CH3O2H    3.236E-7 5.3 1.05331E4
!\Author: WARNING !\Ref: SIVARAMAKRISHNAN J. PHYS. CHEM. A, VOL. 114, NO. 35, 2010 !\Comment: WARNING
C2H5OH+O2=SC2H4OH+HO2    1.5E13 0.0 5.015E4
!\Author: WARNING !\Ref: WU ET AL., J. PHYS. CHEM. A 2007, 111, 6693-6703 !\Comment: WARNING
C2H5OH+O=SC2H4OH+OH    1.45E5 2.47 8.76E2
!\Author: WARNING !\Ref: SIVARAMAKRISHNAN J. PHYS. CHEM. A, VOL. 114, NO. 35, 2010 !\Comment: WARNING
C2H5OH+H=SC2H4OH+H2    8.79E4 2.68 2.91E3
!\Author: WARNING !\Ref: SMB 04 / 09 / 2013 !\Comment: BRANCHING RATIO CHANGED FOR THE UNDERPREDICIOTN OF C2H4 IN THE JSR AND FLOW REACTOR
C2H5OH+OH=SC2H4OH+H2O    7.52E4 2.49 -1.4741E3
!C2H5OH+HO2(=)SC2H4OH+H2O2                         +2.99510000E-007 +6.00000000E+000 +9.00000000E+003 !\Author: WARNING !\Ref: ACCHEN RATE !\Comment:
!C2H5OH+HO2(=)SC2H4OH+H2O2                         +2.45000000E-005 +5.26000000E+000 +7.47510000E+003 !\Author: WARNING !\Ref: MITTAL 2013 !\Comment: INCREASED BY 1.75 ZHOU WARNING
!\ Ref: Zhou et al.Int J Chem Kinet 44: 155-164, 2012!\Comment: Ea-300 cal/mol
C2H5OH+HO2=SC2H4OH+H2O2    2.8E-5 5.26 7.967907E3
!\Author: WARNING !\Ref: XU, Z.F. ET AL., J. CHEM. PHYS. 120,6593-6599, 2004 !\Comment: WARNING
C2H5OH+CH3=SC2H4OH+CH4    1.993E1 3.37 7.634E3
!\Author: WARNING !\Ref: ANAOLGY WITH C2H5OH+HO2 !\Comment: WARNING
C2H5OH+CH3O2=SC2H4OH+CH3O2H    1.225E-5 5.26 7.4751E3
!\Author: WARNING !\Ref: ESTIMATE !\Comment: WARNING
C2H5OH+C2H5=SC2H4OH+C2H6    5.0E10 0.0 1.04E4
!\Author: WARNING !\Ref: SIVARAMAKRISHNAN J. PHYS. CHEM. A, VOL. 114, NO. 35, 2010 !\Comment: WARNING
C2H5OH+O2=PC2H4OH+HO2    2.0E13 0.0 5.28E4
!\Author: WARNING !\Ref: WU ET AL., J. PHYS. CHEM. A 2007, 111, 6693-6703 !\Comment: WARNING
C2H5OH+O=PC2H4OH+OH    9.69E2 3.23 4.658E3
!\Author: WARNING !\Ref: SIVARAMAKRISHNAN J. PHYS. CHEM. A, VOL. 114, NO. 35, 2010 !\Comment: WARNING
C2H5OH+H=PC2H4OH+H2    5.31E4 2.81 7.49E3
!\Author: WARNING !\Ref: SMB 04 / 09 / 2013 !\Comment: BRANCHING RATIO CHANGED FOR THE UNDERPREDICIOTN OF C2H4 IN THE JSR AND FLOW RE
C2H5OH+OH=PC2H4OH+H2O    3.76E3 2.78 -1.8102E3
!\Author: WARNING !\Ref: MITTAL 2013 !\Comment: INCREASED BY 1.75 ZHOU WARNING
C2H5OH+HO2=PC2H4OH+H2O2    3.986E-2 4.3 1.5333E4
!\Author: WARNING !\Ref: XU, Z.F. ET AL., J. CHEM. PHYS. 120,6593-6599, 2004 !\Comment: WARNING
C2H5OH+CH3=PC2H4OH+CH4    3.3E2 3.3 1.229E4
!\Author: WARNING !\Ref: ANAOLGY WITH C2H5OH+HO2 !\Comment: WARNING
C2H5OH+CH3O2=PC2H4OH+CH3O2H    1.995E-2 4.3 1.5333E4
!\Author: WARNING !\Ref: 1 / 2 OF C4H10+C2H5 !\Comment: WARNING
C2H5OH+C2H5=PC2H4OH+C2H6    5.0E10 0.0 1.34E4
!___________________________________________________________________________________________________________
!\REACTIONCLASS: RADICAL_BETA_SCISSION
!___________________________________________________________________________________________________________
!\Author: SP !\Ref: E.E. DAMES, INT. J. CHEM. KINET. 46(2014) 176-188 !\Comment: WARNING
SC2H4OH(+M)=CH3CHO+H(+M)    6.2E9 1.31 3.3778E4
    LOW/1.8E16 0.0E0 2.0782E4/
    TROE/1.87E-1 6.52E1 2.568E3 4.1226E4/
!\Author: SP !\Ref: E.E. DAMES, INT. J. CHEM. KINET. 46(2014) 176-188 !\Comment: WARNING
SC2H4OH(+M)=C2H3OH+H(+M)    6.4E9 1.33 3.5974E4
    LOW/8.2E14 0.0E0 2.1517E4/
    TROE/4.73E-1 1.0E1 2.218E3 2.615E3/
!\Author: SP !\Ref: E.E. DAMES, INT. J. CHEM. KINET. 46(2014) 176-188 !\Comment: WARNING
SC2H4OH(+M)=CH3+CH2O(+M)    2.2E9 1.18 3.3987E4
    LOW/5.9E15 0.0E0 2.1333E4/
    TROE/1.24E-1 1.0E0 1.729E3 5.0E4/
!\Author: WARNING !\Ref: HARDING J. PHYS. CHEM., VOL. 114, NO. 2, 2010 !\Comment: WARNING
CH3CHO+H=C2H5O    4.61E7 1.71 7.09E3
!\Author: SP !\Ref: E.E. DAMES, INT. J. CHEM. KINET. 46(2014) 176-188 !\Comment: WARNING
C2H5O(+M)=CH3+CH2O(+M)    6.3E10 0.93 1.7098E4
    LOW/4.7E25 -3.0E0 1.6532E4/
    TROE/4.26E-1 3.0E-1 2.278E3 1.0E5/
!___________________________________________________________________________________________________________
!\REACTIONCLASS: R+O2(=)PRODUCTS
!___________________________________________________________________________________________________________
!\Author: WARNING !\Ref: HARTMANN ET AL. 1990 !\Comment: WARNING
C2H5O+O2=CH3CHO+HO2    4.28E10 0.0 1.097E3
!\Author: WARNING !\Ref: BASED ON C3H6OH+O2 REACTION !\Comment: WARNING
O2C2H4OH=PC2H4OH+O2    3.9E16 -1.0 3.0E4
!\Author: WARNING !\Ref: DA SILVA J. PHYS. CHEM. A 2009, 113, 8923-8933 !\Comment: WARNING
SC2H4OH+O2=CH3CHO+HO2    5.26E17 -1.638 8.69E2
!\Author: WARNING !\Ref: DA SILVA J. PHYS. CHEM. A 2009, 113, 8923-8933 !\Comment: WARNING
SC2H4OH+O2=C2H3OH+HO2    4.38E5 1.699 2.33E3
    PLOG/1.0E-2 5.12E2 2.496E0 -4.14E2/
    PLOG/1.0E-1 5.33E2 2.49E0 -4.02E2/
    PLOG/1.0E0 7.62E2 2.446E0 -2.96E2/
    PLOG/1.0E1 8.92E3 2.146E0 4.7E2/
    PLOG/1.0E2 4.38E5 1.699E0 2.33E3/
!___________________________________________________________________________________________________________
!\REACTIONCLASS: RO2(=)PRODUCTS
!___________________________________________________________________________________________________________
!\Author: SP !\Ref: ZADOR J FERNANDES RX GEORGIEVSKII Y MELONI G TAATJES CA MILLER JA PROC COMBUST INST 2009 32 271-277 !\Comment: WARNING
O2C2H4OH=>OH+2CH2O    3.8E18 -2.6 1.9972E4
    PLOG/1.3E-2 5.6E13 -1.9E0 1.4338E4/
    PLOG/1.0E-1 2.2E14 -1.92E0 1.487E4/
    PLOG/1.0E0 2.0E15 -2.03E0 1.5913E4/
    PLOG/1.0E1 5.0E16 -2.26E0 1.7552E4/
    PLOG/1.0E2 3.8E18 -2.6E0 1.9972E4/
!\Author: SP !\Ref: ZADOR J FERNANDES RX GEORGIEVSKII Y MELONI G TAATJES CA MILLER JA PROC COMBUST INST 2009 32 271-277 !\Comment: WARNING
O2C2H4OH=C2H3OH+HO2    5.8E14 -1.51 2.0561E4
    PLOG/1.3E-2 2.0E9 -1.01E0 1.316E4/
    PLOG/1.0E-1 2.1E9 -8.1E-1 1.3598E4/
    PLOG/1.0E0 1.4E10 -7.8E-1 1.4836E4/
    PLOG/1.0E1 8.5E11 -1.01E0 1.7045E4/
    PLOG/1.0E2 5.8E14 -1.51E0 2.0561E4/
!----------------------------------------------------------------------------------------------------------------------------------
!\ENDSUBMECH: C2H5OH
!----------------------------------------------------------------------------------------------------------------------------------
!----------------------------------------------------------------------------------------------------------------------------------
!\SUBMECH: CH3OCH3
!----------------------------------------------------------------------------------------------------------------------------------
!___________________________________________________________________________________________________________
!\REACTIONCLASS: RH(=)PRODUCTS
!___________________________________________________________________________________________________________
!\Author: WARNING !\Ref: R. SIVARAMAKRISHNAN, J.V. MICHAEL, A.F. WAGNER, R. DAWES, A.W. JASPER, L.B. HARDING, Y. GEORGIEVSKII, S.J. KLIPPENSTEIN, COMBUSTION A
CH3OCH3(+M)=CH3+CH3O(+M)    2.33E19 -0.661 8.4139E4
    N2/1.5/
    CO/2.25/
    H2/3.0/
    CH4/3.0/
    CO2/3.0/
    C2H6/4.5/
    CH3OCH3/5.0/
    H2O/9.0/
    LOW/1.72E59 -1.14E1 9.32956E4/
    TROE/1.0E0 1.0E-30 8.8E2/
!___________________________________________________________________________________________________________
!\REACTIONCLASS: RH+R_ABSTRACTION
!___________________________________________________________________________________________________________
!\Author: WARNING !\Ref: S.L. FISCHER, F.L. DRYER, H.J. CURRAN, INTERNATIONAL JOURNAL OF CHEMICAL KINETICS, 32(2000) 713-740. !\Comment: WARNING
CH3OCH3+OH=CH3OCH2+H2O    9.35E5 2.29 -7.807E2
!\Author: WARNING !\Ref: CURRAN, FIT TO NIST DATABASE !\Comment: WARNING
CH3OCH3+H=CH3OCH2+H2    7.721E6 2.09 3.384E3
!\Author: WARNING !\Ref: CURRAN 08 NIST FIT !\Comment: WARNING
CH3OCH3+O=CH3OCH2+OH    7.75E8 1.36 2.25E3
!\Author: WARNING !\Ref: J. MENDES, C.-W. ZHOU, H.J. CURRAN, THE JOURNAL OF PHYSICAL CHEMISTRY A, 118(2014) 1300-1308. !\Comment: WARNING
CH3OCH3+HO2=CH3OCH2+H2O2    3.17E-3 4.64 1.0556E4
!\Author: WARNING !\Ref: J. MENDES, C.-W. ZHOU, H.J. CURRAN, THE JOURNAL OF PHYSICAL CHEMISTRY A, 118(2014) 1300-1308. !\Comment: WARNING
CH3OCH3+CH3O2=CH3OCH2+CH3O2H    1.268E-3 4.64 1.0556E4
!\Author: KPS, RESTORED TO ORIGINAL TRANTER RATE CONSTANT, 30 / 05 / 2016 !\Ref: R.S. TRANTER, P.T. LYNCH, C.J. ANNESLEY, THE JOURNAL OF PHYSICAL CHEMISTRY A,
CH3OCH3+CH3=CH3OCH2+CH4    4.59E0 3.78 9.694E3
!\Author: WARNING !\Ref: S.L. FISCHER, F.L. DRYER, H.J. CURRAN, INTERNATIONAL JOURNAL OF CHEMICAL KINETICS, 32(2000) 713-740. !\Comment: WARNING
CH3OCH3+O2=CH3OCH2+HO2    4.1E13 0.0 4.491E4
!\Author: WARNING !\Ref: ESTIMATE, S.L. FISCHER, F.L. DRYER, H.J. CURRAN, INTERNATIONAL JOURNAL OF CHEMICAL KINETICS, 32(2000) 713-740. !\Comment: WARNING
CH3OCH3+CH3O=CH3OCH2+CH3OH    6.02E11 0.0 4.074E3
!\Author: WARNING !\Ref: S.L. FISCHER, F.L. DRYER, H.J. CURRAN, INTERNATIONAL JOURNAL OF CHEMICAL KINETICS, 32(2000) 713-740. !\Comment: WARNING
CH3OCH3+CH3OCH2O2=CH3OCH2+CH3OCH2O2H    5.0E12 0.0 1.769E4
!\Author: WARNING !\Ref: S.L. FISCHER, F.L. DRYER, H.J. CURRAN, INTERNATIONAL JOURNAL OF CHEMICAL KINETICS, 32(2000) 713-740. !\Comment: WARNING
CH3OCH3+O2CHO=CH3OCH2+HO2CHO    4.425E4 2.6 1.391E4
!\Author: WARNING !\Ref: S.L. FISCHER, F.L. DRYER, H.J. CURRAN, INTERNATIONAL JOURNAL OF CHEMICAL KINETICS, 32(2000) 713-740. !\Comment: WARNING
CH3OCH3+OCHO=CH3OCH2+HOCHO    1.0E13 0.0 1.769E4
!\Author: WARNING !\Ref: S.L. FISCHER, F.L. DRYER, H.J. CURRAN, INTERNATIONAL JOURNAL OF CHEMICAL KINETICS, 32(2000) 713-740. !\Comment: WARNING
CH3OCH2+CH2O=CH3OCH3+HCO    5.49E3 2.8 5.862E3
!\Author: WARNING !\Ref: S.L. FISCHER, F.L. DRYER, H.J. CURRAN, INTERNATIONAL JOURNAL OF CHEMICAL KINETICS, 32(2000) 713-740. !\Comment: WARNING
CH3OCH2+CH3CHO=CH3OCH3+CH3CO    1.26E12 0.0 8.499E3
!\Author: KPS !\Ref: DAMES, CNF, 2016 !\Comment: WARNING
CH3OCH3+CH2OCHO=CH3OCH2+CH3OCHO    8.866E-3 4.368 1.3235E1
!\Author: KPS !\Ref: DAMES, CNF, 2016 !\Comment: WARNING
CH3OCH3+CH3OCO=CH3OCH2+CH3OCHO    1.812E4 2.75 1.753E1
!___________________________________________________________________________________________________________
!\REACTIONCLASS: R+R(=)RH_RH
!___________________________________________________________________________________________________________
!\Author: WARNING !\Ref: S.L. FISCHER, F.L. DRYER, H.J. CURRAN, INTERNATIONAL JOURNAL OF CHEMICAL KINETICS, 32(2000) 713-740. !\Comment: WARNING
CH3OCH2+CH3O=CH3OCH3+CH2O    2.41E13 0.0 0.0E0
!___________________________________________________________________________________________________________
!\REACTIONCLASS: RADICAL_BETA_SCISSION
!___________________________________________________________________________________________________________
!\Author: WARNING !\Ref: BURKE, CNF 2014 !\Comment: KPS
CH3OCH2=CH3+CH2O    2.659E29 -4.9358 3.17855E4
    PLOG/1.0E-2 7.494E23 -4.5152E0 2.52361E4/
    PLOG/1.0E-1 6.921E28 -5.7271E0 2.74949E4/
    PLOG/1.0E0 4.229E29 -5.6103E0 2.88983E4/
    PLOG/1.0E1 6.608E27 -4.7073E0 2.97352E4/
    PLOG/1.0E2 2.659E29 -4.9358E0 3.17855E4/
!___________________________________________________________________________________________________________
!\REACTIONCLASS: R+O2(=)PRODUCTS
!___________________________________________________________________________________________________________
!\Author: WARNING !\Ref: BURKE, CNF 2014 !\Comment: BASED ON T. YAMADA, J.W. BOZZELLI, T.H. LAY, INTERNATIONAL JOURNAL OF CHEMICAL KINETICS, 32(2000) 435-452
CH3OCH2+O2=CH3OCH2O2    5.43E17 -1.73 2.21E3
    PLOG/1.0E-3 1.12E18 -3.37E0 -4.294E3/
    PLOG/1.0E-2 1.33E21 -3.95E0 -2.615E3/
    PLOG/1.0E0 1.13E28 -5.24E0 4.088E3/
    PLOG/2.0E0 3.91E27 -5.0E0 4.512E3/
    PLOG/1.0E1 2.75E24 -3.87E0 4.29E3/
    PLOG/2.0E1 2.97E22 -3.23E0 3.781E3/
    PLOG/5.0E1 5.19E19 -2.35E0 2.908E3/
    PLOG/1.0E2 5.43E17 -1.73E0 2.21E3/
!\Author: WARNING !\Ref: BURKE, CNF 2014 !\Comment: BASED ON T. YAMADA, J.W. BOZZELLI, T.H. LAY, INTERNATIONAL JOURNAL OF CHEMICAL KINETICS, 32(2000) 435-452
CH3OCH2+O2=CH2OCH2O2H    1.62E20 -2.81 8.619E3
    PLOG/1.0E-3 5.08E20 -4.39E0 4.69E2/
    PLOG/1.0E-2 5.47E23 -4.96E0 2.183E3/
    PLOG/1.0E0 2.81E28 -5.63E0 7.848E3/
    PLOG/2.0E0 5.19E27 -5.33E0 8.144E3/
    PLOG/1.0E1 9.67E24 -4.36E0 8.417E3/
    PLOG/2.0E1 4.08E23 -3.9E0 8.494E3/
    PLOG/5.0E1 5.08E21 -3.28E0 8.585E3/
    PLOG/1.0E2 1.62E20 -2.81E0 8.619E3/
!\Author: WARNING !\Ref: BURKE, CNF 2014 !\Comment: BASED ON T. YAMADA, J.W. BOZZELLI, T.H. LAY, INTERNATIONAL JOURNAL OF CHEMICAL KINETICS, 32(2000) 435-452
CH3OCH2+O2=>2CH2O+OH    2.41E27 -4.55 1.6107E4
    PLOG/1.0E-3 8.01E21 -3.18E0 3.067E3/
    PLOG/1.0E-2 1.73E23 -3.55E0 4.05E3/
    PLOG/1.0E0 2.04E31 -5.76E0 1.1594E4/
    PLOG/2.0E0 5.99E31 -5.87E0 1.271E4/
    PLOG/1.0E1 9.39E30 -5.59E0 1.4517E4/
    PLOG/2.0E1 1.09E30 -5.3E0 1.5051E4/
    PLOG/5.0E1 3.58E28 -4.88E0 1.5664E4/
    PLOG/1.0E2 2.41E27 -4.55E0 1.6107E4/
!___________________________________________________________________________________________________________
!\REACTIONCLASS: RO2(=)PRODUCTS
!___________________________________________________________________________________________________________
!\Author: WARNING !\Ref: BURKE, CNF 2014 !\Comment: BASED ON T. YAMADA, J.W. BOZZELLI, T.H. LAY, INTERNATIONAL JOURNAL OF CHEMICAL KINETICS, 32(2000) 435-452
CH3OCH2O2=>2CH2O+OH    1.22E30 -5.2 3.9549E4
    PLOG/1.0E-3 2.06E36 -8.32E0 3.3415E4/
    PLOG/1.0E-2 2.07E39 -8.86E0 3.5842E4/
    PLOG/1.0E0 1.12E40 -8.42E0 3.9835E4/
    PLOG/2.0E0 9.72E38 -8.04E0 3.9923E4/
    PLOG/1.0E1 6.28E35 -6.97E0 3.99E4/
    PLOG/2.0E1 1.6E34 -6.46E0 3.985E4/
    PLOG/5.0E1 8.32E31 -5.75E0 3.9719E4/
    PLOG/1.0E2 1.22E30 -5.2E0 3.9549E4/
!___________________________________________________________________________________________________________
!\REACTIONCLASS: RO2(=)QOOH
!___________________________________________________________________________________________________________
!\Author: WARNING !\Ref: BURKE, CNF 2014 !\Comment: BASED ON T. YAMADA, J.W. BOZZELLI, T.H. LAY, INTERNATIONAL JOURNAL OF CHEMICAL KINETICS, 32(2000) 435-452
CH3OCH2O2=CH2OCH2O2H    3.7E14 -1.13 2.0034E4
    PLOG/1.0E-3 1.94E29 -6.99E0 2.2446E4/
    PLOG/1.0E-2 4.07E27 -6.16E0 2.1619E4/
    PLOG/1.0E0 2.52E25 -4.76E0 2.2691E4/
    PLOG/2.0E0 5.97E24 -4.48E0 2.2868E4/
    PLOG/1.0E1 4.44E21 -3.38E0 2.2386E4/
    PLOG/2.0E1 4.52E19 -2.74E0 2.1803E4/
    PLOG/5.0E1 5.72E16 -1.82E0 2.0829E4/
    PLOG/1.0E2 3.7E14 -1.13E0 2.0034E4/
!___________________________________________________________________________________________________________
!\REACTIONCLASS: QOOH(=)PRODUCTS
!___________________________________________________________________________________________________________
!\Author: WARNING !\Ref: BURKE, CNF 2014 !\Comment: BASED ON T. YAMADA, J.W. BOZZELLI, T.H. LAY, INTERNATIONAL JOURNAL OF CHEMICAL KINETICS, 32(2000) 435-452
CH2OCH2O2H=>2CH2O+OH    1.4E22 -2.72 2.4407E4
    PLOG/1.0E-3 1.66E23 -4.53E0 2.2243E4/
    PLOG/1.0E-2 5.3E25 -4.93E0 2.4158E4/
    PLOG/1.0E0 7.81E22 -3.5E0 2.3156E4/
    PLOG/2.0E0 4.98E22 -3.35E0 2.3062E4/
    PLOG/1.0E1 8.46E22 -3.22E0 2.3559E4/
    PLOG/2.0E1 9.09E22 -3.14E0 2.3899E4/
    PLOG/5.0E1 4.59E22 -2.94E0 2.4262E4/
    PLOG/1.0E2 1.4E22 -2.72E0 2.4407E4/
!___________________________________________________________________________________________________________
!\REACTIONCLASS: QOOH+O2(=)PRODUCTS
!___________________________________________________________________________________________________________
!\Author: WARNING !\Ref: BURKE, CNF 2014 !\Comment: BASED ON T. YAMADA, J.W. BOZZELLI, T.H. LAY, INTERNATIONAL JOURNAL OF CHEMICAL KINETICS, 32(2000) 435-452
CH2OCH2O2H+O2=O2CH2OCH2O2H    4.87E12 -0.32 4.28E2
    PLOG/1.0E-3 9.42E12 -1.68E0 -4.998E3/
    PLOG/1.0E-2 8.16E16 -2.5E0 -2.753E3/
    PLOG/1.0E0 1.06E22 -3.3E0 3.389E3/
    PLOG/2.0E0 3.48E20 -2.79E0 3.131E3/
    PLOG/1.0E1 2.86E16 -1.48E0 1.873E3/
    PLOG/2.0E1 8.55E14 -1.01E0 1.312E3/
    PLOG/5.0E1 2.68E13 -5.4E-1 7.27E2/
    PLOG/1.0E2 4.87E12 -3.2E-1 4.28E2/
!\Author: WARNING !\Ref: BURKE, CNF 2014 !\Comment: BASED ON T. YAMADA, J.W. BOZZELLI, T.H. LAY, INTERNATIONAL JOURNAL OF CHEMICAL KINETICS, 32(2000) 435-452
CH2OCH2O2H+O2=HO2CH2OCHO+OH    3.96E18 -2.31 1.05E4
    PLOG/1.0E-3 5.9E20 -2.88E0 3.234E3/
    PLOG/1.0E-2 2.06E23 -3.59E0 5.116E3/
    PLOG/1.0E0 4.45E29 -5.29E0 1.2791E4/
    PLOG/2.0E0 2.44E28 -4.92E0 1.2891E4/
    PLOG/1.0E1 9.42E23 -3.68E0 1.2049E4/
    PLOG/2.0E1 1.04E22 -3.16E0 1.1505E4/
    PLOG/5.0E1 6.95E19 -2.6E0 1.0861E4/
    PLOG/1.0E2 3.96E18 -2.31E0 1.05E4/
!___________________________________________________________________________________________________________
!\REACTIONCLASS: O2QOOH(=)PRODUCTS
!___________________________________________________________________________________________________________
!\Author: WARNING !\Ref: BURKE, CNF 2014 !\Comment: BASED ON T. YAMADA, J.W. BOZZELLI, T.H. LAY, INTERNATIONAL JOURNAL OF CHEMICAL KINETICS, 32(2000) 435-452
O2CH2OCH2O2H=HO2CH2OCHO+OH    3.86E7 0.98 1.7467E4
    PLOG/1.0E-3 9.05E23 -4.88E0 1.8805E4/
    PLOG/1.0E-2 6.84E26 -5.32E0 2.2533E4/
    PLOG/1.0E0 5.07E16 -1.81E0 2.1175E4/
    PLOG/2.0E0 2.66E14 -1.11E0 2.031E4/
    PLOG/1.0E1 1.69E10 1.8E-1 1.8604E4/
    PLOG/2.0E1 1.11E9 5.4E-1 1.81E4/
    PLOG/5.0E1 1.07E8 8.4E-1 1.7661E4/
    PLOG/1.0E2 3.86E7 9.8E-1 1.7467E4/
!___________________________________________________________________________________________________________
!\REACTIONCLASS: RO2_RO2(=)PRODUCTS
!___________________________________________________________________________________________________________
!\Author: KPS !\Ref: DAMES, CNF, 2016 !\Comment: WARNING
2CH3OCH2O2=>O2+2CH3OCH2O    1.596E23 -4.5 0.0E0
    PLOG/3.289E-2 8.7682E20 -4.0206E0 -7.0007E2/
    PLOG/6.579E-2 9.1063E20 -3.9813E0 -7.00067E2/
    PLOG/1.3158E-1 5.67034E23 -5.07465E0 -7.00067E2/
    PLOG/2.6316E-1 5.36207E22 -4.64244E0 -7.00067E2/
    PLOG/5.26316E-1 1.25374E21 -3.93198E0 -7.00067E2/
    PLOG/7.8947E-1 4.37972E19 -3.3345E0 -7.00067E2/
    PLOG/1.05263E0 1.48289E20 -3.51727E0 -6.98022E2/
    PLOG/1.0E2 1.596E23 -4.5E0 0.0E0/
!\Author: KPS !\Ref: DAMES, CNF, 2016 !\Comment: WARNING
2CH3OCH2O2=>O2+CH3OCHO+CH3OCH2OH    6.84E22 -4.5 0.0E0
    PLOG/3.289E-2 3.7578E20 -4.0206E0 -7.0007E2/
    PLOG/6.579E-2 3.9027E20 -3.9813E0 -7.00067E2/
    PLOG/1.3158E-1 2.43014E23 -5.07465E0 -7.00067E2/
    PLOG/2.6316E-1 2.29803E22 -4.64244E0 -7.00067E2/
    PLOG/5.26316E-1 5.37315E20 -3.93198E0 -7.00067E2/
    PLOG/7.8947E-1 1.87702E19 -3.3345E0 -7.00067E2/
    PLOG/1.05263E0 6.35523E19 -3.51727E0 -6.98022E2/
    PLOG/1.0E2 6.84E22 -4.5E0 0.0E0/
!===========================================================================================================
!\SUBSPECIES: CH3OCH2O2H
!===========================================================================================================
!___________________________________________________________________________________________________________
!\REACTIONCLASS: KHP_HOMOLYTIC_FISSION
!___________________________________________________________________________________________________________
!\Author: KPS !\Ref: DAMES, CNF, 2016 !\Comment: ORIGINALLY FROM ZHAO MODEL
CH3OCH2O2H=CH3OCH2O+OH    2.106E22 -2.12 4.383E4
!___________________________________________________________________________________________________________
!\REACTIONCLASS: RH+R_ABSTRACTION
!___________________________________________________________________________________________________________
!\Author: WARNING !\Ref: WARNING !\Comment: 1 / 2 CH3O2+CH2O(=)CH3O2H+HCO
CH3OCH2O2+CH2O=CH3OCH2O2H+HCO    1.0E12 0.0 1.166E4
!\Author: WARNING !\Ref: S.L. FISCHER, F.L. DRYER, H.J. CURRAN, INTERNATIONAL JOURNAL OF CHEMICAL KINETICS, 32(2000) 713-740. !\Comment: WARNING
CH3OCH2O2+CH3CHO=CH3OCH2O2H+CH3CO    2.8E12 0.0 1.36E4
!===========================================================================================================
!\ENDSUBSPECIES: CH3OCH2O2H
!===========================================================================================================
!===========================================================================================================
!\SUBSPECIES: HO2CH2OCHO
!===========================================================================================================
!___________________________________________________________________________________________________________
!\REACTIONCLASS: KHP_HOMOLYTIC_FISSION
!___________________________________________________________________________________________________________
!\Author: KPS, ADOPTED FROM DAMES 30 / 05 / 2016 !\Ref: WARNING !\Comment: WARNING
HO2CH2OCHO=OCH2OCHO+OH    4.0E15 0.0 4.09E4
!===========================================================================================================
!\ENDSUBSPECIES: HO2CH2OCHO
!===========================================================================================================
!===========================================================================================================
!\SUBSPECIES: OCH2OCHOHOCH2OCO
!===========================================================================================================
!___________________________________________________________________________________________________________
!\REACTIONCLASS: RADICAL_ISOMERISATION
!___________________________________________________________________________________________________________
!\Author: WARNING !\Ref: ESTIMATE WKM RECOMMENDATION 8 / 9 / 2010 !\Comment: WARNING
OCH2OCHO=HOCH2OCO    1.0E11 0.0 1.4E4
!___________________________________________________________________________________________________________
!\REACTIONCLASS: RADICAL_BETA_SCISSION
!___________________________________________________________________________________________________________
!\Author: KPS !\Ref: DAMES, CNF, 2016 !\Comment: WARNING
OCH2OCHO=HOCHO+HCO    4.147E14 -0.8 1.463E4
    PLOG/1.0E-3 1.647E22 -4.5E0 1.36E4/
    PLOG/4.0E-3 4.398E23 -4.73E0 1.43E4/
    PLOG/1.8E-2 1.145E25 -4.96E0 1.512E4/
    PLOG/7.5E-2 1.439E26 -5.1E0 1.596E4/
    PLOG/3.16E-1 2.363E26 -4.97E0 1.662E4/
    PLOG/1.334E0 1.213E25 -4.38E0 1.681E4/
    PLOG/5.623E0 1.346E22 -3.31E0 1.64E4/
    PLOG/2.3714E1 1.583E18 -1.98E0 1.554E4/
    PLOG/1.0E2 4.147E14 -8.0E-1 1.463E4/
!\Author: WARNING !\Ref: REVERSE RATE CONSTANT OF S.L. FISCHER, F.L. DRYER, H.J. CURRAN, INTERNATIONAL JOURNAL OF CHEMICAL KINETICS, 32(2000) 713-740. !\Comme
HOCH2OCO=CH2OH+CO2    1.117E17 -1.526 2.07719E4
!\Author: WARNING !\Ref: REVERSE RATE CONSTANT OF S.L. FISCHER, F.L. DRYER, H.J. CURRAN, INTERNATIONAL JOURNAL OF CHEMICAL KINETICS, 32(2000) 713-740. !\Comme
HOCH2OCO=HOCH2O+CO    2.92E18 -1.965 1.9619E4
!===========================================================================================================
!\ENDSUBSPECIES: OCH2OCHOHOCH2OCO
!===========================================================================================================
!===========================================================================================================
!\SUBSPECIES: CH3OCH2O
!===========================================================================================================
!___________________________________________________________________________________________________________
!\REACTIONCLASS: RADICAL_BETA_SCISSION
!___________________________________________________________________________________________________________
!\Author: KPS !\Ref: DAMES, CNF, 2016 !\Comment: PATHWAY FORMING CH3O+CH2O NO LONGER INCLUDED AS PER DAMES MECHANISM
CH3OCH2O=CH3OCHO+H    8.974E20 -2.56 1.484E4
    PLOG/1.0E-3 1.426E17 -3.03E0 9.58E3/
    PLOG/4.0E-3 1.427E19 -3.44E0 1.054E4/
    PLOG/1.8E-2 1.56E21 -3.86E0 1.155E4/
    PLOG/7.5E-2 1.522E23 -4.26E0 1.26E4/
    PLOG/3.16E-1 8.857E24 -4.59E0 1.365E4/
    PLOG/1.334E0 1.395E26 -4.75E0 1.46E4/
    PLOG/5.623E0 1.628E26 -4.56E0 1.525E4/
    PLOG/2.3714E1 3.448E24 -3.85E0 1.538E4/
    PLOG/1.0E2 8.974E20 -2.56E0 1.484E4/
!___________________________________________________________________________________________________________
!\REACTIONCLASS: R+R(=)RH+RH
!___________________________________________________________________________________________________________
!\Author: KPS !\Ref: DAMES, CNF, 2016 !\Comment: ORIGINALLY FROM ZHAO MODEL
CH3OCH2O+O2=CH3OCHO+HO2    5.0E10 0.0 5.0E2
!\Author: KPS !\Ref: DAMES, CNF, 2016 !\Comment: WARNING
CH3OCH2O+CH3OCH2=CH3OCHO+CH3OCH3    9.64E11 0.0 0.0E0
!\Author: KPS !\Ref: DAMES, CNF, 2016 !\Comment: WARNING
CH3OCH2O+CH3OCH2O2=CH3OCHO+CH3OCH2O2H    1.37E10 1.004 1.53E-1
!\Author: KPS !\Ref: DAMES, CNF, 2016 !\Comment: WARNING
CH3OCH2O+CH2OCH2O2H=CH3OCHO+CH3OCH2O2H    9.64E11 0.0 0.0E0
!===========================================================================================================
!\ENDSUBSPECIES: CH3OCH2O
!===========================================================================================================
!----------------------------------------------------------------------------------------------------------------------------------
!\ENDSUBMECH: CH3OCH3
!----------------------------------------------------------------------------------------------------------------------------------
!----------------------------------------------------------------------------------------------------------------------------------
!\SUBMECH: CH3OCHO
!\MECHCOMMENTS: KPS, 30 / 07 / 2015, ANALOGIES SEEM DATED. SHOULD BE UPDATED AT SOME STAGE
!----------------------------------------------------------------------------------------------------------------------------------
!___________________________________________________________________________________________________________
!\REACTIONCLASS: RH(=)PRODUCTS
!___________________________________________________________________________________________________________
!\Author: WARNING !\Ref: FISHER, E.M. ET AL., PROC. COMB. INST., VOL. 28, 2000. !\Comment: ULTAN REMOVED 21 / 08 / 15
CH3O+HCO=CH3OCHO    3.0E13 0.0 0.0E0
!\Author: WARNING !\Ref: FRIEDRICHS, G.; DAVIDSON, D. F.; HANSON, R. K. INT J. CHEM. KINET. 2004, 36, 157. !\Comment: ULTAN ADDED 21 / 08 / 15
CH3O+HCO=CH3OH+CO    9.0E13 0.0 0.0E0
!\Author: WARNING !\Ref: ESTIMATE !\Comment: WARNING
CH3+OCHO=CH3OCHO    1.0E13 0.0 0.0E0
!\Author: WARNING !\Ref: FISHER, E.M. ET AL., PROC. COMB. INST., VOL. 28, 2000. !\Comment: WARNING
CH2OCHO+H=CH3OCHO    1.0E14 0.0 0.0E0
!\Author: WARNING !\Ref: FISHER, E.M. ET AL., PROC. COMB. INST., VOL. 28, 2000. !\Comment: WARNING
CH3OCO+H=CH3OCHO    1.0E14 0.0 0.0E0
!___________________________________________________________________________________________________________
!\REACTIONCLASS: RH+R_ABSTRACTION
!___________________________________________________________________________________________________________
!\Author: WARNING !\Ref: ESTIMATE !\Comment: WARNING
CH3OCHO+O2=CH3OCO+HO2    1.0E13 0.0 4.97E4
!\Author: WARNING !\Ref: ANOLOGY TO PROPANE !\Comment: WARNING
CH3OCHO+OH=CH3OCO+H2O    1.58E7 1.8 9.34E2
!\Author: WARNING !\Ref: CURRAN ESTIMATE TSANG '88 PRIMARY H !\Comment: WARNING
CH3OCHO+HO2=CH3OCO+H2O2    4.82E3 2.6 1.391E4
!\Author: WARNING !\Ref: TSANG, W. J. PHYS. CHEM. REF. DATA 17, 887(1988) !\Comment: WARNING
CH3OCHO+O=CH3OCO+OH    2.755E5 2.45 2.83E3
!\Author: WARNING !\Ref: TSANG, W. J. PHYS. CHEM. REF. DATA 17, 887(1988) !\Comment: WARNING
CH3OCHO+H=CH3OCO+H2    6.5E5 2.4 4.471E3
!\Author: WARNING !\Ref: TSANG, W. J. PHYS. CHEM. REF. DATA 17, 887(1988) !\Comment: WARNING
CH3OCHO+CH3=CH3OCO+CH4    7.55E-1 3.46 5.481E3
!\Author: WARNING !\Ref: ESTIMATE !\Comment: WARNING
CH3OCHO+CH3O=CH3OCO+CH3OH    5.48E11 0.0 5.0E3
!\Author: WARNING !\Ref: ANOLOGY WITH HO2 !\Comment: WARNING
CH3OCHO+CH3O2=CH3OCO+CH3O2H    4.82E3 2.6 1.391E4
!\Author: WARNING !\Ref: TSANG, W. J. PHYS. CHEM. REF. DATA 17, 887(1988) !\Comment: WARNING
CH3OCHO+HCO=CH3OCO+CH2O    5.4E6 1.9 1.701E4
!\Author: KPS !\Ref: DAMES, CNF, 2016 !\Comment: WARNING
CH3OCO+CH3OCH2O2H=CH3OCHO+CH2OCH2O2H    9.06E3 2.75 1.753E1
!\Author: WARNING !\Ref: ESTIMATE !\Comment: WARNING
CH3OCHO+O2=CH2OCHO+HO2    2.05E13 0.0 5.2E4
!\Author: WARNING !\Ref: ANOLOGY TO PROPANE !\Comment: WARNING
CH3OCHO+OH=CH2OCHO+H2O    5.27E9 0.97 1.586E3
!\Author: WARNING !\Ref: CURRAN ESTIMATE TSANG '88 PRIMARY H !\Comment: WARNING
CH3OCHO+HO2=CH2OCHO+H2O2    2.38E4 2.55 1.649E4
!\Author: WARNING !\Ref: FIT TO COHEN / WESTBERG '86 !\Comment: WARNING
CH3OCHO+O=CH2OCHO+OH    9.8E5 2.43 4.75E3
!\Author: WARNING !\Ref: TSANG, W. J. PHYS. CHEM. REF. DATA 17, 887(1988) !\Comment: WARNING
CH3OCHO+H=CH2OCHO+H2    6.65E5 2.54 6.756E3
!\Author: WARNING !\Ref: TSANG, W. J. PHYS. CHEM. REF. DATA 17, 887(1988) !\Comment: WARNING
CH3OCHO+CH3=CH2OCHO+CH4    4.52E-1 3.65 7.154E3
!\Author: WARNING !\Ref: ESTIMATE !\Comment: WARNING
CH3OCHO+CH3O=CH2OCHO+CH3OH    2.17E11 0.0 6.458E3
!\Author: WARNING !\Ref: ANOLOGY WITH HO2 !\Comment: WARNING
CH3OCHO+CH3O2=CH2OCHO+CH3O2H    2.38E4 2.55 1.649E4
!\Author: WARNING !\Ref: TSANG, W. J. PHYS. CHEM. REF. DATA 17, 887(1988) !\Comment: WARNING
CH3OCHO+HCO=CH2OCHO+CH2O    1.025E5 2.5 1.843E4
!\Author: KPS !\Ref: DAMES, CNF, 2016 !\Comment: WARNING
CH2OCHO+CH3OCH2O2H=CH3OCHO+CH2OCH2O2H    4.433E-3 4.368 1.3235E1
!___________________________________________________________________________________________________________
!\REACTIONCLASS: R+R(=)PRODUCTS
!___________________________________________________________________________________________________________
!\Author: KPS !\Ref: DAMES, CNF, 2016 !\Comment: WARNING
CH2OCHO+HO2CH2OCHO=>CH3OCHO+HO2+2HCO    2.959E-3 4.241 5.004E0
!\Author: KPS !\Ref: DAMES, CNF, 2016 !\Comment: WARNING
CH3OCO+HO2CH2OCHO=>CH3OCHO+HO2+2HCO    1.18E8 1.35 2.603E1
!___________________________________________________________________________________________________________
!\REACTIONCLASS: RADICAL_ADDITIONCH3
!___________________________________________________________________________________________________________
!\Author: KPS !\Ref: DAMES, CNF, 2016 !\Comment: WARNING
CH3OCH3+HCO=CH3OCHO+CH3    2.034E0 3.662 2.9959E1
!___________________________________________________________________________________________________________
!\REACTIONCLASS: RADICAL_ALPHA_SCISSION
!___________________________________________________________________________________________________________
!\Author: WARNING !\Ref: WARNING !\Comment: ISOMERISATION PATHWAY OF CH3OCO(=)CH2OCHO NO LONGER INCLUDED AS IN DAMES MECHANISM
CH3OCO=CH3+CO2    8.69E17 -1.81 1.36567E4
    PLOG/5.0E-2 9.72E12 -1.31E0 9.4167E3/
    PLOG/1.0E0 1.25E16 -1.83E0 1.13408E4/
    PLOG/1.0E1 1.04E18 -2.1E0 1.28269E4/
    PLOG/1.0E2 8.69E17 -1.81E0 1.36567E4/
!\Author: WARNING !\Ref: WARNING !\Comment: ISOMERISATION PATHWAY OF CH3OCO(=)CH2OCHO NO LONGER INCLUDED AS IN DAMES MECHANISM
CH3OCO=CH3O+CO    2.825E22 -3.44 2.35924E4
    PLOG/5.0E-2 1.03E3 1.29E0 2.5401E4/
    PLOG/1.0E0 4.09E5 8.1E-1 2.19691E4/
    PLOG/1.0E1 9.02E14 -1.72E0 2.17675E4/
    PLOG/1.0E2 2.825E22 -3.44E0 2.35924E4/
!___________________________________________________________________________________________________________
!\REACTIONCLASS: RADICAL_BETA_SCISSION
!___________________________________________________________________________________________________________
!\Author: KPS !\Ref: DAMES, CNF, 2016 !\Comment: WARNING
CH2OCHO=CH2O+HCO    1.105E17 -1.21 3.361E4
    PLOG/1.0E-3 8.273E36 -8.38E0 3.659E4/
    PLOG/4.0E-3 8.019E36 -8.18E0 3.718E4/
    PLOG/1.8E-2 1.548E36 -7.77E0 3.756E4/
    PLOG/7.5E-2 3.744E34 -7.1E0 3.763E4/
    PLOG/3.16E-1 9.931E31 -6.16E0 3.733E4/
    PLOG/1.334E0 3.999E28 -4.99E0 3.667E4/
    PLOG/5.623E0 5.007E24 -3.69E0 3.574E4/
    PLOG/2.3714E1 5.007E20 -2.38E0 3.467E4/
    PLOG/1.0E2 1.105E17 -1.21E0 3.361E4/
!\Author: WARNING !\Ref: WARNING !\Comment: WARNING
C2H3O1-2+H=C2H4O1-2    2.0E12 0.0 0.0E0
!\Author: WARNING !\Ref: WARNING !\Comment: WARNING
CH2CHO+H=CH3CHO    1.0E14 0.0 0.0E0
!\Author: WARNING !\Ref: WARNING !\Comment: WARNING
CH3CO+H=CH3CHO    1.0E14 0.0 0.0E0
!\Author: WARNING !\Ref: WARNING !\Comment: WARNING
CH2(S)+C2H4=C2H3+CH3    7.36E29 -4.28 2.38E4
    PLOG/1.0E-2 1.77E19 -1.94E0 6.79E3/
    PLOG/1.0E-2 4.3E12 1.9E-1 -1.1041E2/
    PLOG/1.0E-1 1.68E19 -1.8E0 4.31E3/
    PLOG/1.0E-1 2.26E11 5.4E-1 4.781E1/
    PLOG/1.0E0 4.16E24 -3.19E0 9.76E3/
    PLOG/1.0E0 4.92E9 1.02E0 5.9977E2/
    PLOG/1.0E1 7.89E24 -3.07E0 1.39E4/
    PLOG/1.0E1 1.47E8 1.33E0 1.2284E3/
    PLOG/1.0E2 7.36E29 -4.28E0 2.38E4/
    PLOG/1.0E2 8.11E10 5.5E-1 5.5065E3/
!\Author: WARNING !\Ref: FRANKLIN C GOLDSMITH J. PHYS. CHEM. A, 2012, 116(13), PP 3325?346 \COMMENT !\Comment: WARNING
C2H3+CH2O=C2H4+HCO    1.65E1 3.17 9.3998E3
    PLOG/1.0E-3 1.11E7 1.09E0 1.8072E3/
    PLOG/1.0E-2 2.47E7 9.93E-1 1.9949E3/
    PLOG/1.0E-1 2.47E8 7.04E-1 2.5962E3/
    PLOG/1.0E0 1.42E10 2.09E-1 3.9342E3/
    PLOG/1.0E1 3.45E13 -7.26E-1 6.9443E3/
    PLOG/1.0E2 3.31E14 -8.66E-1 1.09657E4/
    PLOG/1.0E3 1.65E1 3.17E0 9.3998E3/
!\Author: WARNING !\Ref: MARINOV 1996 !\Comment: WARNING
CH3COH+O2=>CO2+CH3+OH    5.0E12 0.0 0.0E0
!\Author: WARNING !\Ref: MARINOV 1996 !\Comment: WARNING
CH3COH+O2=CO2+CH3OH    3.0E13 0.0 0.0E0
!\Author: WARNING !\Ref: MARINOV 1996 !\Comment: WARNING
CH3COH+O=>CO2+H+CH3    5.0E13 0.0 0.0E0
!\Author: WARNING !\Ref: MARINOV 1996 !\Comment: WARNING
CH3COH+O=>CO+OH+CH3    3.0E13 0.0 0.0E0
!\Author: WARNING !\Ref: MARINOV 1996 !\Comment: WARNING
CH3COH+H=CH2O+CH3    2.0E14 0.0 0.0E0
!\Author: WARNING !\Ref: MARINOV 1996 !\Comment: WARNING
CH3COH+OH=CH3CO+H2O    2.0E13 0.0 0.0E0
!\Author: WARNING !\Ref: WARNING !\Comment: WARNING
C2H3OOH=>CH2CO+H+OH    1.59E20 -1.5 4.287946E4
!\Author: WARNING !\Ref: WARNING !\Comment: WARNING
HO2CH2CHO=>OH+CH2O+HCO    1.59E20 -1.5 4.287946E4
!___________________________________________________________________________________________________________
!\REACTIONCLASS: R+R(=)RH+RH
!___________________________________________________________________________________________________________
!\Author: WARNING !\Ref: ANALOGY WITH C2H5OH+OH(=)C2H5O+H2O !\Comment: WARNING
HOCHCHO+O=CHOCHO+OH    1.46E-3 4.73 1.727E3
!\Author: WARNING !\Ref: ANALOGY WITH C2H5OH+OH(=)C2H5O+H2O !\Comment: WARNING
HOCHCHO+OH=CHOCHO+H2O    5.81E-3 4.28 -3.56E3
!\Author: WARNING !\Ref: ANALOGY WITH C2H5OH+OH(=)C2H5O+H2O !\Comment: WARNING
HOCHCHO+H=CHOCHO+H2    9.45E2 3.14 8.7011E3
!\Author: WARNING !\Ref: ANALOGY WITH C2H5OH+OH(=)C2H5O+H2O !\Comment: WARNING
HOCHCHO+HO2=CHOCHO+H2O2    6.47E-7 5.3 1.05331E4
!\Author: WARNING !\Ref: ANALOGY WITH C2H5OH+OH(=)C2H5O+H2O !\Comment: WARNING
HOCHCHO+CH3=CHOCHO+CH4    2.035E0 3.57 7.721E3
!\Author: WARNING !\Ref: ANALOGY WITH C2H5OH+OH(=)C2H5O+H2O !\Comment: WARNING
HOCHCHO+CH3O2=CHOCHO+CH3O2H    3.236E-7 5.3 1.05331E4
!===========================================================================================================
!\ENDSUBSPECIES: NC4KET12OHNC4KET21OH
!===========================================================================================================
!===========================================================================================================
!\SUBSPECIES: HOCH2CHO
!===========================================================================================================
!___________________________________________________________________________________________________________
!\REACTIONCLASS: RH+R_ABSTRACTION
!___________________________________________________________________________________________________________
!\Author: WARNING !\Ref: ANALOGY WITH CH3CHO ABSTRACTION REACTIONS !\Comment: WARNING
HOCH2CHO+O2=HOCH2CO+HO2    3.01E13 0.0 3.915E4
!\Author: WARNING !\Ref: ANALOGY WITH CH3CHO ABSTRACTION REACTIONS !\Comment: WARNING
HOCH2CHO+O=HOCH2CO+OH    5.94E12 0.0 1.868E3
!\Author: WARNING !\Ref: ANALOGY WITH CH3CHO ABSTRACTION REACTIONS !\Comment: WARNING
HOCH2CHO+H=HOCH2CO+H2    1.31E5 2.58 1.22E3
!\Author: WARNING !\Ref: ANALOGY WITH CH3CHO ABSTRACTION REACTIONS !\Comment: WARNING
HOCH2CHO+OH=HOCH2CO+H2O    3.73E4 2.6 -2.3E3
!\Author: WARNING !\Ref: ANALOGY WITH CH3CHO ABSTRACTION REACTIONS !\Comment: WARNING
HOCH2CHO+HO2=HOCH2CO+H2O2    3.01E12 0.0 1.192E4
!\Author: WARNING !\Ref: ANALOGY WITH CH3CHO ABSTRACTION REACTIONS !\Comment: WARNING
HOCH2CHO+CH3=HOCH2CO+CH4    7.08E-4 4.58 1.966E3
!\Author: WARNING !\Ref: ANALOGY WITH CH3CHO ABSTRACTION REACTIONS !\Comment: WARNING
HOCH2CHO+CH3O2=HOCH2CO+CH3O2H    3.01E12 0.0 1.192E4
!\Author: WARNING !\Ref: ANALOGY WITH CH3CHO ABSTRACTION REACTIONS !\Comment: WARNING
HOCH2CHO+CH3CO3=HOCH2CO+CH3CO3H    3.01E12 0.0 1.192E4
!___________________________________________________________________________________________________________
!\REACTIONCLASS: RADICAL_ALPHA_SCISSION
!___________________________________________________________________________________________________________
!\Author: WARNING !\Ref: J. PHYS. CHEM. A 2006, 110, 5772-5781 !\Comment: ANALOGY WITH CH3CO(=)CH3+CO
HOCH2CO(+M)=CH2OH+CO(+M)    1.07E12 0.63 1.69E4
    LOW/5.65E18 -9.7E-1 1.46E4/
    TROE/6.29E-1 8.73E9 5.52E0 7.6E7/
!===========================================================================================================
!\ENDSUBSPECIES: CH2COHCHO
!===========================================================================================================
!===========================================================================================================
!\SUBSPECIES: SC2H2OH
!===========================================================================================================
!___________________________________________________________________________________________________________
!\REACTIONCLASS: RADICAL_ISOMERISATION
!___________________________________________________________________________________________________________
!\Author: WARNING !\Ref: ANALOGY WITH SC2H4OH REACTIONS !\Comment: WARNING
SC2H2OH=C2H2OH    2.65E36 -8.86 5.1019E4
!___________________________________________________________________________________________________________
!\REACTIONCLASS: RADICAL_BETA_SCISSION
!___________________________________________________________________________________________________________
!\Author: WARNING !\Ref: ANALOGY WITH SC2H4OH REACTIONS !\Comment: WARNING
SC2H2OH=CH2CO+H    5.69E52 -13.38 4.5049E4
!\Author: WARNING !\Ref: WARNING !\Comment: WARNING
SC2H2OH=HCCOH+H    1.572E12 0.64 5.0292E4
!___________________________________________________________________________________________________________
!\REACTIONCLASS: R+O2(=)PRODUCTS
!___________________________________________________________________________________________________________
!\Author: WARNING !\Ref: ANALOGY WITH SC2H4OH REACTIONS !\Comment: WARNING
SC2H2OH+O2=CH2CO+HO2    5.26E17 -1.638 8.69E2
!\Author: WARNING !\Ref: ANALOGY WITH SC2H4OH REACTIONS !\Comment: WARNING
SC2H2OH+O2=HCCOH+HO2    5.512E3 2.495 -4.14E2
!___________________________________________________________________________________________________________
!\REACTIONCLASS: MISC
!___________________________________________________________________________________________________________
!\Author: WARNING !\Ref: WARNING NO REFERENCE !\Comment: WARNING
!OCH2CHO=CH2O+HCO    2.9E12 0.38 1.108E4
!\Author: WARNING !\Ref: WARNING !\Comment: WARNING
CH3COOH=CH4+CO2    1.5E13 0.0 7.0E4
!\Author: WARNING !\Ref: WARNING !\Comment: WARNING
CH3COOH=H2O+CH2CO    1.4E12 0.0 6.5E4
!\Author: WARNING !\Ref: WARNING !\Comment: WARNING
CH3COOH=>CO+OH+CH3    7.5E15 0.0 9.16E4
!\Author: WARNING !\Ref: WARNING !\Comment: WARNING
CH3COOH=>CH3+CO2+H    2.5E14 0.0 8.8E4
!\Author: WARNING !\Ref: PRIVATE COMMUNICATION WITH BOZZELLI(ZHONG'S THESIS) !\Comment: WARNING
O2CCHOOJ=HOCO+CO2    3.0E13 0.0 4.0E3
!Added from donor mechanism
!---------------------------------------------------------------------------
! **************************************************   Diethyl carbonate reactions   ************************************************
!                                 ******************************************************************
!                                                  *** Initiation: Diethyl carbonate ***
!                                 ******************************************************************
! HN = Hisashi Nakamura
! WJP = William J. Pitz
!------------------------------------------------------
!*** Molecular elimination from diethyl carbonate   ***
!------------------------------------------------------
!Ea, A from Rate expression diethyl carbonate(Manion et al JPCA 101, 1997
!DEC=C2H4+CCOC*OOH    1.1E13 0.0 4.63E4
!ref: C.M. Gr  goire et al., CNF (2023) 112594. R4
! from all experiments; p = 1.5 bar; Sela et al. Proc. Combust. Inst. 38 (2021), 987-996
DEC=CCOC*OOH+C2H4    4.365E13 0.0 4.8815E4
!---------------------------------------------------------
!*** Unimolecular decomposition of diethyl carbonate   ***
!---------------------------------------------------------
!From Sarathy et al, C8, C_F (2011)
CJCOC*OOCC+H=DEC    1.0E14 0.0 0.0E0
!From Sarathy et al, C8, C_F (2011)
CCJOC*OOCC+H=DEC    1.0E14 0.0 0.0E0
!From Sarathy et al, C8, C_F (2011)
CCOC*OOCJ+CH3=DEC    1.0E13 0.0 0.0E0
!Assumed the same as high pressure rate forch3o+ch3=)ch3och3 from Fischer et al., Dimethyl Ether, IJCK 3 2:713?E40 (2000).
!CCOC*OOJ+C2H5=DEC    3.0E13 0.0 0.0E0
!ref: C.M. Gr  goire et al., CNF (2023) 112594. R18
!COOPER MODIFICATION was 3.0E13 Assumed the same as high pressure rate forch3o+ch3=)ch3och3 from Fischer et al., Dimethyl Ether, IJCK 3 2:713   740 (2000). Recent Measurement of DME decomp by Cook et al and as
CCOC*OOJ+C2H5=DEC    1.63E12 0.0 5.846E4
!Assumed the same as high pressure rate forch3o+ch3=)ch3och3 from Fischer et al., Dimethyl Ether, IJCK 3 2:713?E40 (2000).
!CCOCJ*O+C2H5O=DEC    3.0E13 0.0 0.0E0
!ref: C.M. Gr  goire et al., CNF (2023) 112594. R19
!COOPER MODIFICATION was 3.0E13 Assumed the same as high pressure rate forch3o+ch3=)ch3och3 from Fischer et al., Dimethyl Ether, IJCK 3 2:713   740 (2000).
CCOCJ*O+C2H5O=DEC    1.63E12 0.0 5.846E4
!-------------------------------------------
!*** o2 additions to diethyl carbonate   ***
!-------------------------------------------
!Assume rate rule for primary from Sarathy et al, C8,C_F (2011) degeneracy=6
DEC+O2=CJCOC*OOCC+HO2    6.6E13 0.0 5.23E4
!Assume rate rule for tertiary from Sarathy et al, C8 C_F (2011) degeneracy=4
DEC+O2=CCJOC*OOCC+HO2    4.4E13 0.0 4.82E4
!--------------------------------------
!***   DEC H-atom Abstraction rxns  ***
!--------------------------------------
!HNv4.1e taken from Mendes et al. JPCA 118 (2014) 4889-4899, degeneracy=6, factor=2.5, EE beta
DEC+OH=CJCOC*OOCC+H2O    3.41E1 3.62 -2.73E2
!HNv4.1e taken from Mendes et al. JPCA 118 (2014) 4889-4899, degeneracy=4, factor=2.5, EE alpha
DEC+OH=CCJOC*OOCC+H2O    1.34E1 3.66 -4.095E3
!Assume rate rule for primary from Sarathy et al, C8,C_F(2011) degeneracy=6
!DEC+H=CJCOC*OOCC+H2    1.33E6 2.54 6.756E3
!ref: C.M. Gr  goire et al., CNF (2023) 112594. R10
!the average value taken from Wang et al. Chem. Phys. Lett. 2014(616) 109-114, primary beta, degeneracy=6
DEC+H=CJCOC*OOCC+H2    1.154E11 1.206 9.895E3
!Assume rate rule for tertiary from Sarathy et al,C8,C_F(2011) degeneracy=4
!DEC+H=CCJOC*OOCC+H2    2.41E6 2.4 2.583E3
!ref: C.M. Gr  goire et al., CNF (2023) 112594. R11
!the average value taken from Wang et al. Chem. Phys. Lett. 2014(616) 109-114, secondary alpha, degeneracy=4
DEC+H=CCJOC*OOCC+H2    3.168E10 1.234 6.084E3
!Assume rate rule for primary from Sarathy et al, C8,C_F(2011) degeneracy=6
DEC+CH3=CJCOC*OOCC+CH4    9.06E-1 3.65 7.154E3
!Assume rate rule for tertiary from Sarathy et al,C8,C_F(2011) degeneracy=4
DEC+CH3=CCJOC*OOCC+CH4    2.4E-9 6.36 8.93E2
!Assume rate rule for primary from Sarathy et al, C8,C_F(2011) degeneracy=6
DEC+O=CJCOC*OOCC+OH    1.96E6 2.43 4.75E3
!Assume rate rule for tertiary from Sarathy et al,C8,C_F(2011) degeneracy=4
DEC+O=CCJOC*OOCC+OH    1.53E6 2.41 1.14E3
!HNv4.1e taken from Mendes et al. JPCA 117 (2013) 14006-14018, degeneracy=6, factor=2.5, primary beta
DEC+HO2=CJCOC*OOCC+H2O2    2.06E0 3.98 1.87149E4
!HNv4.1e taken from Mendes et al. JPCA 117 (2013) 14006-14018, degeneracy=4, factor=2.5, secondary alpha
DEC+HO2=CCJOC*OOCC+H2O2    1.89E-4 4.9 1.0684E4
!Assume rate rule for primary from Sarathy et al, C8,C_F(2011) degeneracy=6
DEC+CH3O=CJCOC*OOCC+CH3OH    4.34E11 0.0 6.458E3
!Assume rate rule for tertiary from Sarathy et al,C8,C_F(2011) degeneracy=4
DEC+CH3O=CCJOC*OOCC+CH3OH    9.16E5 0.0 2.873E3
!Assume rate rule for primary from Sarathy et al, C8,C_F(2011) degeneracy=6
DEC+CH3O2=CJCOC*OOCC+CH3O2H    1.39E0 3.97 1.828E4
!Assume rate rule for tertiary from Sarathy et al,C8,C_F(2011) degeneracy=4
DEC+CH3O2=CCJOC*OOCC+CH3O2H    4.12E2 3.12 1.319E4
!Assume rate rule for primary from Sarathy et al, C8,C_F(2011) degeneracy=6
DEC+C2H3=CJCOC*OOCC+C2H4    1.0E12 0.0 1.8E4
!Assume rate rule for tertiary from Sarathy et al,C8,C_F(2011) degeneracy=4
DEC+C2H3=CCJOC*OOCC+C2H4    8.0E11 0.0 1.43E4
!Assume rate rule for primary from Sarathy et al, C8,C_F(2011) degeneracy=6
DEC+C2H5=CJCOC*OOCC+C2H6    1.0E11 0.0 1.34E4
!Assume rate rule for tertiary from Sarathy et al,C8,C_F(2011) degeneracy=4
DEC+C2H5=CCJOC*OOCC+C2H6    4.0E11 0.0 7.9E3
!------------------------------------
!***  radical H addition to DEC   ***
!------------------------------------
!Analogy with ch2o+h=ch2oh, Held and Dryer, IJCK, 30, 805 (1998)
DEC+H=>CCOC*OOH+C2H5    3.79E16 -1.39 5.402E3
!------------------------------------------
!***  consumption of radicals from DEC  ***
!------------------------------------------
!WJP: Analogy with ch2o+hco from Dooley et al. IJCK2010 (They base Ea on Radom's Ea for ch3 addition to ch2o)
CH2O+CCOCJ*O=CCOC*OOCJ    3.89E11 0.0 2.2E4
!WJP: isomerization to ccjoc*ooc and decomposition (to avoid adding a new species ccjoc*ooc)
CCOC*OOCJ=CH3CHO+CH3OCO    9.1E0 2.55 1.096E4
! rate constant is analogous to primary to secondary isomerization rate in alkanes. Sarathy et al. CnF2011
!HN Analogy with c2h5o+c2h4 [K. Yasunaga, et al., J. Phys. Chem. A 114 (2010) 9098-9109]
CJCOC*OOCC=CCOC*OOJ+C2H4    2.28E11 0.667 2.35E4
!Analogy with reaction rate rule ch3ch2ch2c*o+ch2o=ch3ch2ch2c*oocj from Huynh and Violi JOC 2008.
CCOCJ*O+CH3CHO=CCJOC*OOCC    1.11E1 3.14 1.12E4
!Analogy with rate of pc4h9o(=)c4h8oh-3. from Zheng and Truhlar 2008
CCOC*OOJ=CCJOC*OOH    5.32E-10 6.2 6.71E3
!Analogy with rate of pc4h9o(=)c4h8oh-4. from Sarathy about Butanol isomers mech_ver 4.5
CCOC*OOJ=CJCOC*OOH    1.32E-1 3.63 2.69E3
!Analogy with rate of ch3o+ccc=c=o(=)cccjc*ooc from Huynh and violi (3a=3h+ch3o) JOC 2008
C2H5O+CO2=CCOC*OOJ    5.58E1 2.81 5.97E3
!REF: PRIVATE COMMUNICATION FROM S.J. KLIPPENSTEIN, 2013 (Analogy with rate of ch3oco=ch3o+co):
CCOCJ*O=C2H5O+CO    8.691E17 -1.81 1.36567E4
    PLOG/5.0E-2 1.03E3 1.29E0 2.5401E4/
    PLOG/1.0E0 4.09E5 8.1E-1 2.19691E4/
    PLOG/1.0E1 9.02E14 -1.72E0 2.17675E4/
    PLOG/1.0E2 2.825E22 -3.44E0 2.35924E4/
!REF: PRIVATE COMMUNICATION FROM S.J. KLIPPENSTEIN, 2013 (Analogy with rate of ch3oco=ch3+co2):
CCOCJ*O=C2H5+CO2    8.691E17 -1.81 1.36567E4
    PLOG/5.0E-2 9.72E12 -1.31E0 9.4167E3/
    PLOG/1.0E0 1.25E16 -1.83E0 1.13408E4/
    PLOG/1.0E1 1.04E18 -2.1E0 1.28269E4/
    PLOG/1.0E2 8.69E17 -1.81E0 1.36567E4/
!------------------------------------------------------------------------------
!*** Unimolecular decomposition of ethyl hydrogen carbonate (EHC): ccoc*ooh ***
!------------------------------------------------------------------------------
!CCOC*OOH =) C2H5OH + CO2 3.67E+12 0.00 4.63E+04  !Ea, A from Rate expression DEC (Manion et al JPC A 101 5494-5499)
!                                                  A-factor divided by 3 for only one possible H instead of 3.
!Derived from Notario et al. 2005, J. Phys. Organ. Chem. p134-141.
!CCOC*OOH=)C2H5OH+CO2    1.24E13 0.0 3.27E4
!                                                 They give rate constant at 600K. Used their barrier height of 32.7 kcal and derived A-factor.
!ref: C.M. Gr  goire et al., CNF (2023) 112594. R5
!theoretical calculation in Peukert
CCOC*OOH=C2H5OH+CO2    2.044E54 -12.91 5.235E4
    PLOG/1.0E-2 2.044E54 -1.291E1 5.235E4/
    PLOG/1.0E-1 2.768E47 -1.056E1 5.12E4/
    PLOG/5.0E-1 4.075E41 -8.654E0 4.969E4/
    PLOG/1.0E0 1.547E39 -7.872E0 4.901E4/
    PLOG/1.0E1 1.123E31 -5.295E0 4.636E4/
    PLOG/1.0E2 2.983E23 -2.956E0 4.347E4/
    PLOG/1.0E3 4.314E15 -6.06E-1 3.992E4/
!-------------------------------------------------------
!*** o2 abstractions from ethyl hydrogen carbonate   ***
!-------------------------------------------------------
!Assume rate rule for primary from Sarathy et al, C8,C_F (2011)
CCOC*OOH+O2=CJCOC*OOH+HO2    3.0E13 0.0 5.23E4
!Assume rate rule for tertiary from Sarathy et al, C8,C_F (2011)
CCOC*OOH+O2=CCJOC*OOH+HO2    2.0E13 0.0 4.82E4
!-----------------------------------------------------
!***  rxns bond breaking ethyl hydrogen carbonate  ***
!-----------------------------------------------------
! From Sarathy et al, C8, C_F (2011)
CJCOC*OOH+H=CCOC*OOH    1.0E14 0.0 0.0E0
! From Sarathy et al, C8, C_F (2011)
CCJOC*OOH+H=CCOC*OOH    1.0E14 0.0 0.0E0
! From Sarathy et al, C8, C_F (2011)
CJOC*OOH+CH3=CCOC*OOH    1.0E13 0.0 0.0E0
!Assumed the same as high pressure rate for ch3o+ch3=)ch3och3 from Fischer et al.,
!ref: C.M. Gr  goire et al., CNF (2023) 112594. R13
!CO2+OH+C2H5=CCOC*OOH    3.0E13 0.0 0.0E0
!                                                     Dimethyl Ether,IJCK 32:713?E40 (2000).
!Assumed the same as high pressure rate for ch3o+ch3=)ch3och3 from Fischer et al.,
!ref: C.M. Gr  goire et al., CNF (2023) 112594. R14
!CO+OH+C2H5O=CCOC*OOH    3.0E13 0.0 0.0E0
!                                                     Dimethyl Ether,IJCK 32 :713?E40 (2000).
!Assumed the same as high pressure rate for ch3o+ch3=)ch3och3 from Fischer et al.,
CCOCJ*O+OH=CCOC*OOH    3.0E13 0.0 0.0E0
!                                                     Dimethyl Ether,IJCK 32 :713?E40 (2000).
!Assumed the same as high pressure rate for ch3o+ch3=)ch3och3 from Fischer et al.,
CCOC*OOJ+H=CCOC*OOH    3.0E13 0.0 0.0E0
!                                                     Dimethyl Ether,IJCK 32 :713?E40 (2000).
!-----------------------------------------------------------
!***  ethyl hydrogen carbonate H-atom abstraction rxns   ***
!-----------------------------------------------------------
!Assume rate rule for primary from Sarathy et al, C8,C_F (2011)
CCOC*OOH+OH=CJCOC*OOH+H2O    5.28E9 0.97 1.586E3
!Assume rate rule for tertiary from Sarathy et al, C8,C_F (2011)
CCOC*OOH+OH=CCJOC*OOH+H2O    1.15E11 0.51 6.3E1
!Assume rate rule for primary from Sarathy et al, C8,C_F (2011)
CCOC*OOH+H=CJCOC*OOH+H2    6.66E5 2.54 6.756E3
!Assume rate rule for tertiary from Sarathy et al, C8,C_F (2011)
CCOC*OOH+H=CCJOC*OOH+H2    1.2E6 2.4 2.583E3
!Assume rate rule for primary from Sarathy et al, C8,C_F (2011)
CCOC*OOH+CH3=CJCOC*OOH+CH4    4.53E-1 3.65 7.154E3
!Assume rate rule for tertiary from Sarathy et al, C8,C_F (2011)
CCOC*OOH+CH3=CCJOC*OOH+CH4    1.2E-9 6.36 8.93E2
!Assume rate rule for primary from Sarathy et al, C8,C_F (2011)
CCOC*OOH+O=CJCOC*OOH+OH    9.81E5 2.43 4.75E3
!Assume rate rule for tertiary from Sarathy et al, C8,C_F (2011)
CCOC*OOH+O=CCJOC*OOH+OH    7.66E5 2.41 1.14E3
!Assume rate rule for primary from Sarathy et al, C8,C_F (2011)
CCOC*OOH+HO2=CJCOC*OOH+H2O2    2.04E1 3.59 1.716E4
!Assume rate rule for tertiary and Ea for secundary from Sarathy et al, C8,C_F (2011)
CCOC*OOH+HO2=CCJOC*OOH+H2O2    1.3E3 3.01 1.29E4
!Assume rate rule for primary from Sarathy et al, C8,C_F (2011)
CCOC*OOH+CH3O=CJCOC*OOH+CH3OH    2.17E11 0.0 6.458E3
!Assume rate rule for tertiary from Sarathy et al, C8,C_F (2011)
CCOC*OOH+CH3O=CCJOC*OOH+CH3OH    4.58E5 0.0 2.873E3
!Assume rate rule for primary from Sarathy et al, C8,C_F (2011)
CCOC*OOH+CH3O2=CJCOC*OOH+CH3O2H    6.93E-1 3.97 1.828E4
!Assume rate rule for tertiary from Sarathy et al, C8,C_F (2011)
CCOC*OOH+CH3O2=CCJOC*OOH+CH3O2H    4.12E2 3.12 1.319E4
!Assume rate rule for primary from Sarathy et al, C8,C_F (2011)
CCOC*OOH+C2H3=CJCOC*OOH+C2H4    5.01E11 0.0 1.8E4
!Assume rate rule for tertiary from Sarathy et al, C8,C_F (2011)
CCOC*OOH+C2H3=CCJOC*OOH+C2H4    4.0E11 0.0 1.43E4
!Assume rate rule for primary from Sarathy et al, C8,C_F (2011)
CCOC*OOH+C2H5=CJCOC*OOH+C2H6    5.01E10 0.0 1.34E4
!Assume rate rule for tertiary from Sarathy et al, C8,C_F (2011)
CCOC*OOH+C2H5=CCJOC*OOH+C2H6    2.0E11 0.0 7.9E3
!-------------------------------------------------------
!***  Radical addition to ethyl hydrogen carbonate   ***
!-------------------------------------------------------
!Analogy with ch2o+h=ch2oh, Held and Dryer, IJCK, 30,805 (1998)
CCOC*OOH+H=>HOC*OOH+C2H5    3.79E16 -1.39 5.402E3
!---------------------------------------------------------------
!***  consumption of radicals from ethyl hydrogen carbonate  ***
!---------------------------------------------------------------
CJCOC*OOH=>C2H4+CO2+OH    9.66E18 -2.0926 3.32194E4
!Analogy with reverse rate from reaction rate ch3ch2ch2c*o+ch2o=ch3ch2ch2c*oocj.Huynh and Violi JOC !2008.
CCJOC*OOH=>CH3CHO+CO+OH    1.23E13 0.3754 3.6714E4
! WJP: Analogy to CH2OCHO=)CH2O+HCO (specified by reverse rate)
CJOC*OOH=CH2O+CO+OH    9.74E19 -1.945 3.432075E4
! HOCO formed has two product paths to CO or CO2.  For thermal HOCO produced here, it goes over 90% to CO for P)~10 atm _ 1500K
!-----------------------------------------------
!*** Unimolecular decomposition of HOC*OOH   ***
!-----------------------------------------------
!Assume rate  for hcooh=co2+h2 from Leplat et al 2011
!HOC*OOH=)CO2+H2O    1.35E15 0.0 6.06E4
!ref: C.M. Gr  goire et al., CNF (2023) 112594. R9
!theoretical calculation from Peukert
HOC*OOH=CO2+H2O    3.875E36 -7.978 4.523E4
    PLOG/1.0E-2 3.875E36 -7.978E0 4.523E4/
    PLOG/1.0E-1 2.443E37 -7.885E0 4.711E4/
    PLOG/5.0E-1 1.871E37 -7.63E0 4.822E4/
    PLOG/1.0E0 6.283E36 -7.4E0 4.85E4/
    PLOG/1.0E1 1.725E35 -6.66E0 4.951E4/
    PLOG/1.0E2 3.73E30 -5.068E0 4.875E4/
    PLOG/1.0E3 1.672E23 -2.768E0 4.614E4/
!Assume rate  for hcooh=co2+h2 from Leplat et al 2011
!ref: C.M. Gr  goire et al., CNF (2023) 112594. R12
!HOC*OOH=)CO+2OH    2.09E14 0.0 4.04E4
!-----------------------------------
!***   consumption of HOC*OOH    ***
!-----------------------------------
!Assume rate  for c2h5oh+oh from C4 ver 53.6. A-factor X 2 for 2 OH groups
HOC*OOH+OH=>CO2+OH+H2O    3.0E10 0.8 2.53E3
!Sivaramakrishnan et. al. JPCA 2010. A-factor X 2 for 2 OH groups
HOC*OOH+H=>CO2+OH+H2    3.14E-21 3.14 8.7E3
!from C4 ver 53.6 (wu et al., J. Phys. Chem. A 2007, 111, 6693-6703).A-factor X 2 for 2 OH groups
HOC*OOH+O=>CO2+2OH    2.92E-3 4.73 1.73E3
!Assume rate  for c2h5oh+ch3 from C4 ver 53.6. A-factor X 2 for 2 OH groups
HOC*OOH+CH3=>CO2+OH+CH4    4.07E0 3.57 7.72E3
!--------------------------------------------------
!*** Unimolecular decomposition of C*COC*OOCC   ***
!--------------------------------------------------
!C*COC*OOCC = C2H4 + C*COC*OOH      5.5E+12 0.00 4.63E+04  !Analogy with rate of dec = c2h4 + ccoc*ooh from current work.
!                                                        Reduce A-factor by 2 for degeneracy
!Analogy with rate of dec = c2h4 + ccoc*ooh from current work.
C*COC*OOCC=C2H4+C*COC*OOH    7.9E12 0.0 4.65E4
!                                                        Reduce A-factor by 2 for degeneracy
!Analogy with rate of ccoc*ooh =) c2h5oh + co2 from current work.
C*COC*OOH=>CH3CHO+CO2    1.24E13 0.0 3.27E4
!------------------------------------
!*** O2 additions to C*COC*OOCC   ***
!------------------------------------
!Assume rate rule for tertiary from Sarathy et al, C8 C_F (2011) deneracy=2
C*COC*OOCC+O2=C*COC*OOCJC+HO2    2.2E13 0.0 4.82E4
!Assume rate rule for primary from Sarathy et al, C8,C_F (2011) deneracy=3
C*COC*OOCC+O2=C*COC*OOCCJ+HO2    3.3E13 0.0 5.23E4
!----------------------------------------------
!***   c*coc*oocc H-atom Abstraction rxns   ***
!----------------------------------------------
!Assume rate rule for primary from Sarathy et al,C8,C_F(2011) degeneracy=3
C*COC*OOCC+OH=C*COC*OOCCJ+H2O    5.28E9 0.97 1.586E3
!Assume rate rule for tertiary from Sarathy et al, C8,C_F (2011)
C*COC*OOCC+OH=C*COC*OOCJC+H2O    1.15E11 0.51 6.3E1
!Assume rate rule for primary from Sarathy et al, C8,C_F(2011)degeneracy=3
C*COC*OOCC+H=C*COC*OOCCJ+H2    6.66E5 2.54 6.756E3
!Assume rate rule for tertiary from Sarathy et al,C8,C_F(2011)degeneracy=2
C*COC*OOCC+H=C*COC*OOCJC+H2    1.2E6 2.4 2.583E3
!Assume rate rule for primary from Sarathy et al, C8,C_F(2011)degeneracy=3
C*COC*OOCC+CH3=C*COC*OOCCJ+CH4    4.53E-1 3.65 7.154E3
!Assume rate rule for tertiary from Sarathy et al,C8,C_F(2011)degeneracy=2
C*COC*OOCC+CH3=C*COC*OOCJC+CH4    1.2E-9 6.36 8.93E2
!Assume rate rule for primary from Sarathy et al, C8,C_F(2011)degeneracy=3
C*COC*OOCC+O=C*COC*OOCCJ+OH    9.81E5 2.43 4.75E3
!Assume rate rule for tertiary from Sarathy et al,C8,C_F(2011)degeneracy=2
C*COC*OOCC+O=C*COC*OOCJC+OH    7.66E5 2.41 1.14E3
!---------------------------------------
!***  Radical addition to c*coc*oocc ***
!---------------------------------------
!Analogy with ch2o+h=ch2oh, Held and Dryer, IJCK, 30,805 (1998)
C*COC*OOCC+H=>C*COC*OOH+C2H5    3.79E16 -1.39 5.402E3
!-------------------------------------------------
!***  consumption of radical from c*coc*oocc   ***
!-------------------------------------------------
!WJP: Reverse rate fit from ChemRev. Trange(K) = [ 300 -  5000] ; S= 4.3E-02
C*COC*OOCCJ=C2H4+CH2CHO+CO2    3.397E20 -2.6747 3.38143E4
!Analogy with reaction rate rule ch3ch2ch2c*o+ch2o=ch3ch2ch2c*oocj from Huynh and Violi JOC 2008.
C*COCJ*O+CH3CHO=C*COC*OOCJC    1.11E1 3.14 1.1198E4
!Analogy with rate of ch3+co2=ch3oco from Glaude 2003: CBSQ+isodesmic rxn+rotor calcs
C*COCJ*O=C2H3+CO2    2.33E11 0.55 1.362E4
! Assume barrier height is the same as ch3o+co=ch3oco from Glaude 2003 (about 9 kcal): CBSQ+isodesmic rxn+rotor calcs
C*COCJ*O=CH2CHO+CO    5.0E12 0.5 8.0E3
! Unlike ch3o+co=ch3oco, exothermic direction is in the decomposition direction.  Use A-factor similar to ch3oco=)ch3o+co.
!                                 ******************************************************************
!                                                  *** Low-temperature reactions ***
!                                 ******************************************************************
!---------------------
!*** Class 11 R+O2 ***
!---------------------
!primary ("-2" means -oo on primary site)
CJCOC*OOCC+O2=>CCOC*OOCCOO-2    4.52E12 0.0 0.0E0
! Reduce Ea by 2 kcal
CCOC*OOCCOO-2=>CJCOC*OOCC+O2    1.47E18 -1.199 3.421592E4
! ("-1" means -oo on secondry site)
!use tertiary rate since site is more like tertiary
CCJOC*OOCC+O2=>CCOC*OOCCOO-1    1.41E13 0.0 0.0E0
! Reduce Ea further by 2 kcal
CCOC*OOCCOO-1=>CCJOC*OOCC+O2    1.83E23 -2.19 3.21E4
!----------------------------
!*** Class 12 R+ROO=RO+RO ***
!----------------------------
!HN Sarathy et al. CF2011
CJCOC*OOCC+CCOC*OOCCOO-2=2CCOC*OOCCO-2    7.0E12 0.0 -1.0E3
!HN Sarathy et al. CF2011
CJCOC*OOCC+CCOC*OOCCOO-1=CCOC*OOCCO-2+CCOC*OOCCO-1    7.0E12 0.0 -1.0E3
!HN Sarathy et al. CF2011
CCJOC*OOCC+CCOC*OOCCOO-2=CCOC*OOCCO-1+CCOC*OOCCO-2    7.0E12 0.0 -1.0E3
!HN Sarathy et al. CF2011
CCJOC*OOCC+CCOC*OOCCOO-1=2CCOC*OOCCO-1    7.0E12 0.0 -1.0E3
!----------------------------
!*** Class 13 R+HO2=RO+OH ***
!----------------------------
!HN Sarathy et al. CF2011
CJCOC*OOCC+HO2=CCOC*OOCCO-2+OH    7.0E12 0.0 -1.0E3
!HN Sarathy et al. CF2011
CCJOC*OOCC+HO2=CCOC*OOCCO-1+OH    7.0E12 0.0 -1.0E3
!--------------------------------
!*** Class 14 R+CH3O2=RO+CH3O ***
!--------------------------------
!HN Sarathy et al. CF2011
CJCOC*OOCC+CH3O2=CCOC*OOCCO-2+CH3O    7.0E12 0.0 -1.0E3
!HN Sarathy et al. CF2011
CCJOC*OOCC+CH3O2=CCOC*OOCCO-1+CH3O    7.0E12 0.0 -1.0E3
!---------------------------------------
!*** Class 15 RO2=QOOH isomerization ***
!---------------------------------------
!CBS-QB3//MP2/6-311G(d,p) calculations, H. Nakamura 8-20-2012:
!5alpha, 5-membered alpha. CBS-QB3//MP2/6-311G(d,p)  H. Nakamura 7-28-2014
CCOC*OOCCOO-2=CCOC*OOCJCOOH-2    2.95E12 0.0 2.862E4
!9alpha, 9-membered alpha, CBS-QB3//MP2/6-311G(d,p), H. Nakamura 7-28-2014
CCOC*OOCCOO-2=CCJOC*OOCCOOH-2    2.31E11 0.0 2.137E4
!5-membered primary, CBS-QB3//MP2/6-311G(d,p), H. Nakamura 8-20-2012
CCOC*OOCCOO-1=CCOC*OOCCJOOH-1    5.86E11 0.0 3.376E4
!8-membered alpha, CBS-QB3//MP2/6-311G(d,p), H. Nakamura 8-20-2012
CCOC*OOCCOO-1=CCJOC*OOCCOOH-1    2.59E9 0.0 1.791E4
!9-membered primary, CBS-QB3//MP2/6-311G(d,p), H. Nakamura 8-20-2012
CCOC*OOCCOO-1=CJCOC*OOCCOOH-1    9.18E8 0.0 1.916E4
!-------------------------------
!*** Class 16 Direct Elimination
!-------------------------------
!Sarathy et al. CF2011 - Direct elimination tertiary
CCOC*OOCCOO-2=C*COC*OOCC+HO2    2.265E35 -7.22 3.944E4
!Sarathy et al. CF2011 - Direct elimination primary
CCOC*OOCCOO-1=C*COC*OOCC+HO2    5.92E42 -9.43 4.153E4
!--------------------------------
!*** Class 17 ROO+HO2=ROOH+O2 ***
!--------------------------------
!HN Sarathy et al. CF2011
CCOC*OOCCOO-2+HO2=CCOC*OOCCOOH-1+O2    1.75E10 0.0 -3.275E3
!HN Sarathy et al. CF2011
CCOC*OOCCOO-1+HO2=CCOC*OOCCOOH-2+O2    1.75E10 0.0 -3.275E3
!----------------------------------
!*** Class 18 ROO+H2O2=ROOH+HO2 ***
!----------------------------------
!HN Sarathy et al. CF2011
CCOC*OOCCOO-2+H2O2=CCOC*OOCCOOH-2+HO2    2.4E12 0.0 1.0E4
!HN Sarathy et al. CF2011
CCOC*OOCCOO-1+H2O2=CCOC*OOCCOOH-1+HO2    2.4E12 0.0 1.0E4
!-------------------------------------
!*** Class 19 ROO+CH3O2=RO+CH3O+O2 ***
!-------------------------------------
!HN Sarathy et al. CF2011
CCOC*OOCCOO-2+CH3O2=>CCOC*OOCCO-2+CH3O+O2    1.4E16 -1.61 1.86E3
!HN Sarathy et al. CF2011
CCOC*OOCCOO-1+CH3O2=>CCOC*OOCCO-1+CH3O+O2    1.4E16 -1.61 1.86E3
!---------------------------------
!*** Class 20 ROO+ROO=RO+RO+O2 ***
!---------------------------------
!HN Sarathy et al. CF2011
2CCOC*OOCCOO-2=>2CCOC*OOCCO-2+O2    1.4E16 -1.61 1.86E3
!HN Sarathy et al. CF2011
CCOC*OOCCOO-2+CCOC*OOCCOO-1=>CCOC*OOCCO-2+CCOC*OOCCO-1+O2    1.4E16 -1.61 1.86E3
!HN Sarathy et al. CF2011
2CCOC*OOCCOO-1=>2CCOC*OOCCO-1+O2    1.4E16 -1.61 1.86E3
!---------------------------
!*** Class 21 ROOH=RO+OH ***
!---------------------------
!HN Sarathy et al. CF2011
CCOC*OOCCOOH-2=CCOC*OOCCO-2+OH    1.0E16 0.0 4.16E4
!HN Sarathy et al. CF2011
CCOC*OOCCOOH-1=CCOC*OOCCO-1+OH    1.0E16 0.0 4.16E4
!---------------------------------
!*** Class 22 RO decomposition ***
!---------------------------------
!HN Sarathy et al. CF2011
CCOC*OOJ+CH3CHO=CCOC*OOCCO-2    1.0E11 0.0 1.19E4
!HN Sarathy et al. CF2011
CCOC*OOCJ+CH2O=CCOC*OOCCO-1    1.0E11 0.0 1.19E4
!------------------------------
!***  Beta scission of QOOH ***
!------------------------------
!Analogy with reaction ccocj*o+ch3cho=ccjoc*oocc from current work.
CCOCJ*O+HOOCH2CHO=CCOC*OOCJCOOH-2    1.11E1 3.14 1.12E4
!HN Analogy with ccoc*ooj+c2h4=cjcoc*oocc whose rate was an estimate.
CCOC*OOCCJOOH-1=CCOC*OOJ+C2H3OOH    2.28E11 0.667 2.35E4
!---------------------------------------------
!*** Consumption of beta scission products ***
!---------------------------------------------
!Rate rule Class 21, Sarathy et al. CF2011
HOOCH2CHO=OJCH2CHO+OH    1.0E16 0.0 3.9E4
!WJP: estimate.  Basis?
OJCH2CHO=CH2O+HCO    3.0E13 0.0 3.5E4
OJCH2CHO=H+HCOHCO    3.0E13 0.0 3.3E4
2HCO=HCOHCO    3.0E13 0.0 0.0E0
!---------------------------------------------------------------
!*** Class 23 QOOH=cyclic ether +OH cyclisation of diradical ***
!---------------------------------------------------------------
!Neglected 6-memebered ring
!HN 3-membered ring, Sarathy et al. CF2011
CCOC*OOCJCOOH-2=>OH+CCOC*OO-COC    6.0E11 0.0 2.2E4
!HN 3-membered ring, Sarathy et al. CF2011
CCOC*OOCCJOOH-1=>OH+CCOC*OO-COC    6.0E11 0.0 2.2E4
!------------------------------------------------------------------
!*** Class 24 QOOH=alkene+HO2  (radical site beta to OOH group) ***
!------------------------------------------------------------------
!HN Sarathy et al. CF2011
C*COC*OOCC+HO2=CCOC*OOCJCOOH-2    1.0E11 0.0 1.19E4
!HN Sarathy et al. CF2011
C*COC*OOCC+HO2=CCOC*OOCCJOOH-1    1.0E11 0.0 1.19E4
!---------------------------------------------------------------------------
!*** Class 25 QOOH=alkene+carbonyl+OH  (radical site gamma to OOH group) ***
!---------------------------------------------------------------------------
!HN  Reaction not possible: No radical sites gamma to an OOH group
!-----------------------------------------------------------------------
!*** Reaction Class 26:  Addition of O2 to QOOH (QOOH + O2 = OOQOOH) ***
!-----------------------------------------------------------------------
! alpha site, WJP: use tertiary rate, Sarathy et al. CF2011
CCOC*OOCJCOOH-2+O2=>DEC-OOH-21-O2    1.41E13 0.0 0.0E0
! Reduce Ea by 7.8 kcal
DEC-OOH-21-O2=>CCOC*OOCJCOOH-2+O2    7.76E20 -1.439 3.334E4
! primary site, WJP: use primary rate, Sarathy et al. CF2011
CCOC*OOCCJOOH-1+O2=DEC-OOH-12-O2    4.52E12 0.0 0.0E0
! alpha site, WJP: use tertiary rate, Sarathy et al. CF2011
CCJOC*OOCCOOH-2+O2=>DEC-OOH-23-O2    1.41E13 0.0 0.0E0
! Reduce Ea by 7.8 kcal
DEC-OOH-23-O2=>CCJOC*OOCCOOH-2+O2    7.76E20 -1.439 3.334E5
! alpha site, WJP: use tertiary rate, Sarathy et al. CF2011
CCJOC*OOCCOOH-1+O2=>DEC-OOH-13-O2    1.41E13 0.0 0.0E0
! Reduce Ea by 7.8 kcal
DEC-OOH-13-O2=>CCJOC*OOCCOOH-1+O2    1.95E20 -1.201 3.337E4
! primary site, WJP: use primary rate, Sarathy et al. CF2011
CJCOC*OOCCOOH-1+O2=DEC-OOH-14-O2    4.52E12 0.0 0.0E0
!--------------------------------------------------------------------------------------------------
!*** Reaction Class 27:  Isomerization of OOQOOH and formation of carbonylhydroperoxide and OH: ***
!--------------------------------------------------------------------------------------------------
!HN 5p, deg=2, Ea-3 Rate from H. Nakamura, CCSD(T)/cc-pVTZ//MP2/6-311G(d,p)
DEC-OOH-21-O2=DEC-KET-21+OH    3.86E11 0.0 3.198E4
!HN 5alpha, deg=1, Ea-1 from Class 15 rate rule
DEC-OOH-12-O2=DEC-KET-12+OH    1.0E11 0.0 2.645E4
!HN 9p, deg=2, Ea-3 Rate from H. Nakamura, CCSD(T)/cc-pVTZ//MP2/6-311G(d,p)
DEC-OOH-23-O2=DEC-KET-23+OH    5.89E8 0.0 1.813E4
!HN 8alpha, deg=1, Ea-1 Rate from H. Nakamura, CCSD(T)/cc-pVTZ//MP2/6-311G(d,p)
DEC-OOH-13-O2=DEC-KET-13+OH    1.23E9 0.0 1.921E4
!HN 9alpha, deg=1, Ea-1 Rate from H. Nakamura, CCSD(T)/cc-pVTZ//MP2/6-311G(d,p)
DEC-OOH-14-O2=DEC-KET-14+OH    2.94E8 0.0 1.813E4
!------------------------------------------------------------------------------------------------------------
!*** Reaction Class 28:  Decomposition of carbonylhydroperoxide to form oxygenated radical species and OH ***
!------------------------------------------------------------------------------------------------------------
!WJP: Saudi Aramco mech C4 ketohydroperoxide decomp rate
DEC-KET-21=>CCOC*OOJ+HCOHCO+OH    1.0E16 0.0 4.16E4
!WJP: Saudi Aramco mech C4 ketohydroperoxide decomp rate
DEC-KET-12=>CCOC*OOJ+HCOHCO+OH    1.0E16 0.0 4.16E4
!WJP: Saudi Aramco mech C4 ketohydroperoxide decomp rate
DEC-KET-23=>CH3CHO+CO2+OJCH2CHO+OH    1.0E16 0.0 4.16E4
!WJP: Saudi Aramco mech C4 ketohydroperoxide decomp rate
DEC-KET-13=>CH3CHO+2CO2+CH3+OH    1.0E16 0.0 4.16E4
!WJP: Saudi Aramco mech C4 ketohydroperoxide decomp rate
DEC-KET-14=>2CH2O+CO2+CH3CO+OH    1.0E16 0.0 4.16E4
!-------------------------------------------------------
!*** Class 29 Cyclic ether reactions with OH and HO2 ***
!-------------------------------------------------------
!HN Sarathy et al. CF2011
CCOC*OO-COC+OH=>CCOC*OOJ+CH2CO+H2O    2.5E12 0.0 0.0E0
!HN Sarathy et al. CF2011
CCOC*OO-COC+HO2=>CCOC*OOJ+CH2CO+H2O2    5.0E12 0.0 1.77E4
!HN Sarathy et al. CF2011
CCOC*OO-COC+OH=>CCOCJ*O+C2H2O2+H2O    2.5E12 0.0 0.0E0
!HN Sarathy et al. CF2011
CCOC*OO-COC+HO2=>CCOCJ*O+C2H2O2+H2O2    5.0E12 0.0 1.77E4
!HN Sarathy et al. CF2011
C2H2O2+OH=>CO+HCO+H2O    2.5E12 0.0 0.0E0
!HN Sarathy et al. CF2011
C2H2O2+HO2=>CO+HCO+H2O2    5.0E12 0.0 1.77E4
!HN Westbrook et al., Proc. Combust. Inst. 32 (2009) 221-228
!CCOC*OOH=C2H4+HOC*OOH    1.0E13 0.0 5.0E4
!ref: C.M. Gr  goire et al., CNF (2023) 112594. R8
! theoretical calculation from Peukert
CCOC*OOH=C2H4+HOC*OOH    9.868E57 -14.639 5.925E4
    PLOG/1.0E-2 9.868E57 -1.4639E1 5.925E4/
    PLOG/1.0E-1 3.925E52 -1.2591E1 5.944E4/
    PLOG/5.0E-1 1.003E47 -1.0675E1 5.853E4/
    PLOG/1.0E0 1.575E44 -9.749E0 5.768E4/
    PLOG/1.0E1 2.556E34 -6.606E0 5.497E4/
    PLOG/1.0E2 5.912E24 -3.612E0 5.143E4/
    PLOG/1.0E3 5.136E14 -5.87E-1 4.695E4/
!added by Takahashi
!------------------------------------------------------------
!H-abstraction reaction of EMC
!------------------------------------------------------------
!CCOC*OOCJ
!A/2 DMC NUIG
CCOC*OOC+H=CCOC*OOCJ+H2    4.365E4 2.827 6.7518E3
!A/2 DMC NUIG
CCOC*OOC+O=CCOC*OOCJ+OH    5.65E3 2.924 4.6456E3
!A/2 DMC NUIG
CCOC*OOC+OH=CCOC*OOCJ+H2O    8.85E12 0.054 3.3405E3
!A/2 DMC NUIG
CCOC*OOC+HO2=CCOC*OOCJ+H2O2    5.65E4 2.44 1.65943E4
CCOC*OOC+CH3=CCOC*OOCJ+CH4    2.91E-1 3.7 6.8238E3
CCOC*OOC+CH3O2=CCOC*OOCJ+CH3O2H    5.65E4 2.44 1.65943E4
CCOC*OOC+CH3O=CCOC*OOCJ+CH3OH    4.59E9 0.45 4.8236E3
CCOC*OOC+C2H3=CCOC*OOCJ+C2H4    1.0E11 0.0 1.04E4
CCOC*OOC+C2H5=CCOC*OOCJ+C2H6    1.0E11 0.0 1.04E4
!CJCOC*OOC
!A/2 DEC NUIG
CCOC*OOC+H=CJCOC*OOC+H2    6.65E5 2.54 6.756E3
!A/2 DEC NUIG
CCOC*OOC+O=CJCOC*OOC+OH    9.8E5 2.43 4.75E3
!A/2 DEC NUIG
CCOC*OOC+OH=CJCOC*OOC+H2O    1.705E1 3.62 -2.73E2
!A/2 DEC NUIG
CCOC*OOC+HO2=CJCOC*OOC+H2O2    1.03E0 3.98 1.87149E4
CCOC*OOC+CH3=CJCOC*OOC+CH4    4.53E-1 3.65 7.154E3
CCOC*OOC+CH3O=CJCOC*OOC+CH3OH    2.17E11 0.0 6.458E3
CCOC*OOC+CH3O2=CJCOC*OOC+CH3O2H    6.95E-1 3.97 1.828E4
CCOC*OOC+C2H3=CJCOC*OOC+C2H4    5.0E11 0.0 1.8E4
CCOC*OOC+C2H5=CJCOC*OOC+C2H6    5.0E10 0.0 1.34E4
!CCJOC*OOC
!A/2 DEC NUIG
CCOC*OOC+H=CCJOC*OOC+H2    1.205E6 2.4 2.583E3
!A/2 DEC NUIG
CCOC*OOC+O=CCJOC*OOC+OH    7.65E5 2.41 1.14E3
!A/2 DEC NUIG
CCOC*OOC+OH=CCJOC*OOC+H2O    6.7E0 3.66 -4.095E3
!A/2 DEC NUIG
CCOC*OOC+HO2=CCJOC*OOC+H2O2    9.45E-5 4.9 1.0684E4
CCOC*OOC+CH3=CCJOC*OOC+CH4    1.2E-9 6.36 8.93E2
CCOC*OOC+CH3O=CCJOC*OOC+CH3OH    4.58E5 0.0 2.873E3
CCOC*OOC+CH3O2=CCJOC*OOC+CH3O2H    2.06E2 3.12 1.319E4
CCOC*OOC+C2H3=CCJOC*OOC+C2H4    4.0E11 0.0 1.43E4
CCOC*OOC+C2H5=CCJOC*OOC+C2H6    2.0E11 0.0 7.9E3
!------------------------------------------------------------
!Molecular elimination from EMC
!------------------------------------------------------------
!Notario et al.
!CCOC*OOC=C2H4+COC*OOH    2.648E13 0.0 4.83E4
!ref: C.M. Gr  goire et al., CNF (2023) 112594. R21
!Notario et al.x2 Mech 2.4
CCOC*OOC=C2H4+COC*OOH    5.296E13 0.0 4.83E4
!Notario et al.
!ref: C.M. Gr  goire et al., CNF (2023) 112594. R20
!CCOC*OOC=CH3OH+CO2+C2H4    7.58E13 0.0 5.773E4
!Notario et al.
CCOC*OOC=CH3OC2H5+CO2    9.76E13 0.0 6.758E4
!butanone Burke C2H5COCH3(+M)(=)CH3+C2H5CO(+M)
CCOC*OOC(+M)=CCOC*OOJ+CH3(+M)    9.13E18 -0.74 8.36E4
    LOW/1.323E103 -2.434E1 1.0803E5/
    TROE/8.8925E-2 2.069E2 9.9446E9 1.7861E9/
!------------------------------------------------------------
!Unimolecular decomposition of EMC (ethyl group)
!------------------------------------------------------------
!Unimolecular reaction is unknown
!A/2 DEC Nakamura
CJCOC*OOC+H=CCOC*OOC    5.0E13 0.0 0.0E0
!A/2 DEC Nakamura
CCJOC*OOC+H=CCOC*OOC    5.0E13 0.0 0.0E0
!A/2 DMC
!CCOC*OOCJ+H=CCOC*OOC    2.23E75 -18.85 1.21549E5
!ref: C.M. Gr  goire et al., CNF (2023) 112594. R26
!A/2 DMC but reaction put back in forward order, TAMU 2022
CCOC*OOC=CCOC*OOCJ+H    2.23E75 -18.85 1.21549E5
!Assumed the same as rate for ch3oc2h5(+m)(=)c2h5+ch3o(+m) from Yasunaga et al., Ethyl Methyl Ether, CNF, 158 6 1032-1036(2011).
CCOC*OOC(+M)=C2H5+COC*OOJ(+M)    8.3E23 -2.16 8.5095E4
    LOW/2.2581E78 -1.7381E1 9.776E4/
    TROE/3.8029E-1 1.4149E3 1.7911E1 3.7858E3/
!Assumed the same as rate for ch3oc2h5(+m)(=)c2h5o+ch3(+m) from Yasunaga et al., Ethyl Methyl Ether, CNF, 158 6 1032-1036(2011).
CCOC*OOC(+M)=CH3OCO+C2H5O(+M)    9.66E21 -1.56 8.4238E4
    LOW/8.3078E76 -1.6904E1 9.7016E4/
    TROE/1.4655E-4 8.5337E2 8.6126E0 3.2834E3/
!-----------------------------
!*** o2 additions to EMC   ***
!-----------------------------
!A/2 DEC
CCOC*OOC+O2=CJCOC*OOC+HO2    3.3E13 0.0 5.23E4
!A/2 DEC
CCOC*OOC+O2=CCJOC*OOC+HO2    2.2E13 0.0 4.82E4
!A/2 DMC
CCOC*OOC+O2=CCOC*OOCJ+HO2    1.535E13 0.08 5.17498E4
!------------------------------------
!***  radical H addition to EMC   ***
!------------------------------------
!A/2 DEC
CCOC*OOC+H=>COC*OOH+C2H5    1.895E16 -1.39 5.402E3
!--------------------------------------------------
!***  consumption of radicals from EMC (ethyl)  ***
!--------------------------------------------------
!DEC cjcoc*oocc=ccoc*ooj+c2h4
CJCOC*OOC=COC*OOJ+C2H4    2.28E11 0.667 2.35E4
!Analogy with CH3CH2COOCH2 = CH2O + C2H5CO from L.Zao et al. CNF2013
CCJOC*OOC=CH3OCO+CH3CHO    6.79E44 -10.36 3.9425E4
!PLOG/    100.0000     8.590E+017    -1.720     14572.0/
!---------------------------------------------------------------------------
!***  Unimolecular decomposition of methyl hydrogen carbonate : coc*ooh  ***
!---------------------------------------------------------------------------
!Notario coc*ooh =)ch3oh + co2 A/3
COC*OOH=>CH3OH+CO2    1.23E13 0.0 3.72E4
!-----------------------------------------------------------------
!***  o2 abstractions from Methyl hydrogen carbonate : coc*ooh ***
!-----------------------------------------------------------------
!DEC ccoc*ooh +o2 =)cjcoc*ooh + ho2
COC*OOH+O2=CJOC*OOH+HO2    3.0E13 0.0 5.23E4
!------------------------------------------------------------
!***  methyl hydrogen carbonate H-atom abstraction rxns   ***
!------------------------------------------------------------
! Rate rule for primary from Curran et al, n-heptane, C_F 114:149 (1998)
COC*OOH+OH=CJOC*OOH+H2O    5.25E9 0.97 1.59E3
! Rate rule for primary from nc7_38 LLNL mech
COC*OOH+H=CJOC*OOH+H2    9.4E4 2.75 6.28E3
! Rate rule for primary from nc7_38 LLNL mech
COC*OOH+CH3=CJOC*OOH+CH4    4.52E-1 3.65 7.154E3
! Rate rule for primary from nc7_38 LLNL mech
COC*OOH+O=CJOC*OOH+OH    9.65E4 2.68 3.716E3
!--------------------------------------------------------
!***  Radical addition to methyl hydrogen carbonate   ***
!--------------------------------------------------------
!DEC MHC reaction
COC*OOH+H=>HOC*OOH+CH3    3.79E16 -1.39 5.402E3
!--------------------------------------------------------
!***consumption pathways of ch3oc2h5 from K. Yasunaga,  et al. Combust. Flame, 158(2011) 1032-1036.
!--------------------------------------------------------
CH3OC2H5(+M)=C2H5+CH3O(+M)    8.3E23 -2.16 8.5095E4
    LOW/2.2581E78 -1.7381E1 9.776E4/
    TROE/3.8029E-1 1.4149E3 1.7911E1 3.7858E3/
CH3OC2H5(+M)=CH3+C2H5O(+M)    9.66E21 -1.56 8.4238E4
    LOW/8.3078E76 -1.6904E1 9.7016E4/
    TROE/1.4655E-4 8.5337E2 8.6126E0 3.2834E3/
CH3OC2H5(+M)=CH3+CH3OCH2(+M)    4.04E25 -2.61 9.0235E4
    LOW/4.2985E76 -1.6961E1 1.0226E5/
    TROE/1.0569E-3 8.3909E2 1.4175E10 2.6213E3/
CH3OC2H5(+M)=C2H4+CH3OH(+M)    5.0E13 0.0 6.52E4
    LOW/4.8995E85 -1.975E1 8.0657E4/
    TROE/9.0756E-2 3.2474E2 3.9073E11 5.3105E7/
CH3OC2H5+O2=C2H5OCH2+HO2    3.0E13 0.0 5.229E4
CH3OC2H5+O2=CH3OC2H4P+HO2    3.0E13 0.0 5.229E4
CH3OC2H5+O2=CH3OC2H4S+HO2    2.0E13 0.0 4.964E4
CH3OC2H5+OH=C2H5OCH2+H2O    1.38E0 3.94 3.05E3
CH3OC2H5+OH=CH3OC2H4P+H2O    5.28E9 0.97 1.586E3
CH3OC2H5+OH=CH3OC2H4S+H2O    1.132E3 2.93 4.038E3
CH3OC2H5+HO2=C2H5OCH2+H2O2    2.379E4 2.55 1.649E4
CH3OC2H5+HO2=CH3OC2H4P+H2O2    2.379E4 2.55 1.649E4
CH3OC2H5+HO2=CH3OC2H4S+H2O2    9.64E3 2.6 1.391E4
CH3OC2H5+CH3=C2H5OCH2+CH4    4.53E-1 3.65 7.154E3
CH3OC2H5+CH3=CH3OC2H4P+CH4    4.53E-1 3.65 7.154E3
CH3OC2H5+CH3=CH3OC2H4S+CH4    1.51E0 3.46 5.481E3
CH3OC2H5+O=C2H5OCH2+OH    9.81E5 2.43 4.75E3
CH3OC2H5+O=CH3OC2H4P+OH    9.81E5 2.43 4.75E3
CH3OC2H5+O=CH3OC2H4S+OH    5.52E5 2.45 2.83E3
CH3OC2H5+H=C2H5OCH2+H2    9.81E4 2.75 3.9E3
CH3OC2H5+H=CH3OC2H4P+H2    6.66E5 2.54 6.756E3
CH3OC2H5+H=CH3OC2H4S+H2    5.74E5 2.49 2.3E3
CH3OC2H5+CH3O=C2H5OCH2+CH3OH    2.169E11 0.0 6.458E3
CH3OC2H5+CH3O=CH3OC2H4P+CH3OH    2.169E11 0.0 6.458E3
CH3OC2H5+CH3O=CH3OC2H4S+CH3OH    1.45E11 0.0 4.571E3
CH3OC2H5+CH3O2=C2H5OCH2+CH3O2H    2.379E4 2.55 1.649E4
CH3OC2H5+CH3O2=CH3OC2H4P+CH3O2H    2.379E4 2.55 1.649E4
CH3OC2H5+CH3O2=CH3OC2H4S+CH3O2H    9.64E3 2.6 1.391E4
!Yasunaga et al. JPCA 114, 2010
C2H5OCH2=C2H5+CH2O    4.132E15 -0.88 1.63E4
CH3OC2H4S=CH3CHO+CH3    1.0E12 0.479 1.214E4
CH3OC2H4P=CH3O+C2H4    5.0E10 0.789 2.634E4
!--------------------------------------------------------
!***CC*OOH sub mechanism
!--------------------------------------------------------
!estimated
CH3CHO+OH=CC*OOH+H    5.0E11 0.0 0.0E0
!--------------------------------------------------------
!***consumption pathways of CC*OOH taken from M. Christensen and  A.A. Konnov Combust. Flame 170(2016) 12-29
!--------------------------------------------------------
CH3CO+OH+M=CC*OOH+M    1.0E22 -2.0 0.0E0
OCHO+CH3+M=CC*OOH+M    1.0E22 -2.0 0.0E0
CC*OOH=CH4+CO2    3.1E13 0.0 7.029999E4
CC*OOH=CH2CO+H2O    4.93E13 0.0 7.569999E4
CC*OOH=CH2C(OH)2    5.54E12 0.0 6.889999E4
CH2C(OH)2=CH2CO+H2O    1.04E13 0.0 4.51E4
CC*OOH+H=CH3CO2+H2    1.79E6 2.3 1.5215E4
CC*OOH+H=CJC*OOH+H2    1.68E4 2.9 7.376E3
CC*OOH+O=CH3CO2+OH    8.5E5 2.1 9.88E3
CC*OOH+O=CJC*OOH+OH    2.3E4 2.93 7.04E3
CC*OOH+OH=CH3CO2+H2O    2.12E-4 4.8 -3.949E3
CC*OOH+OH=CJC*OOH+H2O    4.4E0 3.8 -7.25E2
CC*OOH+HO2=CH3CO2+H2O2    1.41E-2 4.2 2.0862E4
CC*OOH+HO2=CJC*OOH+H2O2    4.02E-6 5.3 1.5153E4
CC*OOH+CH3=CH3CO2+CH4    9.3E1 3.0 1.0773E4
CC*OOH+CH3=CJC*OOH+CH4    2.14E-1 4.0 8.222E3
!CH3CO2=CH3+CO2    2.196E11 0.294 4.58E3
CH2CO+OH=CJC*OOH    4.0E12 0.0 0.0E0
CJC*OOH+H=CH2CO+H2O    1.0E14 0.0 0.0E0
CH3CO2+H=CH2CO+H2O    1.0E14 0.0 0.0E0
!CH3OC2H5 SUB MECHANISM
!Estimated
!ref: C.M. Gr  goire et al., CNF (2023) 112594. R24
!CH3O+C2H5=CH3OC2H5    1.0E13 0.0 0.0E0
!--------------------------------------------------------
!***DMC taken from Alexandrino Combust. Flame 188 (2018) 212-226
!--------------------------------------------------------
! dmc reactions (Sun et al. 2016)
!unimolecular reactions
!COC*OOC=CH3OCH3+CO2    8.0E54 -12.13 8.9326E4
!    PLOG/4.0E-2 8.0E54 -1.213E1 8.9326E4/
!    PLOG/1.0E-1 4.9E51 -1.113E1 8.8119E4/
!    PLOG/5.0E-1 6.03E45 -9.32E0 8.5755E4/
!    PLOG/1.0E0 1.49E43 -8.53E0 8.4667E4/
!    PLOG/1.0E1 6.51E39 -7.4E0 8.4604E4/
!    PLOG/1.0E2 1.23E34 -5.64E0 8.274E4/
!    PLOG/1.0E3 8.7E26 -3.51E0 7.9326E4/
! Modified by kanayama (ver3.1.0_modi01): Fitted at 1 atm
!Zhang et al., CNF 183 (2017) 30-38. Fitted 2-para at 1 atm
COC*OOC=CH3OCH3+CO2    2.45E14 0.0 7.26937E4
!COC*OOC = COC*OOJ+CH3       2.86E+75 -17.58 112569.  !Used that of Hu et al. 2015
!PLOG / 0.04   2.86E+75 -17.58 112569./
!PLOG / 0.1    7.95E+72 -16.71 112126./
!PLOG / 0.5    1.13E+67 -14.82 110484./
!PLOG / 1.     1.29E+64 -13.89 109488./
!PLOG / 10.    9.42E+59 -12.43 110018./
!PLOG / 100.   3.51E+52 -10.08 108107./
!PLOG / 1000.  8.70E+26 -3.51 79326./
COC*OOC=CH3OCHO+CH2O    5.25E70 -17.56 1.13831E5
    PLOG/4.0E-2 5.25E70 -1.756E1 1.13831E5/
    PLOG/1.0E-1 2.08E68 -1.672E1 1.13583E5/
    PLOG/5.0E-1 3.12E62 -1.48E1 1.12168E5/
    PLOG/1.0E0 2.82E59 -1.383E1 1.11215E5/
    PLOG/1.0E1 2.6E55 -1.234E1 1.1228E5/
    PLOG/1.0E2 2.87E47 -9.79E0 1.10604E5/
    PLOG/1.0E3 1.29E36 -6.37E0 1.05853E5/
COC*OOC=COC*OOCH+H2    1.8E73 -18.28 1.18267E5
    PLOG/4.0E-2 1.8E73 -1.828E1 1.18267E5/
    PLOG/1.0E-1 4.2E71 -1.762E1 1.1856E5/
    PLOG/5.0E-1 5.79E66 -1.593E1 1.17952E5/
    PLOG/1.0E0 8.87E63 -1.5E1 1.1726E5/
    PLOG/1.0E1 1.61E60 -1.353E1 1.18984E5/
    PLOG/1.0E2 1.43E52 -1.09E1 1.1784E5/
    PLOG/1.0E3 7.95E39 -7.16E0 1.13095E5/
COC*OOC=COC*OOCJ+H    4.46E75 -18.85 1.21549E5
    PLOG/4.0E-2 4.46E75 -1.885E1 1.21549E5/
    PLOG/1.0E-1 6.15E74 -1.84E1 1.22252E5/
    PLOG/5.0E-1 1.15E71 -1.7E1 1.22328E5/
    PLOG/1.0E0 4.18E68 -1.617E1 1.21887E5/
    PLOG/1.0E1 1.47E65 -1.476E1 1.2386E5/
    PLOG/1.0E2 1.73E57 -1.214E1 1.22881E5/
    PLOG/1.0E3 9.01E44 -8.4E0 1.1818E5/
COC*OOC=CH3OCO+CH3O    3.63E79 -19.34 1.2314E5
    PLOG/4.0E-2 3.63E79 -1.934E1 1.2314E5/
    PLOG/1.0E-1 8.61E78 -1.897E1 1.23884E5/
    PLOG/5.0E-1 3.83E75 -1.769E1 1.24058E5/
    PLOG/1.0E0 1.99E73 -1.691E1 1.2366E5/
    PLOG/1.0E1 4.15E69 -1.545E1 1.25251E5/
    PLOG/1.0E2 4.44E61 -1.285E1 1.23935E5/
    PLOG/1.0E3 6.85E49 -9.26E0 1.19185E5/
! H-ATOM ABSTRACTION
!COC*OOC+H=COC*OOCJ+H2    8.73E4 2.827 6.7518E3
!ref: C.M. Gr  goire et al., CNF (2023) 112594. R2
!  mech 1.17 /2 mathieu ! TA -R2- mod. Peukert
COC*OOC+H=COC*OOCJ+H2    4.365E4 2.827 6.7518E3
COC*OOC+O=COC*OOCJ+OH    1.13E4 2.924 4.6456E3
COC*OOC+O2=COC*OOCJ+HO2    3.07E13 0.08 5.17498E4
!COC*OOC+OH=COC*OOCJ+H2O    1.77E13 0.054 3.3405E3
!ref: C.M. Gr  goire et al., CNF (2023) 112594. R3
!*3 TA -R3- mod. Dooley
COC*OOC+OH=COC*OOCJ+H2O    5.31E13 0.054 3.3405E3
COC*OOC+CH3=COC*OOCJ+CH4    5.82E-1 3.7 6.8238E3
COC*OOC+HO2=COC*OOCJ+H2O2    1.13E5 2.44 1.65943E4
COC*OOC+CH3O2=COC*OOCJ+CH3O2H    1.13E5 2.44 1.65943E4
COC*OOC+CH3O=COC*OOCJ+CH3OH    9.18E9 0.45 4.8236E3
COC*OOC+C2H3=COC*OOCJ+C2H4    2.0E11 0.0 1.04E4
COC*OOC+C2H5=COC*OOCJ+C2H6    2.0E11 0.0 1.04E4
COC*OOC+HCO=COC*OOCJ+CH2O    2.05E5 2.5 1.663E4
COC*OOC+CH3OCO=COC*OOCJ+CH3OCHO    2.0E11 0.0 1.04E4
! consumption of radicals formed from dmc:
!ch3oco + ch2o = coc*oocj            1.06e+11 0.0   7350.0  ! from glaude's model
!ch3o + co2 = coc*ooj                1.000e+11 0.00 9.20e+03! from glaude's model
COC*OOCJ=CH3OCO+CH2O    5.597E12 0.625 1.514E4 !Takahashi
COC*OOJ=CH3O+CO2    1.606E14 0.087 1.635E4 !Takahashi
!Used that of Aramco2.0 mechanism
!CH3OCO=CH3+CO2    6.63E7 -0.07 7.8847E3
!    PLOG/6.6E-3 6.63E7 -7.0E-2 7.8847E3/
!    PLOG/3.95E-2 2.21E8 0.0E0 7.8357E3/
!    PLOG/9.21E-2 5.12E8 0.0E0 7.9287E3/
!    PLOG/2.632E-1 9.56E8 5.0E-2 7.9379E3/
!    PLOG/1.0E0 1.89E9 1.3E-1 7.9743E3/
!    PLOG/1.0E1 1.06E10 1.8E-1 8.3775E3/
!Replaced by reaction from donor mechanism
!Used that of Aramco2.0 mechanism
!CH3OCO=CH3O+CO    9.69E-2 2.4 2.37457E4
!    PLOG/6.6E-3 9.69E-2 2.4E0 2.37457E4/
!    PLOG/3.95E-2 1.61E-3 3.08E0 2.07681E4/
!    PLOG/9.21E-2 3.41E-1 2.53E0 2.20817E4/
!    PLOG/2.632E-1 2.75E-2 2.93E0 1.97249E4/
!    PLOG/1.0E0 6.11E-2 2.95E0 1.77501E4/
!    PLOG/1.0E1 1.34E0 2.76E0 1.32868E4/
! radical recombination
! estimated
COC*OOCJ+CH3=>COC*OOJ+C2H5    1.0E13 0.0 0.0E0
!Hu et al. 2015
!2*mb
!troe fall-off reaction
!COC*OOC(+M)=COC*OOJ+CH3(+M)    2.552E23 -1.99 8.81E4
!    LOW/1.744E73 -1.596E1 8.532E4/
!    TROE/2.1857E-1 1.0E0 6.3755E3 8.213E9/
!ref: C.M. Gr  goire et al., CNF (2023) 112594. R1
!Hu et al. 2015
!2*mb *1.75 mathieu ! 2*MB*1.54 mathieu ! TA -R1-
!trOe fall-Off reaCtiOn
COC*OOC(+M)=COC*OOJ+CH3(+M)    3.941E23 -1.99 8.81E4
    LOW/3.052E73 -1.596E1 8.532E4/
    TROE/2.1857E-1 1.0E0 6.3755E3 8.213E9/
!
!
!--------------------------------------------------------
! Sub-mechanism of ethylene carbonate (EC) pyrolysis
!--------------------------------------------------------
!
!--------------------------------------------------------
! Unimolecular decompostion reactions of EC
!--------------------------------------------------------
!ref: K. Kanayama et al., CNF (2022) 112359.
CY(COC*OOC)=CH3CHO+CO2                    4.69E+11 0.8629188 65418.7028 ! k calculated using gpop (300-3000K, HPL)
CY(COC*OOC)=C2H4O1-2+CO2                  4.10E+12 0.6432459 74298.4211 ! k calculated using gpop (300-3000K, HPL)
CY(COC*OOC)=C2H3OH+CO2                    4.21E+11 0.7585555 94650.2506 ! k calculated using gpop (300-3000K, HPL)

!ver3.0.0: Add #2; Analogy to 1,3-dioxolane, ref: A. Wildenburg et al., PCI (2021) 543-53.
CY(CJOC*OOC)+H=CY(COC*OOC)               1.00E+14   0.00       0.0 ! [DEB2017]

!Bimolecular initiation
!ver3.1.1: Analogy to 1,3-dioxolane, ref: A. Wildenburg et al., PCI (2022) in press.
CY(COC*OOC)+O2=CY(CJOC*OOC)+HO2           2.509E-6 5.486 4.38911E4 ! [CAL2022] Malte A*1

!ver3.0.0: Not add #3; Analogy to 1,3-dioxolane, ref: A. Wildenburg et al., PCI (2021) 543-53.
!Direct oxidation (R+O2=Olefin+HO2)
!CY(CJOC*OOC)+O2=CY(OC*OOC*C)+HO2           1.07E+00    3.71  7322.0 ! [BUG2015] -2kcal for BDE variation

!--------------------------------------------------------
! H-atom abstraction reactions of EC
!--------------------------------------------------------
!ver2.2.0a: Analogy to 1,3-dioxolane, ref: A. Wildenburg et al., PCI (2021) 543?E53.
!CY(COC*OOC)+OH=CY(CJOC*OOC)+H2O    2.5E12 0.0 1.59E2    ! [DAG1990]
!ver3.1.1: Analogy to 1,3-dioxolane, ref: A. Wildenburg et al., PCI (2022) in press.
CY(COC*OOC)+OH=CY(CJOC*OOC)+H2O    1.3E12 0.22 1.7207E3   ! [CAL2022] hot reaction
    PLOG/1.0E-2 2.206E11 2.71E-1 4.71E2/      ! 500.0-2200.0K; unacc.rate 5.26e+10; fit.err 3.38e-02
    PLOG/1.0E-1 1.613E13 -1.86E-1 1.6986E3/   ! 500.0-2200.0K; unacc.rate 5.64e+10; fit.err 1.92e-02
    PLOG/1.0E0 1.3E12 2.2E-1 1.7207E3/        ! 500.0-2200.0K; unacc.rate 8.53e+10; fit.err 1.46e-02
    PLOG/1.0E1 4.062E10 7.08E-1 1.2772E3/     ! 500.0-2200.0K; unacc.rate 2.08e+11; fit.err 5.95e-03
    PLOG/1.0E2 1.969E9 1.122E0 8.228E2/       ! 500.0-2200.0K; unacc.rate 2.77e+11; fit.err 5.06e-03

!CY(COC*OOC)+H=CY(CJOC*OOC)+H2    6.86E5 2.32 3.8108E3   ! [KRO2019]
CY(COC*OOC)+H=CY(CJOC*OOC)+H2    5.462E11 0.699 5.8298E3   ! [CAL2022] hot reaction
    PLOG/1.0E-2 2.092E11 6.04E-1 4.476E3/     ! 500.0-2200.0K; unacc.rate 5.29e+11; fit.err 1.28e-02
    PLOG/1.0E-1 9.494E12 2.09E-1 5.6334E3/    ! 500.0-2200.0K; unacc.rate 4.58e+11; fit.err 1.17e-02
    PLOG/1.0E0 5.462E11 6.99E-1 5.8298E3/     ! 500.0-2200.0K; unacc.rate 3.84e+10; fit.err 3.96e-03
    PLOG/1.0E1 2.138E9 1.476E0 5.1124E3/      ! 500.0-2200.0K; unacc.rate 2.23e+11; fit.err 6.54e-03
    PLOG/1.0E2 2.428E7 2.096E0 4.4932E3/      ! 500.0-2200.0K; unacc.rate 1.31e+12; fit.err 9.12e-03

CY(COC*OOC)+O=CY(CJOC*OOC)+OH    2.01E1 3.68 -1.65E3   ! [EST2019]

!CY(COC*OOC)+CH3=CY(CJOC*OOC)+CH4    1.9E2 2.77 7.1756E3   ! [KRO2019]
CY(COC*OOC)+CH3=CY(CJOC*OOC)+CH4    2.083E7 1.477 9.2461E3   ! [CAL2022] hot reaction
    PLOG/1.0E-2 4.718E6 1.304E0 7.3301E3/     ! 500.0-2200.0K; unacc.rate 1.80e+10; fit.err 1.99e-02
    PLOG/1.0E-1 5.309E6 1.439E0 7.7106E3/     ! 500.0-2200.0K; unacc.rate 1.44e+10; fit.err 1.37e-02
    PLOG/1.0E0 2.083E7 1.477E0 9.2461E3/      ! 500.0-2200.0K; unacc.rate 6.00e+08; fit.err 6.44e-03
    PLOG/1.0E1 3.043E4 2.422E0 8.5594E3/      ! 500.0-2200.0K; unacc.rate 4.22e+09; fit.err 8.07e-03
    PLOG/1.0E2 3.356E2 3.074E0 8.1165E3/      ! 500.0-2200.0K; unacc.rate 3.84e+10; fit.err 1.15e-02

!CY(COC*OOC)+HO2=CY(CJOC*OOC)+H2O2    3.82E-2 4.23 9.023E3   ! [MEN2014]
CY(COC*OOC)+HO2=CY(CJOC*OOC)+H2O2    1.8705E8 1.327 1.58147E4   ! [CAL2022] a*1.5 hot reaction
    PLOG/1.0E-2 3.9435E8 9.94E-1 1.46722E4/   ! 500.0-2200.0K; unacc.rate 3.18e+09; fit.err 1.17e-02
    PLOG/1.0E-1 7.098E9 7.25E-1 1.56903E4/    ! 500.0-2200.0K; unacc.rate 2.67e+09; fit.err 1.13e-02
    PLOG/1.0E0 1.8705E8 1.327E0 1.58147E4/    ! 500.0-2200.0K; unacc.rate 1.31e+08; fit.err 8.78e-04
    PLOG/1.0E1 2.547E5 2.246E0 1.49231E4/     ! 500.0-2200.0K; unacc.rate 8.26e+08; fit.err 7.83e-03
    PLOG/1.0E2 1.4603E3 2.957E0 1.41909E4/    ! 500.0-2200.0K; unacc.rate 7.26e+09; fit.err 1.04e-02

CY(COC*OOC)+CH3O2=CY(CJOC*OOC)+CH3O2H    2.55E-2 4.23 9.023E3   ! [MEN2014] A/1.5
CY(COC*OOC)+CH3O=CY(CJOC*OOC)+CH3OH      3.33E0  3.71 4.23E2    ! [EST2019]
CY(COC*OOC)+O2CHO=CY(CJOC*OOC)+HO2CHO    7.24E-1 3.98 9.058E3   ! [EST2019]
CY(COC*OOC)+OCHO=CY(CJOC*OOC)+HOCHO      1.0E13  0.0  1.769E4   ! [EST2019]
CY(COC*OOC)+C2H5=CY(CJOC*OOC)+C2H6       2.33E5  1.84 9.4511E3  ! [KRO2019]

!ver2.2.0b: Analogy to tetrahydrofuran, ref: Y. Fenard et al., CNF (2018) 252?E69.
!CY(COC*OOC)+OH(=)CY(CJOC*OOC)+H2O          6.93E+11  0.41    213.6 !GIR2016
!CY(COC*OOC)+H(=)CY(CJOC*OOC)+H2            1.16E+07  2.0154 3203.8013 ! MARCO abinitio T
!CY(COC*OOC)+O(=)CY(CJOC*OOC)+OH            6.80E+08  1.5     385.0 !VER2015
!CY(COC*OOC)+CH3(=)CY(CJOC*OOC)+CH4         8.37E-04  4.60  4113.80 ! MARCO abinitio TS_
!CY(COC*OOC)+HO2(=)CY(CJOC*OOC)+H2O2        7.79E+00  3.53  7890.0  ! CHA 2MTHF TST with Exact Solution for !Torsional Motions
!CY(COC*OOC)+CH3O2(=)CY(CJOC*OOC)+CH3O2H    6.00E+12  0.00  17500.0 ! ME 58 CN
!CY(COC*OOC)+CH3O(=)CY(CJOC*OOC)+CH3OH      2.90E+11  0.00  4500.0  ! ME 56 CN
!CY(COC*OOC)+HCO=CY(CJOC*OOC)+CH2O          2.20E+07  1.90  17000.0 ! ME 52 CN
!CY(COC*OOC)+CH2OH=)CY(CJOC*OOC)+CH3OH      1.20E+02  2.95  12000.0 ! ME 54 CN
!CY(COC*OOC)+C2H5(=)CY(CJOC*OOC)+C2H6       4.00E+11  0.00  11000.0 ! ME 60 CN

!--------------------------------------------------------
!Ring-opening reactions (beta-scission) of ec-radical
!--------------------------------------------------------
!upper pathways
!1-5 breaking beta-scission (radical site : 4) -) dissociation channel
!ver2.2.3: k calculated using gpop-tool (G4) for 300-3000K (HPL)
CY(CJOC*OOC)=CH2CHO+CO2    4.914E12 0.335 2.0903E4    ! k calculated using gpop (300-3000K, HPL)

!lower pathways
!2-3 breaking beta-scission (radical site : 4)
!ver2.2.3: k calculated using gpop-tool (G4) for 300-3000K (HPL)
CY(CJOC*OOC)=O*CCOCJ*O     1.06E13 0.279 3.37312E4    ! k calculated using gpop (300-3000K, HPL)

!post-ring open reactions
!ver2.2.5: Taken from A. Wildenburg et al., PCI (2021) 543?E53. (= O*CCO(C)*O)
!O*CCOCJ*O=CO2+CH2CHO    8.69E17 -1.81 1.36567E4   ! [AM 3.0] as CH3OCO=CH3+CO2 (HPL)
!O*CCOCJ*O=CO+OCH2CHO    1.56E19 -1.86 1.53391E4   ! [SAK2017]
!ver3.1.1: Analogy to 1,3-dioxolane (O*CJOCC), ref: A. Wildenburg et al., PCI (2022) in press.
O*CCOCJ*O=CH2CHO+CO2    6.633E28 -5.616E0 1.82157E4   ! [CAL2022] 500.0-2200.0K; fit err.: 2.62e-03
    PLOG/1.0E-2 1.762E21 -3.971E0 1.33446E4/   ! 500.0-800.0K; fit err.: 4.26e-03
    PLOG/1.0E-1 4.041E26 -5.285E0 1.61195E4/   ! 500.0-800.0K; fit err.: 4.09e-03
    PLOG/1.0E0 6.633E28 -5.616E0 1.82157E4/    ! 500.0-900.0K; fit err.: 6.55e-03
    PLOG/1.0E1 6.247E28 -5.295E0 1.97153E4/    ! 500.0-1000.0K; fit err.: 4.21e-03
    PLOG/1.0E2 1.351E24 -3.654E0 1.90778E4/    ! 500.0-1400.0K; fit err.: 3.37e-03
O*CCOCJ*O=OCH2CHO+CO    1.096E27 -5.216E0 2.34771E4   ! [CAL2022] 500.0-2200.0K; fit err.: 5.81e-03
    PLOG/1.0E-2 4.052E4 7.55E-1 1.812E4/       ! 500.0-800.0K; fit err.: 2.64e-03
    PLOG/1.0E-1 4.583E16 -2.58E0 1.98784E4/    ! 500.0-800.0K; fit err.: 3.35e-03
    PLOG/1.0E0 1.096E27 -5.216E0 2.34771E4/    ! 500.0-900.0K; fit err.: 7.40e-03
    PLOG/1.0E1 4.594E33 -6.689E0 2.76014E4/    ! 500.0-1000.0K; fit err.: 7.46e-03
    PLOG/1.0E2 9.528E30 -5.442E0 2.85584E4/    ! 500.0-1400.0K; fit err.: 9.03e-03
OCH2CHO=CH2O+HCO        1.0E11   0.0   1.19E4     ! [SAK2017]


!!!!!!!!!!!!!!!!!!!
! H/F/O CHEMISTRY !
!!!!!!!!!!!!!!!!!!!

!HF+M<=>H+F+M                                3.120E+13     0.000    99330.2 ! TROUBLESOME, WHY ??
H+F+M<=>HF+M                                 1.451E+22    -2.000        0.0 ! JENSEN 1978
HE/0.83/ CO/1.90/ CH4/2.00/ H2/2.50/ C2H6/3.00/ CO2/3.80/ H2O/12.00/ 
H2+F<=>H+HF                                 6.600E+11     0.700      525.8    !BURGESS ET AL. 2022
!HF+H<=>F+H2                                 1.650E+12     0.600    32505.0 ! Cohen and Westberg, J. Phys. Chem. Ref. Data, 1983, Vol. 12
OH+F<=>O+HF                                 1.400E+12     0.500        0.0    !BURGESS ET AL. 2022
HO2+F<=>O2+HF                               2.900E+12     0.500        0.0     !BURGESS ET AL. 2022
H2O+F<=>OH+HF                               1.300E+08     1.600        -1099.4  !BURGESS ET AL. 2022
!H2O+F<=>OH+HF                               5.072E+07     1.720    -1395.9 ! Nguyen et al., J. Phys. Chem. A 2013, 117, 8864   8872
H2O2+F<=>HO2+HF                             1.730E+12     0.500        0.0

!!!!!!!!!!!!!!!!!!!!!!
! FLUOROMETHANE CH3F !
!!!!!!!!!!!!!!!!!!!!!!

! Decompositions
!CH2(S)+HF<=>CH3F                            1.910E+23    -3.620     1780.5
!CH2F+H<=>CH3F                               3.030E+21    -3.380     3459.7

CHF+H2<=>CH3F                               2.250E+17    -2.850    13002.2

CH3F<=>CH2(S)+HF                             2.550E+15     0.000    92504.2 ! Matsugi, Physical Chemistry Chemical Physics, 2018, Vol. 20(22), 15128   15138
PLOG /   0.00987  1.060E+45    -9.310   105719.0 /
PLOG /   0.09870  2.520E+45    -9.132   107269.1 /
PLOG /   0.98700  9.110E+44    -8.746   109017.8 /
PLOG /   9.87000  6.620E+42    -7.927   109852.4 /
PLOG / 200.00000  2.550E+15     0.000    92504.2 /

CH3F<=>CH2F+H                               2.690E+21    -1.417   104963.9 ! Matsugi, Physical Chemistry Chemical Physics, 2018, Vol. 20(22), 15128   15138
PLOG /   0.00987   6.050E+37    -7.600   116032.6 /
PLOG /   0.09870   1.130E+41    -8.171   114085.2 /
PLOG /   0.98700   4.950E+44    -8.767   115655.0 /
PLOG /   9.87000   1.440E+45    -8.533   117761.5 /
PLOG / 200.00000   2.690E+21    -1.417   104963.9 /

! H-Abstraction

!CH3F+H<=>CH2F+H2                            2.700E+03     3.000     5299.9
!CH3F+O<=>CH2F+OH                            6.500E+07     1.500     7000.9
!CH3F+OH<=>CH2F+H2O                          2.600E+08     1.500     2941.1

CH3F+H<=>CH2F+H2                            2.280E+05     2.630     8293.3 ! Sharma et al. J. Phys. Chem. A 2023, 127, 1499-1511
CH3F+O<=>CH2F+OH                            1.190E+03     3.140     4708.3 ! Sharma et al. J. Phys. Chem. A 2023, 127, 1499-1511
CH3F+OH<=>CH2F+H2O                          1.930E+05     2.370     1470.5 ! Matsugi and Shiina, Bull. Chem. Soc. Jpn. (2014) Vol. 87(8) pp. 890-901

CH2F+H2O2<=>CH3F+HO2                        1.200E+10     0.000     -600.1
CH3F+CH3<=>CH2F+CH4                         1.500E+11     0.000    11400.6
CH3F+C2H3<=>CH2F+C2H4                       1.500E+11     0.000    10301.6
CH2F+CH2O<=>HCO+CH3F                        5.540E+03     2.810     8300.5
CH2F+HCO<=>CO+CH3F                          9.000E+13     0.000        0.0

CH3F+CF3<=>CH2F+CHF3                        1.350E+12     0.000    11201.8

!CH3F+H<=>CH3+HF                             2.750E+14     0.000    31403.7

!!!!!!!!!!!!!!!!!!!!!!!!!
! DIFLUOROMETHANE CH2F2 !
!!!!!!!!!!!!!!!!!!!!!!!!!

! Decompositions

CH2F2(+M)<=>CHF+HF(+M)                      2.250E+15     0.000    81809.7 !BURGESS ET AL. 2022
LOW /  5.330E+25  -8.635    87814.0 /
TROE /  0.1200 100.0  24000.0 467581761.0  /

CHF+HF<=>CH2F2                              3.640E+24    -4.260     4059.8
CF2+H2<=>CH2F2                              1.700E+06    -0.710    40904.5
CHF2+H<=>CH2F2                              2.750E+06    -0.320     7690.5

! H-Abstraction

!CH2F2+H<=>CHF2+H2                           1.650E+03     3.000     5599.9
!CH2F2+O<=>CHF2+OH                           2.250E+07     1.500     6100.7
!CH2F2+OH<=>CHF2+H2O                         2.800E+07     1.700     2539.6

CH2F2+H<=>CHF2+H2                           2.490E+15     0.000     14947.1 ! !BURGESS ET AL. 2022
CH2F2+O<=>CHF2+OH                           1.860E+14     0.000     13460.5 ! !BURGESS ET AL. 2022
CH2F2+OH<=>CHF2+H2O                         1.680E+13     0.000     7191.5    !BURGESS ET AL. 2022
CHF2+H2O2<=>CH2F2+HO2                       1.200E+10     0.000     -600.1
CH2F2+CH3<=>CHF2+CH4                        8.700E+10     0.000    10200.3
CH2F2+C2H3<=>CHF2+C2H4                      9.000E+10     0.000     9200.7
CHF2+CH2O<=>HCO+CH2F2                       5.540E+03     2.810     7801.7
CHF2+HCO<=>CO+CH2F2                         9.000E+13     0.000        0.0

CH2F2+CH2F<=>CHF2+CH3F                      9.000E+10     0.000    14001.8
CH2F2+CF3<=>CHF2+CHF3                       7.200E+11     0.000    11201.8

!CH2F2+H<=>CH2F+HF                           5.500E+13     0.000    34104.3

!!!!!!!!!!!!!!!!!!!!!!!!!
! TRIFLUOROMETHANE CHF3 !
!!!!!!!!!!!!!!!!!!!!!!!!!

! Decompositions

CHF3+M<=>CF2+HF+M                           2.3900E+30   -4.000    69057.2

! H-Abstraction
CHF3+H<=>CF3+H2                             1.250E+05     2.650    10707.46 ! Sharma et al. J. Phys. Chem. A 2023, 127, 1499-1511
!CHF3+H<=>CF3+H2                             3.670E+04     2.740    10114.8 ! Matsugi and Shiina, Bull. Chem. Soc. Jpn. (2014) Vol. 87(8) pp. 890-901
CHF3+O<=>CF3+OH                             1.600E+03     3.080     10038 ! Sharma et al. J. Phys. Chem. A 2023, 127, 1499-1511
CHF3+OH<=>CF3+H2O                           1.390E+03     2.830     2702.6 ! Matsugi and Shiina, Bull. Chem. Soc. Jpn. (2014) Vol. 87(8) pp. 890-901

!!CF3+H2<=>CHF3+H                             6.300E+01     3.000     5299.9
!CHF3+H<=>CF3+H2                             3.760E+13     0.000    13100.0 ! Saso et al., Combust. Flame 114 (1998) 457   468
!!CHF3+O<=>CF3+OH                             1.000E+08     1.500     9250.4
!CHF3+O<=>CF3+OH                             3.070E+14     0.000    18951.0 ! Fernandez and Fontijn, J. Phys. Chem. A 105 (2001) 8196   8199
!CHF3+OH<=>CF3+H2O                           5.770E+06     1.800     4292.4
CF3+H2O2<=>CHF3+HO2                         1.200E+10     0.000     -600.1
CF3+CH4<=>CHF3+CH3                          8.340E+11     3.000    10921.7
CF3+C2H4<=>CHF3+C2H3                        8.000E+11     3.000    12000.7
CF3+CH2O<=>HCO+CHF3                         1.172E+01     3.540     4739.0 !UPDATED THIS STUDY 
CF3+HCO<=>CO+CHF3                           9.000E+13     0.000        0.0

!CHF3+H<=>CHF2+HF                            8.000E+13     0.000    40304.4

!!!!!!!!!!!!!!!!!!!!!!!!!!
! TETRAFLUOROMETHANE CF4 !
!!!!!!!!!!!!!!!!!!!!!!!!!!

! Decompositions

CF3+F<=>CF4                                 1.600E+39    -7.900     8950.3

! H-Abstraction

!CF4+H<=>CF3+HF                              1.100E+15     0.000    44604.7

!!!!!!!!!!!!!!!!
! CH2F RADCIAL !
!!!!!!!!!!!!!!!!

! Activated decompositions
CH2F+H<=>CH2(S)+HF                          8.190E+15    -0.630      504.7
CH2F+H<=>CHF+H2                             5.210E+08     1.160      999.6

CH2F+HCO<=>CH2CO+HF                         2.700E+13     0.000        0.0

CH2F+O2=>CHFO+O+H                           2.260E+09     1.140    28502.4
CH2F+O<=>CHFO+H                             5.700E+13     0.000        0.0
CH2F+OH<=>CH2O+HF                           2.500E+13     0.000        0.0
CH2F+HO2<=>CH3F+O2                          3.000E+12     0.000        0.0
CH2F+HO2=>CHFO+OH+H                         1.500E+13     0.000        0.0


CH2(S)+HF<=>CHF+H2                          2.080E+07     1.270     8330.3
CH3+F<=>CH2(S)+HF                           1.620E+16    -0.880     -981.7
CH3+F<=>CH2F+H                              1.360E+12    -0.390     -264.3

!!!!!!!!!!!!!!!!
! CHF2 RADCIAL !
!!!!!!!!!!!!!!!!

CHF2+H<=>CHF+HF                             6.500E+13     0.000      0.000	!BURGESS ET AL. 2022
CHF2+H<=>CF2+H2                             5.500E+03     2.420     -419.3

CHF2+HCO<=>CHFCO+HF                         2.700E+13     0.000        0.0

CHF2+O2=>CF2O+O+H                           2.260E+09     1.140    16501.7
CHF2+O2=>CF2O+OH			    1.500E+7      1.0      0.0000	!BURGESS ET AL. 2022
CHF2+O<=>CF2O+H                             3.700E+13     0.000        0.0
CHF2+OH<=>CHFO+HF                           5.000E+13     0.000        0.0
CHF2+HO2<=>CH2F2+O2                         1.300E+13     0.000        5019	!BURGESS ET AL. 2022
CHF2+HO2=>CF2O+OH+H                         1.500E+13     0.000        0.0

!!!!!!!!!!!!!!!!
! CH2F RADCIAL !
!!!!!!!!!!!!!!!!

CH2F+F<=>CHF+HF                             5.000E+13     0.000        0.0

!!!!!!!!!!!!!!!!
! CHF RADCIAL  !
!!!!!!!!!!!!!!!!

CHF+HF<=>CF2+H2                             5.770E+06     1.350    17902.7
CHF+H2O<=>CH2O+HF                           5.000E+12     0.000     6453	!BURGESS ET AL. 2022
CHF+O2<=>CHFO+O                             3.400E+13     0.000    7887.0	!BURGESS ET AL. 2022
CHF+O<=>CO+HF                               9.000E+13     0.000        0.0	!BURGESS ET AL. 2022
CHF+OH<=>HCO+HF                             4.000E+12     0.000        0.0
CHF+OH<=>CHFO+H                             2.000E+13     0.000        0.0
CHF+HO2<=>CHFO+OH                           1.000E+13     0.000        0.0
CHF+HO2<=>CH2F+O2                           2.000E+12     0.000        0.0
CHF+F=>CF+HF				    1.000E+13     0.000        0.0	!BURGESS ET AL. 2022

CHF+H<=>CH+HF                               2.000E+14     0.000        0.0	!BURGESS ET AL. 2022
!CHF+H<=>CH+HF                               6.400E+13     0.000        0.0 ! Francisco, J. Chem. Phys. 111 (1999) 3457   3463
CHF+H<=>CF+H2                               1.000E+14     0.000        0.0 ! Francisco, J. Chem. Phys. 111 (1999) 3457   3463
CHF+CH2O<=>HCO+CH2F                         1.000E+13     0.000    15001.4
CHF+CH2O<=>CH2CO+HF                         1.000E+13     0.000    15001.4
CHF+HCO<=>CO+CH2F                           2.000E+13     0.000    15001.4

!!!!!!!!!!!!!!!!
! CF3 RADCIAL  !
!!!!!!!!!!!!!!!!

CF3+H<=>CF2+HF                              2.6500E+13     0.000        0.0   ! Takahashi et al., 1998, J. Phys. Chem. A 1998, 102, 8339-8348

CF3+HCO<=>CF2CO+HF                          2.700E+13     0.000        0.0

CF3+O2<=>CF3O+O                             2.260E+09     1.140    21501.5
CF3+O<=>CF2O+F                              1.540E+13     0.000        0.0   ! Takahashi et al., 1998, J. Phys. Chem. A 1998, 102, 8339-8348
CF3+OH<=>CF2O+HF                            2.000E+13     0.000        0.0
CF3+HO2<=>CHF3+O2                           2.000E+12     0.000        0.0
CF3+HO2=>CF3O+OH                            1.000E+13     0.000        0.0

!!!!!!!!!!!!!!!!
! CF2 RADCIAL  !
!!!!!!!!!!!!!!!!

CF2+H2O<=>CHFO+HF                           5.000E+12     0.000    25003.0
CF2+O2<=>CF2O+O                             1.700E+13     0.000    26529.0	!BURGESS ET AL. 2022
!CF2+O<=>CFO+F                               7.000E+13     0.000      999.6
CF2+O<=>CFO+F                               2.450E+13     0.000        0.0 ! Yamamori et al., J. Phys. Chem. A 103 (1999) 8803   8811
CF2+OH<=>CFO+HF                             2.000E+12     0.000     0.0000	!BURGESS ET AL. 2022
CF2+OH<=>CF2O+H                             2.100E+11     0.500     0.0000	!BURGESS ET AL. 2022
CF2+HO2<=>CF2O+OH                           1.000E+13     0.000     3499.5
CF2+HO2<=>CHF2+O2                           2.000E+12     0.000     3499.5

!CF2+H<=>CF+HF                               2.000E+14     0.000     1249.9
CF2+H<=>CF+HF                               3.600E+13     0.000     4302 ! !BURGESS ET AL. 2022
CF2+CH2O<=>HCO+CHF2                         1.000E+13     0.000    41003.9
CF2+CH2O<=>CHFCO+HF                         1.000E+13     0.000    41003.9
CF2+HCO<=>CO+CHF2                           2.000E+13     0.000    41003.9

!!!!!!!!!!!!!!!!
!  CF RADCIAL  !
!!!!!!!!!!!!!!!!

!CF+O2<=>CFO+O                               2.000E+13     0.000     1800.4
CF+O2<=>CFO+O                               6.620E+12     0.000     1690.0 ! Takahashi et al., 1998, J. Phys. Chem. A 1998, 102, 8339-8348
CF+H2O<=>CHFO+H                             2.000E+13     0.000    17002.5
CF+O<=>CO+F                                 8.000E+13     0.000      1410.1	!BURGESS ET AL. 2022
CF+OH<=>CO+HF                               8.000E+13     0.000      1410.1	!BURGESS ET AL. 2022
CF+HO2<=>CFO+OH                             1.000E+13     0.000        0.0
CH+HF<=>CF+H2                               3.000E+13     0.000        0.0
CF+H<=>C+HF                                 4.000E+13     0.000      749.2
CF+CH3<=>CH2CF+H                            3.000E+13     0.000        0.0
CF+C2H3<=>C2HF+CH2                          3.000E+13     0.000        0.0
CF+CH2<=>C2HF+H                             3.000E+13     0.000        0.0
CF+CH2(S)<=>C2HF+H                          3.000E+13     0.000        0.0
CF+CH4<=>CH2CHF+H                           5.000E+12     0.000    10001.6
CF+C2H4<=>C2H2+CH2F                         1.000E+13     0.000        0.0
CF+F<=>CF2                                  6.000E+13     0.000        0.0

CHF2+F<=>CF2+HF                             3.000E+13     0.000        0.0

!!!!!!!!!!!!!!!!!!!!!!!!!!!!!!
!  TRIFLUORO METHANOL CF3OH  !
!!!!!!!!!!!!!!!!!!!!!!!!!!!!!!

!HERE!CF3OH(+M)<=>CF3+OH(+M)                       1.032E+22  -1.671   116534.5 ! recombination rate constant by analogy with CH3+OH from Olveira et al.
!HERE!LOW /  7.075E+22  -0.093   100648.1 /
!HERE!TROE /  0.921 442  100 178003  /
!HERE!HE/0.7/ AR/0.7/ CO/1.5/ CO2/2.0/ H2/2.0/ CH4/2.0/ C2H6/3.0/ H2O/6.0/ 
!HERE!
!HERE!CF3OH+H<=>CF3O+H2                           4.180E+05    2.410    19400.1 ! Present Work TST with Eckart Tunneling from M06-2x-D3/aug-cc-pVDZ geometries/frequencies and CCSD(T)/cc-pV(D-T)Z//M06-2z-D3/aug-cc-pVTZ
!HERE!CF3OH+O<=>CF3O+OH                           3.290E+05    2.442    19662.6 ! Present Work TST with Eckart Tunneling from M06-2x-D3/aug-cc-pVDZ geometries/frequencies and CCSD(T)/cc-pV(D-T)Z//M06-2z-D3/aug-cc-pVTZ
!HERE!CF3OH+OH<=>CF3O+H2O                         1.500E+02    3.030     -763.0 ! Analogy with CH3OH
!HERE!CF3O+HO2<=>CF3OH+O2                         1.400E+11    0.000        0.0 ! Analogy with CH3OH
!HERE!CF3OH+CH3<=>CF3O+CH4                        3.220E+03    2.425     8579.5 ! Analogy with CH3OH

!!!!!!!!!!!!!!!!!!!!!!!!!!!!
!  TRIFLUORO METHOXY CF3O  !
!!!!!!!!!!!!!!!!!!!!!!!!!!!!

CF3O+M<=>CF2O+F+M                           9.030E+26    -3.420    21702.2
CF3O+H<=>CF2O+HF                            1.000E+14     0.000        0.0
CF3O+H2=>CF2O+HF+H                          1.000E+13     0.000     4999.8
CF3O+H2O=>CF2O+HF+OH                        1.000E+13     0.000     4999.8
CF3O+CH4=>CF2O+HF+CH3                       8.000E+12     0.000     2301.2
CF3O+C2H6=>CF2O+HF+C2H5                     1.200E+13     0.000     2301.2
CF3O+C2H4=>CF2O+HF+C2H3                     1.000E+13     0.000     4999.8
CF3O+C2H2<=>CF2O+CH2CF                      1.000E+13     0.000     4999.8
CF3O+CH2O=>CF2O+HF+HCO                      5.000E+12     0.000     4999.8
CF3O+HCO=>CF2O+HF+CO                        5.000E+12     0.000     4999.8

!!!!!!!!!!!!!!!!!!!!!!!!!!!!!!!!
!  FLUOROMETHANAL CF2O & CHFO  !
!!!!!!!!!!!!!!!!!!!!!!!!!!!!!!!!

CFO+F<=>CF2O                                1.000E+12     0.000        0.0
CF2O+H2O=>CO2+HF+HF                         7.400E-03     3.840    25102.3
!CF2O+H<=>CFO+HF                             5.500E+08     1.420    18902.2
!DUPLICATE
!CF2O+H<=>CFO+HF                             1.200E+10     0.830    22302.3
!DUPLICATE
!CF2O+H<=>CFO+HF                             2.400E+07     1.880    35902.7
!DUPLICATE
!CF2O+OH=>CO2+HF+F                           2.700E+03     2.380    21002.7

CHFO+M<=>CO+HF+M                            2.480E+25    -3.000    43005.0
CHFO+H<=>CFO+H2                             1.100E+08     1.770     3000.7
CHFO+O<=>CFO+OH                             9.000E+12     0.000     3000.7
CHFO+OH<=>CFO+H2O                           2.800E+13     0.000     6620.3	!BURGESS ET AL. 2022
!CFO+H2O2<=>CHFO+HO2                         1.000E+11     0.000     3900.9
CHFO+CH3<=>CFO+CH4                          2.000E+12     0.000     9000.0
CHFO+CH2F<=>CFO+CH3F                        2.000E+12     0.000     9000.0
CHFO+CHF2<=>CFO+CH2F2                       2.000E+12     0.000     9000.0
CHFO+CF3<=>CFO+CHF3                         2.000E+12     0.000     9000.0
CHFO+C2H3<=>CFO+C2H4                        2.000E+12     0.000     5000.0

!!!!!!!!!!!!!!!!!!!!!!!!!
!  CARBONY FLUORIDE CFO !
!!!!!!!!!!!!!!!!!!!!!!!!!

!CO+F+M<=>CFO+M                              1.030E+19    -1.400     -486.9
CO+F+M<=>CFO+M                              3.000E+18    -1.000     30114 ! !BURGESS ET AL. 2022
CFO+O2=>CO2+F+O                             2.000E+13     0.000    24003.4
!CFO+H<=>CO+HF                               1.200E+14     0.000        0.0
CFO+H<=>CO+HF                               2.500E+13     0.000        0.0 ! Saso et al., Combust. Flame 114 (1998) 457   468
CFO+O<=>CO2+F                               3.000E+13     0.000        0.0
CFO+OH<=>CO2+HF                             3.000E+13     0.000        0.0
CFO+HO2=>CO2+F+OH                           3.000E+13     0.000        0.0
CFO+CH3<=>CH2CO+HF                          2.700E+13     0.000        0.0
CFO+CH2F<=>CHFCO+HF                         2.700E+13     0.000        0.0
CFO+CHF2<=>CF2CO+HF                         2.700E+13     0.000        0.0

!!!!!!!!!!!!!!!!!!!!!!!!!!!!!!!!!
!  TRIFLUOROMETHYL PEROXY CF3O2 !
!!!!!!!!!!!!!!!!!!!!!!!!!!!!!!!!!

!HERE!CF3+O2(+M)<=>CF3O2(+M)                      5.712E+12    -0.150       43.1 ! Present Work
!HERE!LOW / 2.016E+26    -3.582    -4854.8 /
!HERE!TROE / 0.188  7357  1822  2151 /
!HERE!
!HERE!CF3O2+HO2<=>CF3O2H+O2                       2.470E+11   0.000     -1570.0 ! Analogy with CH3O2
!HERE!CF3O2+H2O2<=>CF3O2H+HO2                     2.410E+12   0.000      9936.0 ! Analogy with CH3O2
!HERE!CF3O2+CF3<=>CF3O+CF3O                       5.849E+11   0.353     -1460.0 ! Analogy with CH3O2
!HERE!CF3O2+CH3<=>CF3O+CH3O                       5.849E+11   0.353     -1460.0 ! Analogy with CH3O2
!HERE!CF3O2+CF3O2=>O2+CF3O+CF3O                   1.400E+16  -1.610      1860.0 ! Analogy with CH3O2 
!HERE!CF3O2+CH3O2=>CH2O+CF3OH+O2                  3.110E+14  -1.610     -1051.0 
!HERE!CF3O2+CH3O2=>O2+CF3O+CH3O                   1.400E+16  -1.610      1860.0 ! Analogy with CH3O2 
!HERE!H2+CF3O2<=>H+CF3O2H                         1.500E+14   0.000     26030.0 ! Analogy with CH3O2
!HERE!
!HERE!CH2O+CF3O2<=>HCO+CF3O2H                     1.990E+12    0.000    11660.0 ! Analogy with CH3O2
!HERE!CH4+CF3O2<=>CH3+CF3O2H                      9.600E-01    3.770    17810.0 ! Analogy with CH3O2


!!!!!!!!!!!!!!!!!!!!!!!!!!!!!!!!!!!!!!!!!
!  TRIFLUOROMETHYL HYDROPEROXIDE CF3O2H !
!!!!!!!!!!!!!!!!!!!!!!!!!!!!!!!!!!!!!!!!!

CF3O2H(+M)<=>CF3O+OH(+M)                    4.050E+19  -1.153     44250.5 !  ! Analogy with CH3O2H
LOW /                                       3.803E+42  -7.502     46756.1 /
TROE / 0.8375  36562.00  498.00  9990.00 /


!!!!!!!!!!!!!!!!!!!!!!!!
! FLUOROETHANE CH3CH2F !
!!!!!!!!!!!!!!!!!!!!!!!!

CH3CH2F<=>HF+C2H4                           2.630E+13     0.000    59906.1
CH2FCH2+H<=>CH3CH2F                         1.190E+35     -8.510    8141.6
CH3CHF+H<=>CH3CH2F                          9.570E+38     -9.240    7360.6
CH3+CH2F<=>CH3CH2F                          1.570E+31     -6.270    4441.4

!CH3CH2F+H<=>CH2FCH2+H2                      5.500E+08      1.600    9101.4
!CH3CH2F+O<=>CH2FCH2+OH                      2.900E+08      1.600    6100.7
!CH3CH2F+OH<=>CH2FCH2+H2O                    5.500E+07      1.600    1093.0
CH3CH2F+H<=>CH2FCH2+H2                      1.325E+05      2.740    8763.6 ! Matsugi and Shiina, Bull. Chem. Soc. Jpn. (2014) Vol. 87(8) pp. 890-901
CH3CH2F+O<=>CH2FCH2+OH                      2.830E+03      3.180    5802.6 ! Matsugi and Shiina, Bull. Chem. Soc. Jpn. (2014) Vol. 87(8) pp. 890-901
CH3CH2F+OH<=>CH2FCH2+H2O                    3.553E+03      2.820     258.3 ! Matsugi and Shiina, Bull. Chem. Soc. Jpn. (2014) Vol. 87(8) pp. 890-901
CH2FCH2+H2O2<=>CH3CH2F+HO2                  9.000E+09      0.000     999.6
CH3CH2F+CH3<=>CH2FCH2+CH4                   2.000E+11      0.000   13401.7
CH3CH2F+C2H3<=>CH2FCH2+C2H4                 2.000E+11      0.000   10001.6
CH3CH2F+CH2F<=>CH2FCH2+CH3F                 2.000E+11      0.000   13002.2
CH3CH2F+CHF2<=>CH2FCH2+CH2F2                2.000E+11      0.000   13002.2
CH3CH2F+CF3<=>CH2FCH2+CHF3                  9.500E+11      0.000    8201.2
CH2FCH2+HO2<=>CH3CH2F+O2                    3.000E+11      0.000       0.0

!CH3CH2F+H<=>CH3CHF+H2                       3.300E+08      1.600    9101.4
!CH3CH2F+O<=>CH3CHF+OH                       1.600E+08      1.600    6100.7
!CH3CH2F+OH<=>CH3CHF+H2O                     3.300E+07      1.600    1093.0
CH3CH2F+H<=>CH3CHF+H2                       1.867E+05      2.610    5683.4 ! Matsugi and Shiina, Bull. Chem. Soc. Jpn. (2014) Vol. 87(8) pp. 890-901
CH3CH2F+O<=>CH3CHF+OH                       3.673E+04      2.770    3894.9 ! Matsugi and Shiina, Bull. Chem. Soc. Jpn. (2014) Vol. 87(8) pp. 890-901
CH3CH2F+OH<=>CH3CHF+H2O                     1.385E+06      2.050       7.9 ! Matsugi and Shiina, Bull. Chem. Soc. Jpn. (2014) Vol. 87(8) pp. 890-901
CH3CHF+H2O2<=>CH3CH2F+HO2                   9.000E+09      0.000     999.6
CH3CH2F+CH3<=>CH3CHF+CH4                    1.500E+11      0.000   10001.6
CH3CH2F+C2H3<=>CH3CHF+C2H4                  1.500E+11      0.000    7000.9
CH3CH2F+CH2F<=>CH3CHF+CH3F                  1.500E+11      0.000   10001.6
CH3CH2F+CHF2<=>CH3CHF+CH2F2                 1.500E+11      0.000   10001.6
CH3CH2F+CF3<=>CH3CHF+CHF3                   9.500E+11      0.000    8201.2
CH3CHF+HO2<=>CH3CH2F+O2                     3.000E+11      0.000       0.0

!!!!!!!!!!!!!!!!!!!!!!!!!!!!!!
! 1,1-DIFLUOROETHANE CH3CHF2 !
!!!!!!!!!!!!!!!!!!!!!!!!!!!!!!

CH3CHF2<=>HF+CH2CHF                         7.940E+13     0.000    61905.3
CHF2CH2+H<=>CH3CHF2                         2.960E+37     -9.050    7159.9
CH3CF2+H<=>CH3CHF2                          3.110E+40     -9.590    7191.7
CH3+CHF2<=>CH3CHF2                          1.930E+35     -7.690    5760.9

!CH3CHF2+H<=>CHF2CH2+H2                      1.500E+08      1.600    9600.2
!CH3CHF2+O<=>CHF2CH2+OH                      7.500E+08      1.600    6601.5
!CH3CHF2+OH<=>CHF2CH2+H2O                    1.540E+07      1.600    1132.7
CH3CHF2+H<=>CHF2CH2+H2                      2.228E+05      2.660    9717.4 ! Matsugi and Shiina, Bull. Chem. Soc. Jpn. (2014) Vol. 87(8) pp. 890-901
CH3CHF2+O<=>CHF2CH2+OH                      7.829E+02      3.320    6836.0 ! Matsugi and Shiina, Bull. Chem. Soc. Jpn. (2014) Vol. 87(8) pp. 890-901
CH3CHF2+OH<=>CHF2CH2+H2O                    3.734E+03      2.810    1709.0 ! Matsugi and Shiina, Bull. Chem. Soc. Jpn. (2014) Vol. 87(8) pp. 890-901
CHF2CH2+H2O2<=>CH3CHF2+HO2                  9.000E+09      0.000     999.6
CH3CHF2+CH3<=>CHF2CH2+CH4                   2.000E+11      0.000   12000.7
CH3CHF2+C2H3<=>CHF2CH2+C2H4                 2.000E+11      0.000    9000.0
CH3CHF2+CH2F<=>CHF2CH2+CH3F                 2.000E+11      0.000   12000.7
CH3CHF2+CHF2<=>CHF2CH2+CH2F2                2.000E+11      0.000   12000.7
CH3CHF2+CF3<=>CHF2CH2+CHF3                  3.100E+10      0.000    7100.3
CHF2CH2+HO2<=>CH3CHF2+O2                    3.000E+11      0.000       0.0

!CH3CHF2+H<=>CH3CF2+H2                       4.400E+07      1.600    9300.1
!CH3CHF2+O<=>CH3CF2+OH                       2.200E+07      1.600    6301.4
!CH3CHF2+OH<=>CH3CF2+H2O                     4.400E+06      1.600    1331.4
CH3CHF2+H<=>CH3CF2+H2                       6.022E+04      2.670    6279.6 ! Matsugi and Shiina, Bull. Chem. Soc. Jpn. (2014) Vol. 87(8) pp. 890-901
CH3CHF2+O<=>CH3CF2+OH                       3.312E+03      2.970    5623.8 ! Matsugi and Shiina, Bull. Chem. Soc. Jpn. (2014) Vol. 87(8) pp. 890-901
CH3CHF2+OH<=>CH3CF2+H2O                     3.372E+05      1.110    1013.5 ! Matsugi and Shiina, Bull. Chem. Soc. Jpn. (2014) Vol. 87(8) pp. 890-901
CH3CF2+H2O2<=>CH3CHF2+HO2                   9.000E+09      0.000     999.6
CH3CHF2+CH3<=>CH3CF2+CH4                    8.000E+10      0.000   10001.6
CH3CHF2+C2H3<=>CH3CF2+C2H4                  8.000E+10      0.000    7000.9
CH3CHF2+CH2F<=>CH3CF2+CH3F                  8.000E+10      0.000   10001.6
CH3CHF2+CHF2<=>CH3CF2+CH2F2                 8.000E+10      0.000   10001.6
CH3CHF2+CF3<=>CH3CF2+CHF3                   3.100E+10      0.000    7100.3
CH3CF2+HO2<=>CH3CHF2+O2                     3.000E+11      0.000       0.0

!!!!!!!!!!!!!!!!!!!!!!!!!!!!!!!!
! 1,1,1-TRIFLUOROETHANE CH3CF3 !
!!!!!!!!!!!!!!!!!!!!!!!!!!!!!!!!

CH3CF3<=>HF+CH2CF2                          1.000E+14     0.000    68707.4
CF3CH2+H<=>CH3CF3                           7.270E+42     -9.860    7360.6
CH3+CF3<=>CH3CF3                            1.780E+33     -6.640    5019.7

!CH3CF3+H<=>CF3CH2+H2                        4.000E+10      1.100   12702.2
!CH3CF3+O<=>CF3CH2+OH                        2.000E+10      1.100    9701.5
!CH3CF3+OH<=>CF3CH2+H2O                      4.080E+09      1.100    4669.9
CH3CF3+H<=>CF3CH2+H2                        2.168E+05      2.660   10611.6 ! Matsugi and Shiina, Bull. Chem. Soc. Jpn. (2014) Vol. 87(8) pp. 890-901
CH3CF3+O<=>CF3CH2+OH                        2.650E+02      3.460    8346.2 ! Matsugi and Shiina, Bull. Chem. Soc. Jpn. (2014) Vol. 87(8) pp. 890-901
CH3CF3+OH<=>CF3CH2+H2O                      6.624E+02      2.970    1450.7 ! Matsugi and Shiina, Bull. Chem. Soc. Jpn. (2014) Vol. 87(8) pp. 890-901
CF3CH2+H2O2<=>CH3CF3+HO2                    9.000E+09      0.000     999.6
CH3CF3+CH3<=>CF3CH2+CH4                     2.000E+11      0.000   12000.7
CH3CF3+C2H3<=>CF3CH2+C2H4                   2.000E+11      0.000    9000.0
CH3CF3+CH2F<=>CF3CH2+CH3F                   2.000E+11      0.000   12000.7
CH3CF3+CHF2<=>CF3CH2+CH2F2                  2.000E+11      0.000   12000.7
CH3CF3+CF3<=>CF3CH2+CHF3                    1.450E+12      0.000   13501.0
CF3CH2+HO2<=>CH3CF3+O2                      3.000E+11      0.000       0.0


!!!!!!!!!!!!!!!!!!!!!!!!!!!!!!!!
! 1,2-DIFLUOROETHANE CH2FCH2F  !
!!!!!!!!!!!!!!!!!!!!!!!!!!!!!!!!

!CH2FCH2F<=>HF+CH2CHF                        2.500E+13     0.000    62906.8
!CH2FCHF+H<=>CH2FCH2F                        1.560E+45     10.800    8070.0
!CH2F+CH2F<=>CH2FCH2F                        2.370E+24     -3.790    2289.3

!CH2FCH2F+H<=>CH2FCHF+H2                     6.000E+08      1.700    9600.2
!CH2FCH2F+O<=>CH2FCHF+OH                     3.000E+08      1.700    6601.5
!CH2FCH2F+OH<=>CH2FCHF+H2O                   6.160E+07      1.700    1609.6
CH2FCH2F+H<=>CH2FCHF+H2                     8.431E+04      2.800    6657.1 ! Matsugi and Shiina, Bull. Chem. Soc. Jpn. (2014) Vol. 87(8) pp. 890-901
CH2FCH2F+O<=>CH2FCHF+OH                     9.033E+03      3.040    5305.8 ! Matsugi and Shiina, Bull. Chem. Soc. Jpn. (2014) Vol. 87(8) pp. 890-901
CH2FCH2F+OH<=>CH2FCHF+H2O                   1.265E+04      2.670    -139.1 ! Matsugi and Shiina, Bull. Chem. Soc. Jpn. (2014) Vol. 87(8) pp. 890-901
CH2FCHF+H2O2<=>CH2FCH2F+HO2                 9.000E+09      0.000     999.6
CH2FCH2F+CH3<=>CH2FCHF+CH4                  3.000E+11      0.000   10401.0
CH2FCH2F+C2H3<=>CH2FCHF+C2H4                3.000E+11      0.000    7000.9
CH2FCH2F+CH2F<=>CH2FCHF+CH3F                3.000E+11      0.000   10001.6
CH2FCH2F+CHF2<=>CH2FCHF+CH2F2               3.000E+11      0.000   10001.6
CH2FCH2F+CF3<=>CH2FCHF+CHF3                 5.000E+11      0.000    7601.0
CH2FCHF+HO2<=>CH2FCH2F+O2                   3.000E+11      0.000       0.0

!!!!!!!!!!!!!!!!!!!!!!!!!!!!!!!!!!
! 1,1,2-TRIFLUOROETHANE CH2FCHF2 !
!!!!!!!!!!!!!!!!!!!!!!!!!!!!!!!!!!

!HERE!CH2FCHF2<=>HF+CHFCHF                        1.260E+14     0.000    69106.9
!HERE!CH2FCHF2<=>HF+CH2CF2                        1.000E+13     0.000    65406.7
!HERE!CHF2CHF+H<=>CH2FCHF2                        1.200E+45    -10.600    7521.6
!HERE!CH2FCF2+H<=>CH2FCHF2                        2.740E+43    -10.500    7670.6
!HERE!CH2F+CHF2<=>CH2FCHF2                        9.610E+38     -8.360    6941.3

!CH2FCHF2+H<=>CHF2CHF+H2                     2.000E+08      1.700    9800.9
!CH2FCHF2+O<=>CHF2CHF+OH                     1.000E+08      1.700    6800.2
!CH2FCHF2+OH<=>CHF2CHF+H2O                   2.050E+07      1.700    1800.4
CH2FCHF2+H<=>CHF2CHF+H2                     4.336E+04      2.800    7650.7 ! Matsugi and Shiina, Bull. Chem. Soc. Jpn. (2014) Vol. 87(8) pp. 890-901
CH2FCHF2+O<=>CHF2CHF+OH                     7.226E+02      3.260    5842.4 ! Matsugi and Shiina, Bull. Chem. Soc. Jpn. (2014) Vol. 87(8) pp. 890-901
CH2FCHF2+OH<=>CHF2CHF+H2O                   1.084E+04      2.570    1172.4 ! Matsugi and Shiina, Bull. Chem. Soc. Jpn. (2014) Vol. 87(8) pp. 890-901
CHF2CHF+H2O2<=>CH2FCHF2+HO2                 9.000E+09      0.000     999.6
CH2FCHF2+CH3<=>CHF2CHF+CH4                  2.000E+11      0.000   10001.6
CH2FCHF2+C2H3<=>CHF2CHF+C2H4                2.000E+11      0.000    7000.9
CH2FCHF2+CH2F<=>CHF2CHF+CH3F                2.000E+11      0.000   10001.6
CH2FCHF2+CHF2<=>CHF2CHF+CH2F2               2.000E+11      0.000   10001.6
CH2FCHF2+CF3<=>CHF2CHF+CHF3                 3.000E+11      0.000    7201.6
CHF2CHF+HO2<=>CH2FCHF2+O2                   3.000E+11      0.000       0.0

!CH2FCHF2+H<=>CH2FCF2+H2                     1.000E+08      1.700   11001.1
!CH2FCHF2+O<=>CH2FCF2+OH                     5.000E+07      1.700    8000.5
!CH2FCHF2+OH<=>CH2FCF2+H2O                   2.100E+07      1.700    3000.7
CH2FCHF2+H<=>CH2FCF2+H2                     5.781E+04      2.680    7372.5 ! Matsugi and Shiina, Bull. Chem. Soc. Jpn. (2014) Vol. 87(8) pp. 890-901
CH2FCHF2+O<=>CH2FCF2+OH                     1.506E+03      3.070    5444.9 ! Matsugi and Shiina, Bull. Chem. Soc. Jpn. (2014) Vol. 87(8) pp. 890-901
CH2FCHF2+OH<=>CH2FCF2+H2O                   2.409E+04      2.470     934.0 ! Matsugi and Shiina, Bull. Chem. Soc. Jpn. (2014) Vol. 87(8) pp. 890-901
CH2FCF2+H2O2<=>CH2FCHF2+HO2                 9.000E+09      0.000     999.6
CH2FCHF2+CH3<=>CH2FCF2+CH4                  1.000E+11      0.000    9600.2
CH2FCHF2+C2H3<=>CH2FCF2+C2H4                1.000E+11      0.000    7000.9
CH2FCHF2+CH2F<=>CH2FCF2+CH3F                1.000E+11      0.000   10001.6
CH2FCHF2+CHF2<=>CH2FCF2+CH2F2               1.000E+11      0.000   10001.6
CH2FCHF2+CF3<=>CH2FCF2+CHF3                 2.000E+11      0.000    8000.5
CH2FCF2+HO2<=>CH2FCHF2+O2                   3.000E+11      0.000       0.0

!!!!!!!!!!!!!!!!!!!!!!!!!!!!!!!!!!!!!
! 1,1,1,2-TETRAFLUOROETHANE CH2FCF3 !
!!!!!!!!!!!!!!!!!!!!!!!!!!!!!!!!!!!!!

CH2FCF3<=>HF+CHFCF2                         2.630E+13     0.000    70706.6

!CH2FCF3+H<=>CF3CHF+H2                       2.000E+08      1.700   10500.4
!CH2FCF3+O<=>CF3CHF+OH                       1.000E+08      1.700    7501.7
!CH2FCF3+OH<=>CF3CHF+H2O                     2.100E+07      1.700    2523.7
CH2FCF3+H<=>CF3CHF+H2                       2.168E+14      2.870    7988.5 ! Matsugi and Shiina, Bull. Chem. Soc. Jpn. (2014) Vol. 87(8) pp. 890-901
CH2FCF3+O<=>CF3CHF+OH                       1.385E+02      3.450    6537.9 ! Matsugi and Shiina, Bull. Chem. Soc. Jpn. (2014) Vol. 87(8) pp. 890-901
CH2FCF3+OH<=>CF3CHF+H2O                     5.239E+03      2.660    1510.3 ! Matsugi and Shiina, Bull. Chem. Soc. Jpn. (2014) Vol. 87(8) pp. 890-901

CF3CHF+H2O2<=>CH2FCF3+HO2                   9.000E+09      0.000     999.6
CH2FCF3+CH3<=>CF3CHF+CH4                    2.000E+11      0.000   10001.6
CH2FCF3+C2H3<=>CF3CHF+C2H4                  2.000E+11      0.000    7000.9
CH2FCF3+CH2F<=>CF3CHF+CH3F                  2.000E+11      0.000   10001.6
CH2FCF3+CHF2<=>CF3CHF+CH2F2                 2.000E+11      0.000   10001.6
CH2FCF3+CF3<=>CF3CHF+CHF3                   3.000E+11      0.000    6400.8
CF3CHF+HO2<=>CH2FCF3+O2                     3.000E+11      0.000       0.0

!!!!!!!!!!!!!!!!!!!!!!!!!!!!!!!!!!!!!!
! 1,1,2,2-TETRAFLUOROETHANE CHF2CHF2 !
!!!!!!!!!!!!!!!!!!!!!!!!!!!!!!!!!!!!!!

CHF2CHF2<=>HF+CHFCF2                        2.000E+13     0.000    69406.9
CHF2CF2+H<=>CHF2CHF2                        3.770E+46    -10.800    8980.2
CHF2+CHF2<=>CHF2CHF2                        2.260E+24     -3.500    3360.4

!CHF2CHF2+H<=>CHF2CF2+H2                     1.600E+07      1.700   10601.7
!CHF2CHF2+O<=>CHF2CF2+OH                     8.000E+07      1.700    7601.0
!CHF2CHF2+OH<=>CHF2CF2+H2O                   1.600E+07      1.700    2643.0
CHF2CHF2+H<=>CHF2CF2+H2                     1.144E+05      2.680    8068.0 ! Matsugi and Shiina, Bull. Chem. Soc. Jpn. (2014) Vol. 87(8) pp. 890-901
CHF2CHF2+O<=>CHF2CF2+OH                     1.445E+03      3.150    6836.0 ! Matsugi and Shiina, Bull. Chem. Soc. Jpn. (2014) Vol. 87(8) pp. 890-901
CHF2CHF2+OH<=>CHF2CF2+H2O                   3.252E+04      2.420    1391.0 ! Matsugi and Shiina, Bull. Chem. Soc. Jpn. (2014) Vol. 87(8) pp. 890-901
CHF2CF2+H2O2<=>CHF2CHF2+HO2                 9.000E+09      0.000     999.6
CHF2CHF2+CH3<=>CHF2CF2+CH4                  3.000E+11      0.000   10001.6
CHF2CHF2+C2H3<=>CHF2CF2+C2H4                3.000E+11      0.000    7000.9
CHF2CHF2+CH2F<=>CHF2CF2+CH3F                3.000E+11      0.000   11001.1
CHF2CHF2+CHF2<=>CHF2CF2+CH2F2               3.000E+11      0.000   11001.1
CHF2CHF2+CF3<=>CHF2CF2+CHF3                 5.700E+11      0.000   11901.3
CHF2CF2+HO2<=>CHF2CHF2+O2                   3.000E+11      0.000       0.0

!!!!!!!!!!!!!!!!!!!!!!!!!!!!!!!!!!!!!!
! 1,1,1,2,2-PENTAFLUOROETHANE CHF2CF3 !
!!!!!!!!!!!!!!!!!!!!!!!!!!!!!!!!!!!!!!

CHF2CF3<=>HF+CF2CF2                         4.000E+13     0.000    71606.8
CF3CF2+H<=>CHF2CF3                          1.120E+47    -10.800    4099.6
CHF2+CF3<=>CHF2CF3                          2.610E+26     -4.160    4099.6

!CHF2CF3+H<=>CF3CF2+H2                       1.400E+07      1.600   10200.3
!CHF2CF3+O<=>CF3CF2+OH                       7.000E+07      1.600    7201.6
!CHF2CF3+OH<=>CF3CF2+H2O                     1.400E+07      1.600    2245.5
CHF2CF3+H<=>CF3CF2+H2                       1.265E+04      2.860    7928.9 ! Matsugi and Shiina, Bull. Chem. Soc. Jpn. (2014) Vol. 87(8) pp. 890-901
CHF2CF3+O<=>CF3CF2+OH                       1.265E+02      3.370    6935.3 ! Matsugi and Shiina, Bull. Chem. Soc. Jpn. (2014) Vol. 87(8) pp. 890-901
CHF2CF3+OH<=>CF3CF2+H2O                     3.914E+03      2.610    1689.1 ! Matsugi and Shiina, Bull. Chem. Soc. Jpn. (2014) Vol. 87(8) pp. 890-901
CF3CF2+H2O2<=>CHF2CF3+HO2                   9.000E+09      0.000     999.6
CHF2CF3+CH3<=>CF3CF2+CH4                    5.700E+10      0.000    9500.8
CHF2CF3+C2H3<=>CF3CF2+C2H4                  6.000E+10      0.000    7000.9
CHF2CF3+CH2F<=>CF3CF2+CH3F                  2.000E+11      0.000   10001.6
CHF2CF3+CHF2<=>CF3CF2+CH2F2                 2.000E+11      0.000   10001.6
CHF2CF3+CF3<=>CF3CF2+CHF3                   1.400E+11      0.000   10100.9
CF3CF2+HO2<=>CHF2CF3+O2                     3.000E+11      0.000       0.0

CHF2CF3+C2H5<=>CF3CF2+C2H6                  5.700E+10     0.000    11807.0 ! Linteris et al., Combustion and Flame 159 (2012) 1016   1025
!!!CHF2CF3+NC3H7<=>CF3CF2+C3H8                 5.700E+10     0.000    10302.0 ! Linteris et al., Combustion and Flame 159 (2012) 1016   1025
!!!CHF2CF3+IC3H7<=>CF3CF2+C3H8                 5.700E+10     0.000    13504.0 ! Linteris et al., Combustion and Flame 159 (2012) 1016   1025
CHF2CF3+PC2H4OH<=>CF3CF2+C2H5OH             5.700E+10     0.000    10612.0 ! Linteris et al., Combustion and Flame 159 (2012) 1016   1025
CHF2CF3+SC2H4OH<=>CF3CF2+C2H5OH             5.700E+10     0.000    15894.0 ! Linteris et al., Combustion and Flame 159 (2012) 1016   1025
CHF2CF3+C2H5O<=>CF3CF2+C2H5OH               5.700E+10     0.000     8891.0 ! Linteris et al., Combustion and Flame 159 (2012) 1016   1025

!!!!!!!!!!!!!!!!!!!!!!!!!!!!!!!!!!!!!!
! HEXAFLUOROETHANE CF3CF3 !
!!!!!!!!!!!!!!!!!!!!!!!!!!!!!!!!!!!!!!

CF3+CF3<=>CF3CF3                            1.630E+36     -7.260    7050.6
CF4+CF2<=>CF3CF3                            4.000E+13      0.000   51005.5
CF3CF3+H<=>CF3CF2+HF                        1.000E+15      0.000   30002.7

!!!!!!!!!!!!!!!!!!!!!!!!!!!!!!!!
! 1-FLUOROETHYL RADICAL CH3CHF !
!!!!!!!!!!!!!!!!!!!!!!!!!!!!!!!!

CH3CHF+H<=>HF+C2H4                          2.270E+20     -2.210    1949.4
CH3CHF+H<=>CH3+CH2F                         3.470E+10      0.900    1369.2

CH3CHF+O2<=>CH2CHF+HO2                      2.560E+19     -2.770    1977.3
CH3CHF+O=>CH2CO+HF+H                        4.400E+13      0.000       0.0
CH3CHF+O<=>CHFO+CH3                         2.200E+13      0.000       0.0
CH3CHF+OH=>CH2CO+H2+HF                      4.400E+13      0.000       0.0
CH3CHF+OH<=>CH2CHF+H2O                      4.400E+13      0.000    3000.7
CH3CHF+HO2=>CH3+CHFO+OH                     3.000E+13      0.000       0.0
CH3CHF+HO2<=>CH2CHF+H2O2                    3.000E+11      0.000       0.0
CH3CHF+CH3<=>CH2CHF+CH4                     1.950E+13     -0.500       0.0

CH2CHF+H(+M)<=>CH3CHF(+M)                   4.200E+08      1.500     989.6
LOW / 3.190E+27     -2.800     -10.7 /
H2/2.0/ CO/2.0/ CO2/3.0/ H2O/5.0/

!!!!!!!!!!!!!!!!!!!!!!!!!!!!!!!!!
! 2-FLUOROETHYL RADICAL CH2FCH2 !
!!!!!!!!!!!!!!!!!!!!!!!!!!!!!!!!!

CH2FCH2+H<=>CH3CHF+H                        1.870E+01      3.100     137.1
CH2FCH2+H<=>HF+C2H4                         1.440E+20     -2.120    1730.9
CH2FCH2+H<=>CH3+CH2F                        3.800E+11      0.640     633.9

CH2FCH2+O2<=>CH2CHF+HO2                     2.560E+19     -2.770    1977.3
CH2FCH2+O=>CH2CO+HF+H                       6.600E+13      0.000       0.0
CH2FCH2+O<=>CH2O+CH2F                       3.300E+13      0.000       0.0
CH2FCH2+OH=>CH2CO+H2+HF                     6.600E+13      0.000       0.0
CH2FCH2+OH<=>CH2CHF+H2O                     6.600E+13      0.000    3000.7
CH2FCH2+HO2=>CH2F+CH2O+OH                   3.000E+13      0.000       0.0
CH2FCH2+HO2<=>CH2CHF+H2O2                   2.000E+11      0.000       0.0
CH2FCH2+CH3<=>CH2CHF+CH4                    1.300E+13     -0.500       0.0

CH2CHF+H(+M)<=>CH2FCH2(+M)                  4.200E+08      1.500     989.6
LOW / 3.190E+27     -2.800     -10.7 /
H2/2.0/ CO/2.0/ CO2/3.0/ H2O/5.0/

!!!!!!!!!!!!!!!!!!!!!!!!!!!!!!!!!!!!
! 1,1-DIFLUOROETHYL RADICAL CH3CF2 !
!!!!!!!!!!!!!!!!!!!!!!!!!!!!!!!!!!!!

CH3CF2+H<=>HF+CH2CHF                        2.090E+16     -0.850     848.5
CH3CF2+H<=>CH3+CHF2                         1.620E+05      2.500    1369.2
CH3CF2+O2<=>CH2CF2+HO2                      2.560E+19     -2.770    1977.3
CH3CF2+O=>CH2CO+HF+F                        2.200E+13      0.000       0.0
CH3CF2+O<=>CF2O+CH3                         1.100E+13      0.000       0.0
CH3CF2+OH=>CH2CO+HF+HF                      2.200E+13      0.000       0.0
CH3CF2+OH<=>CH2CF2+H2O                      2.200E+13      0.000    3000.7
CH3CF2+HO2=>CH3+CF2O+OH                     3.000E+13      0.000       0.0
CH3CF2+HO2<=>CH2CF2+H2O2                    3.000E+11      0.000       0.0
CH3CF2+CH3<=>CH2CF2+CH4                     1.950E+13     -0.500       0.0

CH2CF2+H(+M)<=>CH3CF2(+M)                   4.200E+08      1.500     989.6
LOW / 3.190E+27     -2.800     -10.7 /
H2/2.0/ CO/2.0/ CO2/3.0/ H2O/5.0/

!!!!!!!!!!!!!!!!!!!!!!!!!!!!!!!!!!!!!
! 2,2-DIFLUOROETHYL RADICAL CHF2CH2 !
!!!!!!!!!!!!!!!!!!!!!!!!!!!!!!!!!!!!!

CHF2CH2+H<=>HF+CH2CHF                       5.240E+16     -0.930     880.3
CHF2CH2+H<=>CH3+CHF2                        2.020E+06      2.160     451.1
CHF2CH2+H<=>CH3CF2+H                        1.590E-03      4.350     157.0

CHF2CH2+O2<=>CH2CF2+HO2                     2.560E+19     -2.770    1977.3
CHF2CH2+O=>CHFCO+HF+H                       6.600E+13      0.000       0.0
CHF2CH2+O<=>CH2O+CHF2                       3.300E+13      0.000       0.0
CHF2CH2+OH=>CHFCO+H2+HF                     6.600E+13      0.000       0.0
CHF2CH2+OH<=>CH2CF2+H2O                     6.600E+13      0.000    3000.7
CHF2CH2+HO2=>CHF2+CH2O+OH                   3.000E+13      0.000       0.0
CHF2CH2+HO2<=>CH2CF2+H2O2                   1.000E+11      0.000       0.0
CHF2CH2+CH3<=>CH2CF2+CH4                    6.500E+12     -0.500       0.0

CH2CF2+H(+M)<=>CHF2CH2(+M)                  4.200E+08      1.500     989.6
LOW / 3.190E+27     -2.800     -10.7 /
H2/2.0/ CO/2.0/ CO2/3.0/ H2O/5.0/

!!!!!!!!!!!!!!!!!!!!!!!!!!!!!!!!!!!!!!!
! 1,2-DIFLUOROETHYL RADICAL CH2FCHF !
!!!!!!!!!!!!!!!!!!!!!!!!!!!!!!!!!!!!!!!

CH2FCHF+H<=>HF+CH2CHF                       2.060E+23     -3.320    2279.3
CH2FCHF+H<=>CH2F+CH2F                       1.790E+14     -0.110    1319.5

CH2FCHF+O2<=>CHFCHF+HO2                     2.560E+19     -2.770    1977.3
CH2FCHF+O=>CHFCO+HF+H                       4.400E+13      0.000       0.0
CH2FCHF+O<=>CHFO+CH2F                       2.200E+13      0.000       0.0
CH2FCHF+OH=>CH2CO+HF+HF                     4.400E+13      0.000       0.0
CH2FCHF+OH<=>CHFCHF+H2O                     4.400E+13      0.000    3000.7
CH2FCHF+HO2=>CH2F+CHFO+OH                   3.000E+13      0.000       0.0
CH2FCHF+HO2<=>CHFCHF+H2O2                   2.000E+11      0.000       0.0
CH2FCHF+CH3<=>CHFCHF+CH4                    1.300E+13     -0.500       0.0

CHFCHF+H(+M)<=>CH2FCHF(+M)                  8.400E+08      1.500     989.6
LOW / 6.370E+27     -2.800     -10.7 /
H2/2.0/ CO/2.0/ CO2/3.0/ H2O/5.0/

!!!!!!!!!!!!!!!!!!!!!!!!!!!!!!!!!!!!!!!
! 2,2,2-TRIFLUOROETHYL RADICAL CF3CH2 !
!!!!!!!!!!!!!!!!!!!!!!!!!!!!!!!!!!!!!!!

CF3CH2+H<=>HF+CH2CF2                        3.730E+20     -2.270    2239.6
CF3CH2+H<=>CH3+CF3                          2.480E+11      0.820    2869.5

CF3CH2+O2=>CF3+CH2O+O                       1.300E+13      0.000   44004.6
CF3CH2+O=>CF2CO+HF+H                        6.600E+13      0.000       0.0
CF3CH2+O<=>CH2O+CF3                         3.300E+13      0.000       0.0
CF3CH2+OH=>CF2CO+H2+HF                      6.600E+13      0.000       0.0
CF3CH2+HO2=>CF3+CH2O+OH                     3.000E+13      0.000       0.0

!!!!!!!!!!!!!!!!!!!!!!!!!!!!!!!!!!!!!!!
! 1,2,2-TRIFLUOROETHYL RADICAL CHF2CHF !
!!!!!!!!!!!!!!!!!!!!!!!!!!!!!!!!!!!!!!!

CHF2CHF+H<=>HF+CHFCHF                       1.860E+20     -2.290    1750.7
CHF2CHF+H<=>HF+CH2CF2                       9.950E+19     -2.340    1780.5
CHF2CHF+H<=>CH2F+CHF2                       6.360E+12      0.320    1460.6

CHF2CHF+O2<=>CHFCF2+HO2                     2.560E+19     -2.770    1977.3
CHF2CHF+O=>CF2CO+HF+H                       4.400E+13      0.000       0.0
CHF2CHF+O<=>CHFO+CHF2                       2.200E+13      0.000       0.0
CHF2CHF+OH=>CHFCO+HF+HF                     4.400E+13      0.000       0.0
CHF2CHF+OH<=>CHFCF2+H2O                     4.400E+13      0.000    3000.7
CHF2CHF+HO2=>CHF2+CHFO+OH                   3.000E+13      0.000       0.0
CHF2CHF+HO2<=>CHFCF2+H2O2                   1.000E+11      0.000       0.0
CHF2CHF+CH3<=>CHFCF2+CH4                    6.500E+12     -0.500       0.0

CHFCF2+H(+M)<=>CHF2CHF(+M)                  4.200E+08      1.500     989.6
LOW / 3.190E+27     -2.800     -10.7 /
H2/2.0/ CO/2.0/ CO2/3.0/ H2O/5.0/

!!!!!!!!!!!!!!!!!!!!!!!!!!!!!!!!!!!!!!!!
! 1,1,2-TRIFLUOROETHYL RADICAL CH2FCF2 !
!!!!!!!!!!!!!!!!!!!!!!!!!!!!!!!!!!!!!!!!

CH2FCF2+H<=>HF+CHFCHF                       6.320E+19     -2.210    1629.5
CH2FCF2+H<=>HF+CH2CF2                       3.360E+19     -2.260    1659.3
CH2FCF2+H<=>CH2F+CHF2                       3.640E+12      0.330    1180.4
CH2FCF2+H<=>CHF2CHF+H                       6.400E-01      3.530    1830.2

CH2FCF2+O2<=>CHFCF2+HO2                     2.560E+19     -2.770    1977.3
CH2FCF2+O=>CHFCO+HF+F                       2.200E+13      0.000       0.0
CH2FCF2+O<=>CF2O+CH2F                       1.100E+13      0.000       0.0
CH2FCF2+OH=>CHFCO+HF+HF                     2.200E+13      0.000       0.0
CH2FCF2+OH<=>CHFCF2+H2O                     2.200E+13      0.000    3000.7
CH2FCF2+HO2=>CH2F+CF2O+OH                   3.000E+13      0.000       0.0
CH2FCF2+HO2<=>CHFCF2+H2O2                   2.000E+11      0.000       0.0
CH2FCF2+CH3<=>CHFCF2+CH4                    1.300E+13     -0.500       0.0

CHFCF2+H(+M)<=>CH2FCF2(+M)                  4.200E+08      1.500     989.6
LOW / 3.190E+27     -2.800     -10.7 /
H2/2.0/ CO/2.0/ CO2/3.0/ H2O/5.0/

!!!!!!!!!!!!!!!!!!!!!!!!!!!!!!!!!!!!!!!!!!!
! 1,2,2,2-TETRAFLUOROETHYL RADICAL CF3CHF !
!!!!!!!!!!!!!!!!!!!!!!!!!!!!!!!!!!!!!!!!!!!

CF3CHF+O2=>CF3+CHFO+O                       1.300E+13      0.000   23001.8
CF3CHF+O=>CF3+CFO+H                         4.400E+13      0.000       0.0
CF3CHF+O<=>CHFO+CF3                         2.200E+13      0.000       0.0
CF3CHF+OH=>CF2CO+HF+HF                      4.400E+13      0.000       0.0
CF3CHF+HO2=>CF3+CHFO+OH                     3.000E+13      0.000       0.0

!!!!!!!!!!!!!!!!!!!!!!!!!!!!!!!!!!!!!!!!!!!!
! 1,1,2,2-TETRAFLUOROETHYL RADICAL CHF2CF2 !
!!!!!!!!!!!!!!!!!!!!!!!!!!!!!!!!!!!!!!!!!!!!

CHF2CF2+H<=>HF+CHFCF2                       1.810E+22     -2.920    3070.2
CHF2CF2+H<=>CHF2+CHF2                       3.250E+15     -0.520    3000.7

!HERE!CHF2CF2+O2<=>CF2CF2+HO2                     2.560E+19     -2.770    1977.3
CHF2CF2+O=>CF2CO+HF+F                       2.200E+13      0.000       0.0
CHF2CF2+O<=>CF2O+CHF2                       1.100E+13      0.000       0.0
CHF2CF2+OH=>CF2CO+HF+HF                     2.200E+13      0.000       0.0
CHF2CF2+OH<=>CF2CF2+H2O                     2.200E+13      0.000    3000.7
CHF2CF2+HO2=>CHF2+CF2O+OH                   3.000E+13      0.000       0.0
CHF2CF2+HO2<=>CF2CF2+H2O2                   1.000E+11      0.000       0.0
CHF2CF2+CH3<=>CF2CF2+CH4                    6.500E+12     -0.500       0.0

CF2CF2+H(+M)<=>CHF2CF2(+M)                  8.400E+08      1.500     989.6
LOW / 6.370E+27     -2.800     -10.7 /
H2/2.0/ CO/2.0/ CO2/3.0/ H2O/5.0/

!!!!!!!!!!!!!!!!!!!!!!!!!!!!!!!!!!!!!!!!!!!!!
! 1,1,2,2,2-PENTAFLUOROETHYL RADICAL CF3CF2 !
!!!!!!!!!!!!!!!!!!!!!!!!!!!!!!!!!!!!!!!!!!!!!

CF3CF2+H<=>HF+CF2CF2                        1.410E+21     -2.400    3630.6
CF3CF2+H<=>CHF2+CF3                         4.370E+16     -0.750    4359.9

CF3CF2+O2=>CF3+CF2O+O                       1.300E+13      0.000   23001.8
CF3CF2+O=>CF3+CFO+F                         2.200E+13      0.000       0.0
CF3CF2+O<=>CF2O+CF3                         1.100E+13      0.000       0.0
CF3CF2+OH=>CF3+CFO+HF                       2.200E+13      0.000       0.0
CF3CF2+HO2=>CF3+CF2O+OH                     3.000E+13      0.000       0.0

!!!!!!!!!!!!!!!!!!!!!!!!!!!
! 1-FLUOROETHYLENE CH2CHF !
!!!!!!!!!!!!!!!!!!!!!!!!!!!

CH2F+CH2F<=>HF+CH2CHF                       7.560E+21     -2.790    2589.3
CH3+CHF2<=>HF+CH2CHF                        1.900E+15     -0.590     633.9
CH2F2+CH2(S)<=>CH2CHF+HF                    2.000E+13      0.000       0.0
CH3F+CHF<=>CH2CHF+HF                        3.000E+13      0.000   15001.4
CH4+CF2<=>CH2CHF+HF                         4.000E+13      0.000   41003.9

CH2F+CH2<=>CH2CHF+H                         4.000E+13      0.000       0.0
CHF2+CH2<=>CH2CHF+F                         4.000E+13      0.000       0.0
CH2F+CH2(S)<=>CH2CHF+H                      4.000E+12      0.000       0.0
CHF2+CH2(S)<=>CH2CHF+F                      4.000E+12      0.000       0.0
CH3+CHF<=>CH2CHF+H                          6.000E+12      0.000       0.0
CH2F+CHF<=>CH2CHF+F                         2.000E+12      0.000       0.0

CH2(S)+CHF<=>CH2CHF                         3.100E+24     -3.800    2829.8

CH2CHF<=>C2H2+HF                            1.000E+14      0.000   70807.9

CH2CF+H<=>CH2CHF                            2.400E+34     -7.110    5039.5
CHFCH+H<=>CH2CHF                            2.400E+34     -7.110    5039.5

C2H4+F<=>CH2CHF+H                           2.000E+13      0.000       0.0
CH2CHF+F<=>CH2CF2+H                         2.000E+12      0.000       0.0
CH2CHF+F<=>CHFCHF+H                         5.000E+12      0.000       0.0

CH2CHF+H<=>CHFCH+H2                         3.300E+05      2.530   12243.1
CH2CHF+H<=>CH2CF+H2                         3.300E+05      2.530   12243.1
CH2CHF+OH<=>CHFCH+H2O                       2.000E+06      2.000    2849.6
CH2CHF+OH<=>CH2CF+H2O                       1.000E+06      2.000    2849.6

CH2CHF+O<=>CH2F+HCO                         5.030E+09      1.000    1309.6
CH2CHF+O<=>CH3+CFO                          5.300E+09      1.000    2301.2

!!!!!!!!!!!!!!!!!!!!!!!!!!!!!!!
! 1,1-DIFLUOROETHYLENE CH2CF2 !
!!!!!!!!!!!!!!!!!!!!!!!!!!!!!!!

CH2F+CHF2<=>HF+CH2CF2                       2.230E+20     -2.410    2911.2
CH3+CF3<=>HF+CH2CF2                         5.530E+19     -1.940    2440.3
CHF3+CH2(S)<=>CH2CF2+HF                     1.000E+13      0.000       0.0
CH2F2+CHF<=>CH2CF2+HF                       1.000E+13      0.000   15001.4
CH3F+CF2<=>CH2CF2+HF                        1.500E+13      0.000   41003.9

CHF2+CH2<=>CH2CF2+H                         4.000E+13      0.000       0.0
CF3+CH2<=>CH2CF2+F                          4.000E+13      0.000       0.0
CHF2+CH2(S)<=>CH2CF2+H                      2.000E+12      0.000       0.0
CF3+CH2(S)<=>CH2CF2+F                       6.000E+12      0.000       0.0

CH3+CF2<=>CH2CF2+H                          6.000E+12      0.000       0.0
CH2F+CF2<=>CH2CF2+F                         2.000E+12      0.000       0.0

CH2CF2<=>C2HF+HF                            2.500E+14      0.000   86008.0
CH2(S)+CF2<=>CH2CF2                         3.100E+24     -3.800    2829.8
CF2CH+H<=>CH2CF2                            2.400E+34     -7.110    5039.5

!HERE!CH2CF2+H<=>CF2CH+H2                         6.700E+05      2.530   12243.1
!HERE!CH2CF2+OH<=>CF2CH+H2O                       2.000E+06      2.000    2849.6

CH2CF2+H<=>CF2CH+H2                         5.820E+07      2.053   18475.7 ! Present Work
CH2CF2+OH<=>CF2CH+H2O                       2.110E-02      4.375    4685.0 ! Derived from reverse rate constant

CH2CF2+O<=>CHF2+HCO                         4.300E+09      1.000    1490.4

!!!!!!!!!!!!!!!!!!!!!!!!!!!!!!!
! 1,2-DIFLUOROETHYLENE CHFCHF !
!!!!!!!!!!!!!!!!!!!!!!!!!!!!!!!

CH2F+CHF2<=>HF+CHFCHF                       3.880E+20     -2.350    2887.4
CH2F2+CHF<=>CHFCHF+HF                       1.500E+13      0.000   20076.0	!BURGESS ET AL. 2022
CH3F+CF2<=>CHFCHF+HF                        1.500E+13      0.000   41003.9

CH2F+CHF<=>CHFCHF+H                         4.000E+12      0.000       0.0
CHF2+CHF<=>CHFCHF+F                         4.000E+12      0.000       0.0

CHFCHF+F<=>CHFCF2+H                         4.000E+12      0.000       0.0

CHFCHF<=>C2HF+HF                            2.500E+14      0.000   78007.5
CHF+CHF<=>CHFCHF                            1.550E+24     -3.800    2829.8
CHFCF+H<=>CHFCHF                            2.400E+34     -7.110    5039.5

!HERE!CHFCHF+H<=>CHFCF+H2                         3.300E+05      2.530   12243.1
!HERE!CHFCHF+OH<=>CHFCF+H2O                       2.000E+06      2.000    2849.6

CHFCHF+H<=>CHFCF+H2                         2.260E+07      2.116   17101.6 ! Present Work
CHFCHF+OH<=>CHFCF+H2O                       1.032E+01      3.525   11430.0 ! Estimated from reverse rate constant

CHFCHF+O<=>CH2F+CFO                         7.000E+09      1.000    1589.8

!!!!!!!!!!!!!!!!!!!!!!!!!!!!!!!!!!
! 1,1,2-TRIFLUOROETHYLENE CHFCF2 !
!!!!!!!!!!!!!!!!!!!!!!!!!!!!!!!!!!

CHF2+CHF2<=>HF+CHFCF2                       5.000E+12      0.000    358.5
CF4+CH2(S)<=>CHFCF2+HF                      4.000E+13      0.000   31002.3
CHF3+CHF<=>CHFCF2+HF                        1.000E+13      0.000   15001.4
CH2F2+CF2<=>CHFCF2+HF                       2.000E+13      0.000   41003.9

CHF2+CHF<=>CHFCF2+H                         2.000E+12      0.000       0.0
CF3+CHF<=>CHFCF2+F                          6.000E+12      0.000       0.0
CH2F+CF2<=>CHFCF2+H                         4.000E+12      0.000       0.0
CHF2+CF2<=>CHFCF2+F                         4.000E+12      0.000       0.0
CHFCF2+F<=>CF2CF2+H                         2.000E+12      0.000       0.0

CHFCF2<=>C2F2+HF                            2.500E+14      0.000  100009.8
CHF+CF2<=>CHFCF2                            3.100E+24     -3.800    2829.8
CF2CF+H<=>CHFCF2                            2.400E+34     -7.110    5039.5

CHFCF2+H<=>CF2CF+H2                         3.300E+05      2.530   12243.1
CHFCF2+OH<=>CF2CF+H2O                       1.000E+06      2.000    2849.6

CHFCF2+O<=>CHF2+CFO                         1.600E+13      0.000    3991.3	!BURGESS ET AL. 2022
CHFCF2+O<=>CHFO+CF2			    2.100E+13	   0.000    4015.2	!BURGESS ET AL. 2022
CHFCF2+O<=>CF2O+CHF			    1.200E+13	   0.000    3991.3	!BURGESS ET AL. 2022
!!!!!!!!!!!!!!!!!!!!!!!!!!!!!!
! TETRAFLUOROETHYLENE CF2CF2 !
!!!!!!!!!!!!!!!!!!!!!!!!!!!!!!

CHF2+CF3<=>HF+CF2CF2                        7.000E+16     -1.170    4330.1
CF4+CHF<=>CF2CF2+HF                         4.000E+13      0.000   31002.3
CHF3+CF2<=>CF2CF2+HF                        1.000E+13      0.000   41003.9

!HERE!CHF2+CF2<=>CF2CF2+H                         2.000E+12      0.000       0.0

CF2CF2+M<=>CF2+CF2+M                        3.960E+50     -9.060   85308.5

CF2CF2+O<=>CF2+CF2O                         1.900E+09      1.000       0.0

!!!!!!!!!!!!!!!!!!!!!!!!!!!!!!!!!!!!!!
! FLUOROVINYL RADICALS CHFCH & CH2CF !
!!!!!!!!!!!!!!!!!!!!!!!!!!!!!!!!!!!!!!

! CHFCH

CH2(S)+CHF<=>CHFCH+H                        3.280E+07      1.560    5760.9
CHFCH+H<=>C2H2+HF                           5.980E+20     -2.310    1939.5

CHFCH+O2<=>CHFO+HCO                         4.480E+26     -4.550    5480.7
DUPLICATE
CHFCH+O2<=>CHFO+HCO                         1.050E+38     -8.220    7030.7
DUPLICATE

CHFCH+O<=>CHFCO+H                           3.000E+13      0.000       0.0

CHFCH+OH<=>CH2CO+HF                         3.000E+13      0.000       0.0
CHFCH+OH<=>CH2F+HCO                         3.000E+13      0.000       0.0

C2HF+H(+M)<=>CHFCH(+M)                      1.400E+12      0.000    2410.5
LOW / 6.700E+26     -3.500    4789.2 /
H2/2.0/ CO/2.0/ CO2/3.0/ H2O/5.0/

! CH2CF
CH2(S)+CHF<=>CH2CF+H                        1.640E+07      1.560    5760.9
CH2CF+H<=>C2H2+HF                           5.980E+20     -2.310    1939.5

CH2CF+O2<=>CH2O+CFO                         4.480E+26     -4.550    5480.7
DUPLICATE
CH2CF+O2<=>CH2O+CFO                         1.050E+38     -8.220    7030.7
DUPLICATE

CH2CF+O<=>CH2CO+F                           3.000E+13      0.000       0.0

CH2CF+OH<=>CH2CO+HF                         3.000E+13      0.000       0.0
CH2CF+OH<=>CH3+CFO                          3.000E+13      0.000       0.0

C2HF+H(+M)<=>CH2CF(+M)                      2.800E+12      0.000    2410.5
LOW / 1.340E+27     -3.500    4789.2 /
H2/2.0/ CO/2.0/ CO2/3.0/ H2O/5.0/

!!!!!!!!!!!!!!!!!!!!!!!!!!!!!!!!!!!!!!!!
! DIFLUOROVINYL RADICALS CHFCF & CF2CH !
!!!!!!!!!!!!!!!!!!!!!!!!!!!!!!!!!!!!!!!!

! CHFCF
CHF+CHF<=>CHFCF+H                           3.280E+07      1.560    5760.9
CHFCF+H<=>C2HF+HF                           5.980E+20     -2.310    1939.5

CHFCF+O2<=>CHFO+CFO                         4.480E+26     -4.550    5480.7
DUPLICATE
CHFCF+O2<=>CHFO+CFO                         1.050E+38     -8.220    7030.7
DUPLICATE

CHFCF+O<=>CHFCO+F                           3.000E+13      0.000       0.0

CHFCF+OH<=>CHFCO+HF                         2.000E+13      0.000       0.0
CHFCF+OH<=>CH2F+CFO                         4.000E+13      0.000       0.0

C2F2+H(+M)<=>CHFCF(+M)                      2.800E+12      0.000    2410.5
LOW / 1.340E+27     -3.500    4789.2 /
H2/2.0/ CO/2.0/ CO2/3.0/ H2O/5.0/

! CF2CH

CH2(S)+CF2<=>CF2CH+H                        3.280E+07      1.560    5760.9
CF2CH+H<=>C2HF+HF                           5.980E+20     -2.310    1939.5

CF2CH+O2<=>CF2O+HCO                         4.480E+26     -4.550    5480.7
DUPLICATE
CF2CH+O2<=>CF2O+HCO                         1.050E+38     -8.220    7030.7
DUPLICATE

CF2CH+O<=>CF2CO+H                           3.000E+13      0.000       0.0

!!!!!!!!!!!!!!!!!!!!!!!!!!!!!!!!!!!!!!!!
! TRIFLUOROVINYL RADICAL CF2CF !
!!!!!!!!!!!!!!!!!!!!!!!!!!!!!!!!!!!!!!!!

!HERE!CHF+CF2<=>CF2CF+H                           1.640E+07      1.560    5760.9
CF2CF+H<=>C2F2+HF                           5.980E+20     -2.310    1939.5

CF2CF+O2<=>CF2O+CFO                         4.480E+26     -4.550    5480.7
DUPLICATE
CF2CF+O2<=>CF2O+CFO                         1.050E+38     -8.220    7030.7
DUPLICATE

CF2CF+O<=>CF2CO+F                           3.000E+13      0.000       0.0

CF2CF+OH<=>CF2CO+HF                         1.000E+13      0.000       0.0
CF2CF+OH<=>CHF2+CFO                         5.000E+13      0.000       0.0

!!!!!!!!!!!!!!!!!!!!!!!!
! FLUOROACETYLENE C2HF !
!!!!!!!!!!!!!!!!!!!!!!!!

CH2(S)+CF2<=>C2HF+HF                        1.700E+20     -2.120    2380.7
CHF+CHF<=>C2HF+HF                           2.700E+13     -2.120    -5019	!BURGESS ET AL. 2022

C2HF+O<=>FCCO+H                             1.000E+07      2.000    1899.8

C2HF+OH<=>CHFCO+H                           2.180E-04      4.500   -1000.0
C2HF+OH<=>CH2F+CO                           2.500E-04      4.000   -2000.0
C2HF+OH<=>HCCO+HF                           2.500E-04      4.000   -2000.0

!!!!!!!!!!!!!!!!!!!!!!!!!!
! DIFLUOROACETYLENE C2F2 !
!!!!!!!!!!!!!!!!!!!!!!!!!!

CHF+CF2<=>C2F2+HF                           8.510E+19     -2.120    2380.7

C2F2+O<=>FCCO+F                             1.000E+07      2.000    1899.8
C2F2+OH<=>CF2CO+H                           2.180E-04      4.500   -1000.0
C2F2+OH<=>FCCO+HF                           2.500E-04      4.000   -2000.0

!!!!!!!!!!!!!!!!!!!!!!
! FLUOROKETENE CHFCO !
!!!!!!!!!!!!!!!!!!!!!!

CHFCO+H<=>CH2F+CO                           1.130E+13      0.000    3427.9
CHFCO+O<=>CHFO+CO                           1.000E+13      0.000    8000.0

CHFCO+H<=>FCCO+H2                           5.000E+13      0.000    8000.0
CHFCO+OH<=>FCCO+H2O                         7.500E+12      0.000    2000.0

!!!!!!!!!!!!!!!!!!!!!!!!
! DIFLUOROKETENE CF2CO !
!!!!!!!!!!!!!!!!!!!!!!!!

CF2CO+H<=>CHF2+CO                           1.130E+13      0.000    3427.9
CF2CO+O<=>CF2O+CO                           1.000E+13      0.000    8000.0

!!!!!!!!!!!!!!!!!!!!!!!!!!!!!!
! FLUOROKETENYL RADICAL FCCO !
!!!!!!!!!!!!!!!!!!!!!!!!!!!!!!

FCCO+H<=>CHF+CO                             1.000E+14      0.000       0.0
FCCO+O<=>CFO+CO                             1.000E+14      0.000       0.0

!!!!!!!!!!!!!!!!!!!!!!!!!!!!!!!!!
! RECOMBINATIONS OF C1 RADICALS !
!!!!!!!!!!!!!!!!!!!!!!!!!!!!!!!!!

CH3+CH2F<=>CH4+CHF                          3.000E+13      0.000    3400.1
CH2F+CH2F<=>CH3F+CHF                        3.000E+13      0.000    4801.1
CHF2+CH2F<=>CH2F2+CHF                       3.000E+13      0.000    4399.7
CF3+CH2F<=>CHF3+CHF                         3.000E+13      0.000    4600.4
CH3+CHF2<=>CH4+CF2                          3.000E+13      0.000     800.8
CH2F+CHF2<=>CH3F+CF2                        3.000E+13      0.000    2199.8
CHF2+CHF2<=>CH2F2+CF2                       3.000E+13      0.000    1599.7
CF3+CHF2<=>CHF3+CF2                         3.000E+13      0.000    2001.1

CH3F+CH2(S)<=>C2H4+HF                       3.000E+13      0.000       0.0
CH4+CHF<=>C2H4+HF                           4.000E+13      0.000   15001.4
CH3+CH2F<=>HF+C2H4                          2.350E+19     -1.860    1870.0

CH2F+CH2<=>C2H4+F                           4.000E+13      0.000       0.0
CH2F+CH2(S)<=>C2H4+F                        2.000E+12      0.000       0.0


CH2(S)+CHF<=>C2H2+HF                        1.700E+20     -2.120    2380.7


! HERE

! H ABSTRACTION REACTIONS BY F

CH3F+F<=>CH2F+HF                            1.350E+14      0.000    1200.0
CH2F2+F<=>CHF2+HF                           5.540E+14      0.000    2335.0  !BURGESS ET AL. 2022
CHF3+F<=>CF3+HF                             4.500E+13      0.000    3700.2
CH3CH2F+F<=>CH2FCH2+HF                      9.000E+13      0.000     800.8
CH3CHF2+F<=>CHF2CH2+HF                      1.000E+14      0.000     800.8
CH3CF3+F<=>CF3CH2+HF                        1.000E+14      0.000    4000.2
CH3CH2F+F<=>CH3CHF+HF                       6.000E+13      0.000     200.7
CH2FCH2F+F<=>CH2FCHF+HF                     1.300E+14      0.000     800.8
CH2FCHF2+F<=>CHF2CHF+HF                     1.300E+14      0.000     800.8
CH2FCF3+F<=>CF3CHF+HF                       6.000E+13      0.000    1200.3
CH3CHF2+F<=>CH3CF2+HF                       3.000E+13      0.000     800.8
CH2FCHF2+F<=>CH2FCF2+HF                     3.000E+13      0.000    1200.3
CHF2CHF2+F<=>CHF2CF2+HF                     6.000E+13      0.000    1200.3
CHF2CF3+F<=>CF3CF2+HF                       4.000E+13      0.000    1401.0
CH3CF2+F<=>CH3+CF3                          3.000E+13      0.000       0.0

CH4+F<=>CH3+HF                              2.710E+13      0.160     358.5	! Sharma et al. J. Phys. Chem. A 2023, 127, 1499-1511
CH3OH+F<=>CH3O+HF                           2.620E+09      1.440    -204.7
CH3OH+F<=>CH2OH+HF                          4.620E+07      1.970    -300.1
CH2O+F<=>HCO+HF                             6.000E+13      0.000    2001.1
CHFO+F<=>CFO+HF                             2.650E+13      0.000    1800.4
CH3O+F<=>CH2O+HF                            3.000E+13      0.000       0.0
HCO+F<=>CO+HF                               1.000E+13      0.000       0.0
C2H6+F<=>C2H5+HF                            8.000E+12      0.000     300.1
C2H4+F<=>C2H3+HF                            1.000E+14      0.000    2001.1
C2H3+F<=>C2H2+HF                            2.000E+13      0.000       0.0


!CF3COF+CF3<=>CF3CO+CF4                      2.000E+12      0.000    9011.0 ! Babushok et al., Combustion and Flame 159 (2012) 3569   3575
!CF3COF+CF3CF2<=>CF3CO+CF3CF3                3.000E+11      0.000   14006.0 ! Babushok et al., Combustion and Flame 159 (2012) 3569   3575
!CF3CF3+CF3<=>CF4+CF3CF2                     3.000E+12      0.000   11305.0 ! Babushok et al., Combustion and Flame 159 (2012) 3569   3575
!CF3CO+F<=>CF3+CFO                           3.000E+12      0.000       0.0 ! Babushok et al., Combustion and Flame 159 (2012) 3569   3575
!CF3CO+F<=>CF4+CO                            5.000E+12      0.000       0.0 ! Babushok et al., Combustion and Flame 159 (2012) 3569   3575


!!!!!!!!!!!!!!!!!!!!!!!!!!!!!!!!!!!!!!!!!!!!!!!!!!!!!!!!
!!     DI-(2,2,2-TRIFLUOROETHYL) CARBONATE SUBSET     !!
!!!!!!!!!!!!!!!!!!!!!!!!!!!!!!!!!!!!!!!!!!!!!!!!!!!!!!!!


!!!!!!!!!!!!!!!!!!!!!!
!  CF3CH2OCOOCH2CF3  !
!!!!!!!!!!!!!!!!!!!!!!
! Fuel unimolecular decomposition

!CF3CH2OCOOCH2CF3<=>CF3CH2OCOOCH2+CF3        5.592E+97   -23.164   142279.1 ! September 2022, obtained with MESS
!PLOG /    0.001    4.071E+118   -30.270   141599.3 / ! Average deviation = 4.7% and maximum deviation = 9.4%
!PLOG /    0.010    2.874E+116   -29.198   145455.7 / ! Average deviation = 5.2% and maximum deviation = 8.7%
!PLOG /    0.100    2.844E+109   -26.808   145733.9 / ! Average deviation = 5.4% and maximum deviation = 8.9%
!PLOG /    1.000     5.592E+97   -23.164   142279.1 / ! Average deviation = 7.0% and maximum deviation = 11.4%
!PLOG /   10.000     7.240E+74   -16.572   127966.1 / ! Average deviation = 7.9% and maximum deviation = 13.3%
!PLOG /  100.000     1.056E+61   -12.627   118899.1 / ! Average deviation = 2.1% and maximum deviation = 3.2%
!PLOG / 1000.000     3.092E+59   -12.188   117897.0 / ! Average deviation = 1.9% and maximum deviation = 3.0%


!CF3CH2OCOOCH2CF3<=>CF3CH2OCOO+CF3CH2        2.848E+101  -24.195   138860.4 ! September 2022, obtained with MESS
!PLOG /    0.001    6.789E+123   -31.639   139820.3 / ! Average deviation = 4.0% and maximum deviation = 6.2%
!PLOG /    0.010    2.693E+120   -30.239   142866.0 / ! Average deviation = 3.5% and maximum deviation = 6.9%
!PLOG /    0.100    3.824E+112   -27.652   142144.5 / ! Average deviation = 3.4% and maximum deviation = 7.1%
!PLOG /    1.000    2.848E+101   -24.195   138860.4 / ! Average deviation = 5.7% and maximum deviation = 12.1%
!PLOG /   10.000     1.522E+80   -18.053   125841.6 / ! Average deviation = 7.4% and maximum deviation = 12.8%
!PLOG /  100.000     2.145E+61   -12.735   112451.5 / ! Average deviation = 2.2% and maximum deviation = 6.4%
!PLOG / 1000.000     2.151E+59   -12.170   111043.7 / ! Average deviation = 1.1% and maximum deviation = 5.3%


!CF3CH2OCOOCH2CF3<=>CF3CH2OCO+CF3CH2O        1.161E+80   -20.106   104446.8 ! September 2022, obtained with MESS
!PLOG /    0.001     3.977E+93   -25.316    98124.0 / ! Average deviation = 15.2% and maximum deviation = 21.9%
!PLOG /    0.010     8.396E+91   -24.318   102161.2 / ! Average deviation = 17.6% and maximum deviation = 26.1%
!PLOG /    0.100     1.147E+89   -23.030   105705.4 / ! Average deviation = 19.5% and maximum deviation = 30.1%
!PLOG /    1.000     1.161E+80   -20.106   104446.8 / ! Average deviation = 19.4% and maximum deviation = 30.5%
!PLOG /   10.000     1.168E+70   -17.007   101653.0 / ! Average deviation = 8.5% and maximum deviation = 14.7%
!PLOG /  100.000     3.646E+56   -13.135    93126.8 / ! Average deviation = 1.1% and maximum deviation = 2.1%
!PLOG / 1000.000     5.142E+53   -12.329    91121.9 / ! Average deviation = 0.6% and maximum deviation = 1.2%

!CF3CH2OCOOCH2CF3<=>CF3CH2OCOOCHCF3+H        3.594E+90   -21.983   150930.7
!PLOG /   0.100    3.718E+90   -22.456   143525.9 /
!PLOG /   1.000    3.594E+90   -21.983   150930.7 /
!PLOG /  10.000    6.455E+63   -14.278   134608.2 /
!PLOG / 100.000    9.451E+38    -7.333   115679.2 /

!CF3CH2OCOOCH2CF3<=>CF3CH2OCOOCHCF2+HF       5.81E+30    -5.157    81566.7 ! JULY 2024
!PLOG /    0.001    1.39E+70   -17.768    93635.6 /
!PLOG /    0.010    1.03E+63   -15.327    92505.9 /
!PLOG /    0.100    3.35E+31    -5.552    80676.3 /
!PLOG /    1.000    5.81E+30    -5.157    81566.7 /
!PLOG /   10.000    2.54E+22    -2.546    78569.1 /
!PLOG /  100.000    4.27E+14    -0.155    75495.5 /
!PLOG / 1000.000    2.77E+09     1.420    73292.0 /
!DUPLICATE

!CF3CH2OCOOCH2CF3<=>CF3CH2OCOOCHCF2+HF       8.16E+90   -21.395   135260.2 ! JULY 2024
!PLOG /    0.001    4.76E+90   -22.322   118945.9 /
!PLOG /    0.010    5.62E+93   -22.841   126020.6 /
!PLOG /    0.100    8.71E+90   -21.768   128582.0 /
!PLOG /    1.000    8.16E+90   -21.395   135260.2 /
!PLOG /   10.000    7.84E+90   -21.102   141522.4 /
!PLOG /  100.000    5.04E+90   -20.873   146489.1 /
!PLOG / 1000.000    1.97E+90   -20.864   145835.5 /
!DUPLICATE

!CF3CH2OCOOCH2CF3<=>CF3CH2OCOOF+CH2CF2      2.440E+127   -32.771   206728.1
!PLOG /   0.100   1.100E+127   -33.635   189740.1 /
!PLOG /   1.000   2.440E+127   -32.771   206728.1 /
!PLOG /  10.000    1.310E+84   -20.259   182134.1 /
!PLOG / 100.000    1.089E+27    -4.574   132134.1 /

! H-Abtraction on the CH2 group

!CF3CH2OCOOCH2CF3+H<=>CF3CH2OCOOCHCF3+H2     3.260E+04      3.024    8063.8
!CF3CH2OCOOCH2CF3+F<=>CF3CH2OCOOCHCF3+HF     1.210E+07      2.130     878.9
!CF3CH2OCOOCH2CF3+CH3<=>CF3CH2OCOOCHCF3+CH4  1.280E+00      3.827    7675.8
!CF3CH2OCOOCH2CF3+OH<=>CF3CH2OCOOCHCF3+H2O   7.150E+02      3.173      44.4
!CF3CH2OCOOCH2CF3+CF3<=>CF3CH2OCOOCHCF3+CHF3 6.40E-01      3.827    7675.8 ! Estimation

!CF3CH2OCOOCHCF3+HO2<=>CF3CH2OCOOCH2CF3+O2   3.000E+11      0.000       0.0 ! Estimation


!!!!!!!!!!!!!!!!!!!
! CF3CH2OCOOCHCF3 !
!!!!!!!!!!!!!!!!!!!

!CF3CH2OCOOCHCF3(+M)<=>CF3CHO+CF3CH2OCO(+M)  3.891E+17     -2.156   34512.7
!LOW /  3.292E+14   0.144  13466.1 /
!TROE /  0.6799  2197  536087  6323 /
!HE/0.7/ AR/0.7/ CO/1.5/ CO2/2.0/ H2/2.0/ CH4/2.0/ C2H6/3.0/ H2O/6.0/ 

!!!!!!!!!!!!!!!!!
! CF3CH2OCOOCH2 !
!!!!!!!!!!!!!!!!!

!CF3CH2OCOOCH2<=>CH2O+CF3CH2OCO              1.381E+14     -0.287   37195.9

!!!!!!!!!!!!!!!!!!!!!!!!!!!!!
! CF3CH2OCOO and CF3CHOCOOH !
!!!!!!!!!!!!!!!!!!!!!!!!!!!!!

!CF3CH2OCOO<=>CF3CH2O+CO2                    7.093E+14  -0.191  15775.4
!CF3CH2OCOO<=>CF3CHOCOOH                     1.929E+09   1.000  12469.1
!CF3CHOCOOH<=>CF3CHO+HOCO                    6.422E+11   0.812  33799.7

!!!!!!!!!!!!!
! CF3CH2OCO !
!!!!!!!!!!!!!

!CF3CH2OCO<=>CO2+CF3CH2                      4.260E+10   0.929  31212.3
!PLOG /   0.001   4.713E-10      2.102     3033.9 /
!PLOG /   0.010   1.073E-06      1.615     6452.2 /
!PLOG /   0.100   2.289E-01      0.619    10878.7 /
!PLOG /   1.000   5.398E+13     -2.919    20139.7 /
!PLOG /  10.000   9.963E+25     -5.803    28475.6 /
!PLOG / 100.000   1.122E+33     -7.181    34788.9 /

!CF3CH2OCO(+M)<=>CO+CF3CH2O(+M)              2.938E+14   0.070  20073.0
!LOW /  1.175E+15   0.185   9093.5 /
!TROE /  0.9310  173304  100  10488 /
!HE/0.7/ AR/0.7/ CO/1.5/ CO2/2.0/ H2/2.0/ CH4/2.0/ C2H6/3.0/ H2O/6.0/ 

!!!!!!!!!!!!!
!  CF3CH2O  !
!!!!!!!!!!!!!

!CF3CH2O<=>CF3+CH2O                          1.033E+35  -7.550  21805.5
!PLOG /   0.001   5.186E+31  -7.557  19481.4 /
!PLOG /   0.010   8.182E+32  -7.594  20036.0 /
!PLOG /   0.100   1.138E+34  -7.605  20808.1 /
!PLOG /   1.000   1.033E+35  -7.550  21805.5 /
!PLOG /  10.000   2.769E+35  -7.331  22905.1 /
!PLOG / 100.000   3.635E+34  -6.731  23731.4 /

!CF3CH2O<=>CF3CHO+H                          3.493E+25  -5.403  22790.2
!PLOG /   0.001   1.900E+16  -3.619  24726.8 /
!PLOG /   0.010   4.245E+17  -3.739  23371.3 /
!PLOG /   0.100   2.135E+20  -4.240  22129.6 /
!PLOG /   1.000   3.493E+25  -5.403  22790.2 /
!PLOG /  10.000   2.122E+30  -6.363  24777.0 /
!PLOG / 100.000   3.561E+32  -6.550  26746.5 /

!!!!!!!!!!!!!!!!!!!
! CF3CH2OCOOCHCF2 !
!!!!!!!!!!!!!!!!!!!

CF3CH2OCOOCHCF2(+M)<=>CF2CHO+CF3CH2OCO(+M)  1.343E+32    -4.508    78020.0
LOW / 1.367E+24    -2.716    17132.8 /
TROE / 0.169  21  24  4507 /
HE/0.7/ AR/0.7/ CO/1.5/ CO2/2.0/ H2/2.0/ CH4/2.0/ C2H6/3.0/ H2O/6.0/ 

!CF3CH2OCOOCHCF2<=>CF2CHOCOOCH2+CF3          9.360E+77   -18.599   119922.8
!PLOG /   0.001   1.630E+36    -7.531    97062.6 /
!PLOG /   0.010   1.630E+36    -7.423    92285.8 /
!PLOG /   0.100   9.620E+76   -18.803   115314.0 /
!PLOG /   1.000   9.360E+77   -18.599   119922.8 /
!PLOG /  10.000   7.670E+67   -15.335   117364.1 /
!PLOG / 100.000   1.000E+50    -9.977   109062.2 /

!CF3CH2OCOOCHCF2<=>CF2CHOCOOCHCF2+HF         7.295E+81   -20.262   110831.5
!PLOG /   0.001   3.750E+97   -26.117   107763.4 /
!PLOG /   0.010   1.286E+90   -23.532   106941.8 /
!PLOG /   0.100   1.190E+90   -23.041   111386.6 /
!PLOG /   1.000   7.295E+81   -20.262   110831.5 /
!PLOG /  10.000   1.897E+65   -15.193   104127.2 /
!PLOG / 100.000   1.930E+38    -7.322    88815.4 /


! H-Abtraction on the CH2 group

!CF3CH2OCOOCHCF2+H<=>CF2CHOCOOCHCF3+H2       1.630E+04   3.024   8063.8 ! Estimation
!CF3CH2OCOOCHCF2+F<=>CF2CHOCOOCHCF3+HF       6.050E+06   2.130    878.9 ! Estimation
!CF3CH2OCOOCHCF2+CH3<=>CF2CHOCOOCHCF3+CH4    6.400E-01   3.827   7675.8 ! Estimation
!CF3CH2OCOOCHCF2+OH<=>CF2CHOCOOCHCF3+H2O     3.575E+02   3.173     44.4 ! Estimation
!CF3CH2OCOOCHCF2+CF3<=>CF2CHOCOOCHCF3+CHF3   6.400E-01   3.827   7675.8 ! Estimation

! H-activated decomposition
!CF3CH2OCOOCHCF2+H<=>CHF2CHO+CF3CH2OCO       5.460E+19  -1.746  14622.0

!!!!!!!!!!!!!!!!!!!
! CF2CHOCOOCHCF3 !
!!!!!!!!!!!!!!!!!!!

!CF2CHOCOOCHCF3(+M)<=>CF3CHO+CF2CHOCO(+M)    3.891E+17     -2.156   34512.7
!LOW /  8.071E+18  -0.9700    14600.0 /
!TROE /  0.6290  8.730E+09  5.52  7.60E+07  /
!HE/0.7/ AR/0.7/ CO/1.5/ CO2/2.0/ H2/2.0/ CH4/2.0/ C2H6/3.0/ H2O/6.0/ 

!!!!!!!!!!!!!!!!!
! CF2CHOCOOCH2 !
!!!!!!!!!!!!!!!!!

!CF2CHOCOOCH2<=>CH2O+CF2CHOCO                1.381E+14     -0.287   37195.9

!!!!!!!!!!!!!
! CF2CHOCOO !
!!!!!!!!!!!!!
! Block 13

CF2CHOCOO<=>CF2CHO+CO2                      7.093E+14     -0.191   15775.4

!!!!!!!!!!!!!
! CF2CHOCO !
!!!!!!!!!!!!!

!CF2CHOCO<=>CO2+CF2CH                        4.260E+10   0.929  31212.3
!PLOG /   0.001   4.713E-10      2.102     3033.9 /
!PLOG /   0.010   1.073E-06      1.615     6452.2 /
!PLOG /   0.100   2.289E-01      0.619    10878.7 /
!PLOG /   1.000   5.398E+13     -2.919    20139.7 /
!PLOG /  10.000   9.963E+25     -5.803    28475.6 /
!PLOG / 100.000   1.122E+33     -7.181    34788.9 /

CF2CHOCO(+M)<=>CO+CF2CHO(+M)                2.938E+14   0.070  20073.0
LOW /  1.175E+15   0.185   9093.5 /
TROE /  0.9310  173304  100  10488 /
HE/0.7/ AR/0.7/ CO/1.5/ CO2/2.0/ H2/2.0/ CH4/2.0/ C2H6/3.0/ H2O/6.0/ 


!!!!!!!!!!!!!!!!!!
! CF2CHOCOOCHCF2 !
!!!!!!!!!!!!!!!!!!

!CF2CHOCOOCHCF2+H<=>CF2CHOCO+CHF2CHO         1.092E+20  -1.746  14622.0


!!!!!!!!!!!!!
!  CHF2CHO  !
!!!!!!!!!!!!!

!CHF2CHO+H=>CF2CHO+H2                       1.500E+03    3.082    5305.9 ! Present Work TST with Eckart Tunneling from M06-2x-D3/aug-cc-pVDZ geometries/frequencies and CCSD(T)/cc-pV(D-T)Z//M06-2z-D3/aug-cc-pVTZ
!CHF2CHO+OH=>CF2CHO+H2O                     7.730E+03    2.744    2618.4 ! Present Work TST with Eckart Tunneling from M06-2x-D3/aug-cc-pVDZ geometries/frequencies and CCSD(T)/cc-pV(D-T)Z//M06-2z-D3/aug-cc-pVTZ
!CHF2CHO+HO2=>CF2CHO+H2O2                   2.160E+22   -3.448   20837.7
!CHF2CHO+CH3=>CF2CHO+CH4                    1.210E-01    3.886    6778.3 ! Present Work TST with Eckart Tunneling from M06-2x-D3/aug-cc-pVDZ geometries/frequencies and CCSD(T)/cc-pV(D-T)Z//M06-2z-D3/aug-cc-pVTZ

!CHF2CHO+H=>CHF2CO+H2                       1.480E+05    2.597    3008.1 ! Present Work TST with Eckart Tunneling from M06-2x-D3/aug-cc-pVDZ geometries/frequencies and CCSD(T)/cc-pV(D-T)Z//M06-2z-D3/aug-cc-pVTZ
!CHF2CHO+OH=>CHF2CO+H2O                     4.850E+05    2.247       0.1 ! Present Work TST with Eckart Tunneling from M06-2x-D3/aug-cc-pVDZ geometries/frequencies and CCSD(T)/cc-pV(D-T)Z//M06-2z-D3/aug-cc-pVTZ
!CHF2CHO+HO2=>CHF2CO+H2O2                   8.340E+22   -3.441   20004.0
!CHF2CHO+CH3=>CHF2CO+CH4                    3.990E+00    3.656    4609.2 ! Present Work TST with Eckart Tunneling from M06-2x-D3/aug-cc-pVDZ geometries/frequencies and CCSD(T)/cc-pV(D-T)Z//M06-2z-D3/aug-cc-pVTZ
!CHF2CHO+O=>CHF2CO+OH                       1.310E+09    0.920    8865.6


!!!!!!!!!!!!!
!  CF3CHO   !
!!!!!!!!!!!!!

!CF3CHO+H=>CF3CO+H2                         5.770E+04   2.692   3357.5 ! Present Work TST with Eckart Tunneling from M06-2x-D3/aug-cc-pVDZ geometries/frequencies and CCSD(T)/cc-pV(D-T)Z//M06-2z-D3/aug-cc-pVTZ
!CF3CHO+CH3=>CF3CO+CH4                      1.843E+00   3.703   4298.4 ! Present Work TST with Eckart Tunneling from M06-2x-D3/aug-cc-pVDZ geometries/frequencies and CCSD(T)/cc-pV(D-T)Z//M06-2z-D3/aug-cc-pVTZ
!CF3CHO+OH=>CF3CO+H2O                       3.987E+05   2.405    240.3 ! Present Work TST with Eckart Tunneling from M06-2x-D3/aug-cc-pVDZ geometries/frequencies and CCSD(T)/cc-pV(D-T)Z//M06-2z-D3/aug-cc-pVTZ
!CF3CHO+CF3=>CF3CO+CHF3                     3.773E-01   3.865   4937.9 ! Present Work TST with Eckart Tunneling from M06-2x-D3/aug-cc-pVDZ geometries/frequencies and CCSD(T)/cc-pV(D-T)Z//M06-2z-D3/aug-cc-pVTZ

!!!!!!!!!!!!!!
!  CHF2CO    !
!!!!!!!!!!!!!!

!CHF2CO(+M)<=>CHF2+CO(+M)                    2.444E+13   0.308    11567.5 ! Estimation by analogy with CF3CO 
!LOW /  8.610E+06   1.991    8515.0 /
!TROE /  0.160  776  757  3860  /
!HE/0.7/ AR/0.7/ CO/1.5/ CO2/2.0/ H2/2.0/ CH4/2.0/ C2H6/3.0/ H2O/6.0/ 

!CF2CHO+H<=>CHF2+HCO                         5.180E+13    0.107        0.0 ! Present Work
!CF2CHO+H<=>H+CHF2CO                         5.490E+03    2.597     2988.8 ! Present Work

!CF2CHO<=>CHF2+CO                            2.873E+39   -7.964    62989.0 ! Present Work
!PLOG /   0.001   3.152E+42   -9.733    59116.9 /
!PLOG /   0.010   3.110E+42   -9.422    60587.7 /
!PLOG /   0.100   3.060E+42   -9.110    62611.3 /
!PLOG /   1.000   2.873E+39   -7.964    62989.0 /
!PLOG /  10.000   2.024E+34   -6.250    62143.1 /
!PLOG / 100.000   3.310E+30   -4.967    62239.4 /

!!!!!!!!!!!!!
!  CF3CO    !
!!!!!!!!!!!!!

!CF3CO(+M)<=>CF3+CO(+M)                      5.568E+13   0.2270    12234.7 ! Present Work 
!LOW /  6.005E+11   0.9790    5602.1 /
!TROE /  0.374  253  3147  3860  /
!HE/0.7/ AR/0.7/ CO/1.5/ CO2/2.0/ H2/2.0/ CH4/2.0/ C2H6/3.0/ H2O/6.0/ 

!!!!!!!!!!!!!!!!!!!!!!!!!!!!!!!!!!!!!!!!!!!!!!!!!!!!!!!!!!!!!!!!!!!!!!!!!!!!!!!!!!!!!!!!!
!!!!!!!!!!!!!!!!!!!!!!!!!!!BABUSHOK, BURGESS ET AL.!!!!!!!!!!!!!!!!!!!!!!!!!!!!!!!!!!!!!!
!!!!!!!!!!!!!!!!!!!!!!!!!!!!!!!!!!!!!!!!!!!!!!!!!!!!!!!!!!!!!!!!!!!!!!!!!!!!!!!!!!!!!!!!!
CF3(+M)=CF2+F(+M) 	1.0E15  	0.0 	82371.0 
LOW / 5.0e15 0.0 249.62/
H2/2.00/ H2O/6.00/ CH4/2.00/ CO/1.50/ CO2/2.00/ C2H6/3.00/ AR/0.70/
CH3F /6.00/ CH2F2 /6.00/ CHF3 /6.00/ HF /2.00/

CF3CF2=CF2+CF3 			4.27E15 	0.0	 56240.5 
!CF4+CH3=CH3F+CF3 		9.64E04 	2.41 	 26130.5 
CF3CF2+F=CF3+CF3 		3.16E13 	0.0 	 0.00
CF3O+CO=CO2+CF3 		3.13E10 	0.0 	 0.00
CFO+CF2=CF3+CO 			5.40E11 	0.0 	 0.00
CF+CF=C2F2 			5.00E13 	0.0 	 0.00
CF2CF2+F=CF3CF2 		3.15E13 	0.0 	 7770.1 
F+F+M=F2+M 			1.00E14 	0.0 	 0.00
F2+H=F+HF 			2.90E9 		1.4 	 1328.9
!F2+CF3=CF4+F 			2.65E12 	0.0 	 2500.0 
!CH3+F2=CH3F+F 			4.00E12 	0.0 	 1099.4 
CF2+F2=CF3+F 			1.20E12 	0.0   	 2999.5 
CFO+F2=CF2O+F 			1.00E12 	0.0  	 0.00
H2+F2=HF+F+H 			3.44E12 	0.0 	 19789.7 
F2+CO=CFO+F 			4.70E11  	0.0 	 13499.1 
C+F2=CF+F 			1.70E12 	0.0 	 1500.9 
CF+F2=CF2+F 			2.40E12 	0.0 	 0.00
C2H4+F2=CH2FCH2+F 		4.80E10	 	0.0 	 4588.9 
CH4+F2=CH3+HF+F 		2.00E12 	0.0 	 11230.9 
OH+F2=HF+F+O 			7.00E13 	0.0 	 9000.9 
CF3COF+CF3=CF3CO+CF4 		2.00E12 	0.0  	 9000.9 
CF3COF+CF3CF2=CF3CO+CF3CF3 	3.00E11 	0.0 	 14000.9 
CF3CF3+CF3=CF4+CF3CF2 		3.00E12 	0.0 	 11300.2 
CF3CO+F=CF3+CFO 		3.00E12 	0.0 	 0.00
CF3CO+F=CF4+CO 			5.00E12 	0.0 	 0.00

!!!!!!!!!!!!!!!!!!!!!!!!!!!!!!!!!!!!!!!!!!!!!!!!!!!!!
!!!!!!!SHARMA, ABEYWARDANE, GOLDSMITH (2023)!!!!!!!!!
!!!!!!!!!!!!!!!!!!!!!!!!!!!!!!!!!!!!!!!!!!!!!!!!!!!!!

H+CHFO<=>HF+HCO 	 	6.87E0 	3.88 	29756.2 !!!! Ea converted from kJ/mol to cal
H+CF2O<=>HF+CFO 	 	1.23E0 	4.14 	32241.9 
O+CHFO<=>FO+HCO  	 	6.73E6 	2.19 	76912.1 
O+CF2O<=>FO+CFO  	 	4.52E7 	2.02 	80999.1
OH+CF2O<=>HOF+CFO  	 	1.05E7 	2.26 	78680.8 
FO+CHFO<=>F2O+HCO  	 	2.36E5 	2.6 	82313.7 
FO+CF2O<=>F2O+CFO  	 	1.30E6 	2.44 	86472.4 
CH3+CHFO<=>CH3F+HCO  	 	3.13E2 	3.14 	48398.7 
CH3+CF2O<=>CH3F+CFO  	 	9.77E3 	2.88 	48494.3 
CH2F+CHFO<=>CH2F2+HCO  	 	2.78E1 	3.32 	44622.4 
CH2F+CF2O<=>CH2F2+CFO  	 	1.47E3 	3.01 	47657.8 
CHF2+CHFO<=>CHF3+HCO  	 	3.63E1 	3.37 	43833.7 
HO2+CHFO<=>H2O2+CFO  	 	2.05E2 	4.16 	15941.7 


H+CH3F<=>HF+CH3		 	1.36E1 	3.72 	22538.3 
H+CH2F2<=>HF+CH2F 	 	3.26E0 	3.94 	27915.9 
H+CHF3<=>HF+CHF2 	 	1.92E0 	4.04 	32935.0 
H+CF4<=>HF+CF3	 	 	2.58E0 	4.04 	35970.4 
F+CH3F<=>F2+CH3  	 	4.38E6 	2.36 	76816.5 
F+CH2F2<=>F2+CH2F 	 	5.89E7 	2.18 	79828.0
F+CHF3<=>F2+CHF2  	 	5.97E8 	1.91 	88527.8 
F+CF4<=>F2+CF3   	 	2.06E9 	1.73 	91634.9
O+CH3F<=>FO+CH3  	 	7.65E5 	2.37 	65415.9 
O+CH2F2<=>FO+CH2F  	 	7.46E6 	2.25 	75812.7 
O+CHF3<=>FO+CHF2  	 	5.02E7 	2.06 	83628.2 
O+CF4<=>FO+CF3  	 	9.87E7 	1.97 	87667.4 
OH+CH3F<=>HOF+CH3  	 	4.78E4 	3.14 	66610.9 
OH+CH2F2<=>HOF+CH2F  	 	1.47E6 	2.5 	74163.6 
OH+CHF3<=>HOF+CHF2 	 	1.08E7 	2.3 	82385.4
OH+CF4<=>HOF+CF3  	 	4.81E7 	2.14 	83484.8 
FO+CH3F<=>F2O+CH3  	 	2.52E4 	2.84 	74498.2 
FO+CH2F2<=>F2O+CH2F  	 	2.40E5 	2.68 	82050.8 
FO+CHF3<=>F2O+CHF2  	 	1.74E6 	2.48 	89746.8 
FO+CF4<=>F2O+CF3  	 	5.93E6 	2.34 	93905.5 
CH3+CH2F2<=>CH3F+CH2F  	 	4.40E2 	3.07 	46462.8 
CH3+CHF3<=>CH3F+CHF2 	 	2.32E3 	2.92 	51697.0 
CH3+CF4<=>CH3F+CF3 	 	3.10E4 	2.77 	54158.8 
CH2F+CHF3<=>CH2F2+CHF2   	3.39E2 	3.06 	49569.8 
CH2F+CF4<=>CH2F2+CF3  	 	5.05E3 	2.9 	52772.5
CHF2+CF4<=>CHF3+CF3  	 	4.81E2 	3.08 	50382.5 

! REACTIONS

!!!!!!!!!!!!!!!!!!!!!!!!!!!!!!!!!!!!!!!!!!!!!!!!!!!!!!!!
!!     DI-(2,2,2-TRIFLUOROETHYL) CARBONATE SUBSET     !!
!!!!!!!!!!!!!!!!!!!!!!!!!!!!!!!!!!!!!!!!!!!!!!!!!!!!!!!!


!!!!!!!!!!!!!!!!!!!!!!
!  CF3CH2OCOOCH2CF3  !
!!!!!!!!!!!!!!!!!!!!!!
! Fuel unimolecular decomposition

CF3CH2OCOOCH2CF3<=>CF3CH2OCOOCHCF2+HF       5.81E+30    -5.157    81566.7 ! JULY 2024
PLOG /    0.001    1.39E+70   -17.768    93635.6 /
PLOG /    0.010    1.03E+63   -15.327    92505.9 /
PLOG /    0.100    3.35E+31    -5.552    80676.3 /
PLOG /    1.000    5.81E+30    -5.157    81566.7 /
PLOG /   10.000    2.54E+22    -2.546    78569.1 /
PLOG /  100.000    4.27E+14    -0.155    75495.5 /
PLOG / 1000.000    2.77E+09     1.420    73292.0 /
DUPLICATE

CF3CH2OCOOCH2CF3<=>CF3CH2OCOOCHCF2+HF       8.16E+90   -21.395   135260.2 ! JULY 2024
PLOG /    0.001    4.76E+90   -22.322   118945.9 /
PLOG /    0.010    5.62E+93   -22.841   126020.6 /
PLOG /    0.100    8.71E+90   -21.768   128582.0 /
PLOG /    1.000    8.16E+90   -21.395   135260.2 /
PLOG /   10.000    7.84E+90   -21.102   141522.4 /
PLOG /  100.000    5.04E+90   -20.873   146489.1 /
PLOG / 1000.000    1.97E+90   -20.864   145835.5 /
DUPLICATE

CF3CH2OCOOCH2CF3<=>CF3CH2OCHO+CF3CHO       5.43E+37    -7.569   103191.6 ! JULY 2024
PLOG /    0.001    7.57E+42    -9.804   100959.3 /
PLOG /    0.010    5.74E+41    -9.160   102359.1 /
PLOG /    0.100    1.66E+40    -8.496   103011.2 /
PLOG /    1.000    5.43E+37    -7.569   103191.6 /
PLOG /   10.000    2.56E+25    -3.765    98426.9 /
PLOG /  100.000    4.27E+15    -0.747    94675.9 /
PLOG / 1000.000    1.81E+08     1.504    91667.1 /
DUPLICATE

CF3CH2OCOOCH2CF3<=>CF3CH2OCHO+CF3CHO       2.03E+113   -28.016   168635.3 ! JULY 2024
PLOG /    0.001    3.33E+113   -29.537   147299.7 /
PLOG /    0.010    3.05E+113   -29.021   154062.5 /
PLOG /    0.100    2.75E+113   -28.520   161112.5 /
PLOG /    1.000    2.03E+113   -28.016   168635.3 /
PLOG /   10.000    5.44E+102   -24.748   166342.3 /
PLOG /  100.000     2.11E+93   -21.925   163551.7 /
PLOG / 1000.000     1.06E+90   -21.055   160807.8 /
DUPLICATE

CF3CH2OCOOCH2CF3<=>CF3CH2OCOOCH2+CF3        3.85E+54   -11.553   108805.3 ! JULY 2024
PLOG /    0.001     7.06E+89   -22.522   121858.9 /
PLOG /    0.010     7.03E+89   -22.437   122469.3 /
PLOG /    0.100     5.74E+66   -15.330   113377.6 /
PLOG /    1.000     3.85E+54   -11.553   108805.3 /
PLOG /   10.000     2.49E+40    -7.173   103331.0 /
PLOG /  100.000     4.35E+29    -3.861    99134.6 /
PLOG / 1000.000     1.17E+23    -1.847    96519.7 /
DUPLICATE

CF3CH2OCOOCH2CF3<=>CF3CH2OCOOCH2+CF3       2.07E+114   -27.467   163534.5 ! JULY 2024
PLOG /    0.001    2.59E+146   -37.772   168284.4 /
PLOG /    0.010    2.58E+146   -37.243   175476.4 /
PLOG /    0.100    2.09E+126   -31.189   166761.7 /
PLOG /    1.000    2.07E+114   -27.467   163534.5 /
PLOG /   10.000    1.72E+102   -23.816   159415.3 /
PLOG /  100.000     4.61E+91   -20.719   154724.9 /
PLOG / 1000.000     8.67E+86   -19.433   151287.4 /
DUPLICATE

CF3CH2OCOOCH2CF3<=>CF3CH2OCOO+CF3CH2        1.36E+44    -8.260    98834.5 ! JULY 2024
PLOG /    0.001    1.21E+78   -18.801   111561.9 /
PLOG /    0.010    1.52E+73   -17.200   110266.5 /
PLOG /    0.100    8.14E+59   -13.082   105287.7 /
PLOG /    1.000    1.36E+44    -8.260    98834.5 /
PLOG /   10.000    1.44E+42    -7.514    99060.6 /
PLOG /  100.000    7.07E+32    -4.650    95404.7 /
PLOG / 1000.000    1.22E+27    -2.886    93077.6 /
DUPLICATE

CF3CH2OCOOCH2CF3<=>CF3CH2OCOO+CF3CH2        4.54E+94   -21.957   141460.1 ! JULY 2024
PLOG /    0.001    7.96E+126   -32.013   150366.6 /
PLOG /    0.010    1.73E+121   -29.995   152170.3 /
PLOG /    0.100    1.39E+109   -26.255   148430.4 /
PLOG /    1.000     4.54E+94   -21.957   141460.1 /
PLOG /   10.000     3.45E+94   -21.583   148170.6 /
PLOG /  100.000     3.71E+85   -18.961   144663.8 /
PLOG / 1000.000     2.85E+83   -18.461   142828.4 /
DUPLICATE

CF3CH2OCOOCH2CF3<=>CF3CH2OCO+CF3CH2O       6.08E+116   -28.289   176195.2 ! JULY 2024
PLOG /    0.001    3.22E+133   -34.537   166966.2 /
PLOG /    0.010    3.21E+133   -35.037   184673.8 /
PLOG /    0.100    3.21E+133   -33.367   182969.5 /
PLOG /    1.000    6.08E+116   -28.289   176195.2 /
PLOG /   10.000     4.33E+96   -22.377   165237.0 /
PLOG /  100.000     7.25E+80   -17.776   156560.9 /
PLOG / 1000.000     7.64E+65   -13.516   146666.8 /
DUPLICATE

CF3CH2OCOOCH2CF3<=>CF3CH2OCO+CF3CH2O       4.66E+106   -27.920   139291.6 ! JULY 2024
PLOG /    0.001    1.59E+121   -31.343   168091.5 /
PLOG /    0.010    1.59E+121   -30.496   165749.7 /
PLOG /    0.100    1.59E+121   -32.414   144886.6 /
PLOG /    1.000    4.66E+106   -27.920   139291.6 /
PLOG /   10.000     5.04E+99   -25.771   136577.1 /
PLOG /  100.000     1.30E+85   -21.251   131040.9 /
PLOG / 1000.000     4.68E+70   -16.815   125290.9 /
DUPLICATE

CF3CH2OCOOCH2CF3<=>CF3CH2OCOOCHCF3+H        7.45E+112   -27.040   171940.6 ! JULY 2024
PLOG /    0.001    7.45E+112   -29.445   159294.1 /
PLOG /    0.010    4.70E+127   -32.136   169556.6 /
PLOG /    0.100    2.11E+129   -32.056   178278.6 /
PLOG /    1.000    7.45E+112   -27.040   171940.6 /
PLOG /   10.000     2.17E+97   -22.371   165322.6 /
PLOG /  100.000     5.32E+73   -15.604   150237.6 /
PLOG / 1000.000     4.64E+58   -11.310   140445.7 /
DUPLICATE

CF3CH2OCOOCH2CF3<=>CF3CH2OCOOCHCF3+H        3.84E+90   -22.978   129332.3 ! JULY 2024
PLOG /    0.001     3.81E+90   -22.341   134990.3 /
PLOG /    0.010    1.47E+105   -27.601   134115.2 /
PLOG /    0.100    3.41E+101   -26.372   133495.5 /
PLOG /    1.000     3.84E+90   -22.978   129332.3 /
PLOG /   10.000     1.64E+76   -18.520   123930.5 /
PLOG /  100.000     7.86E+75   -18.430   123741.8 /
PLOG / 1000.000     5.54E+66   -15.609   120176.7 /
DUPLICATE

! H-ATOM ABSTRACTION ON THE CH2 GROUP

CF3CH2OCOOCH2CF3+H<=>CF3CH2OCOOCHCF3+H2     4.770E+06      2.444    9243.8 ! JULY 2024 - VALID BETWEEN 500 AND 3000 K
CF3CH2OCOOCH2CF3+OH<=>CF3CH2OCOOCHCF3+H2O   2.830E+00      3.759     614.7 ! JULY 2024 - VALID BETWEEN 300 AND 3000 K
CF3CH2OCOOCH2CF3+CH3<=>CF3CH2OCOOCHCF3+CH4  8.830E-01      3.894    8428.8 ! JULY 2024 - VALID BETWEEN 300 AND 3000 K
!CF3CH2OCOOCH2CF3+F<=>CF3CH2OCOOCHCF3+HF     3.800E+07      1.881    1261.8 ! JULY 2024
CF3CH2OCOOCH2CF3+F<=>CF3CH2OCOOCHCF3+HF     6.180E+07      1.857    1363.7 ! JULY 2024 - VALID BETWEEN 300 AND 3000 K
!CF3CH2OCOOCH2CF3+CF3<=>CF3CH2OCOOCHCF3+CHF3 2.140E-02      4.176    8974.2 ! JULY 2024
CF3CH2OCOOCH2CF3+CF3<=>CF3CH2OCOOCHCF3+CHF3 1.530E-02      4.371    8033.1 ! JULY 2024 - VALID BETWEEN 300 AND 3000 K
CF3CH2OCOOCHCF3+HO2<=>CF3CH2OCOOCH2CF3+O2   3.000E+11      0.000       0.0 ! Estimation

!!!!!!!!!!!!!!!!!!!
! CF3CH2OCOOCHCF3 !
!!!!!!!!!!!!!!!!!!!

CF3CH2OCOOCHCF3(+M)<=>CF3CHO+CF3CH2OCO(+M)  3.891E+17     -2.156   34512.7
LOW /  3.292E+14   0.144  13466.1 /
TROE /  0.6799  2197  536087  6323 /
HE/0.7/ AR/0.7/ CO/1.5/ CO2/2.0/ H2/2.0/ CH4/2.0/ C2H6/3.0/ H2O/6.0/ 

!!!!!!!!!!!!!!!!!
! CF3CH2OCOOCH2 !
!!!!!!!!!!!!!!!!!

CF3CH2OCOOCH2<=>CH2O+CF3CH2OCO              1.19E+25    -3.680    40798.1
PLOG /    0.001    6.53E+37    -8.280    42502.9 /
PLOG /    0.010    1.85E+34    -6.890    42389.5 /
PLOG /    0.100    4.61E+29    -5.240    41734.5 /
PLOG /    1.000    1.19E+25    -3.680    40798.1 /
PLOG /   10.000    4.87E+22    -2.830    40520.0 /
PLOG /  100.000    2.36E+19    -1.760    39587.1 /
PLOG / 1000.000    1.16E+16    -0.740    38414.4 /

CF3CH2OCOOCH2<=>CF3CHOCOOCH3                9.56E+13    -1.026    25177.0
PLOG /    0.001    1.24E+22    -3.947    26118.9 /
PLOG /    0.010    1.64E+19    -2.869    25944.7 /
PLOG /    0.100    1.96E+16    -1.833    25542.6 /
PLOG /    1.000    9.56E+13    -1.026    25177.0 /
PLOG /   10.000    5.57E+14    -1.158    26076.1 /
PLOG /  100.000    1.21E+14    -0.891    26237.1 /
PLOG / 1000.000    1.28E+11     0.024    25086.8 /

CF3CH2OCOOCH2<=>CF3CHO+CH3OCO               3.69E+55   -12.601    61140.1
PLOG /    0.001    3.04E+65   -16.585    53455.8 /
PLOG /    0.010    1.31E+70   -17.579    59050.7 /
PLOG /    0.100    3.07E+69   -17.008    63260.6 /
PLOG /    1.000    3.69E+55   -12.601    61140.1 /
PLOG /   10.000    1.57E+64   -14.819    71834.8 /
PLOG /  100.000    1.29E+49   -10.329    68198.7 /
PLOG / 1000.000    3.69E+15    -0.891    49165.0 /

CF3CHOCOOCH3<=>CF3CHO+CH3OCO                3.48E+26    -4.119    40199.6
PLOG /    0.001    9.14E+42    -9.749    43509.9 /
PLOG /    0.010    3.74E+38    -8.148    43002.7 /
PLOG /    0.100    1.16E+32    -5.952    41551.9 /
PLOG /    1.000    3.48E+26    -4.119    40199.6 /
PLOG /   10.000    1.12E+24    -3.247    39839.0 /
PLOG /  100.000    1.06E+21    -2.267    39011.6 /
PLOG / 1000.000    1.28E+18    -1.361    37991.6 /


CF3CHOCOOCH3<=>CH2O+CF3CH2OCO               3.25E+67   -16.193    69044.5
PLOG /    0.001    2.20E+73   -19.212    57377.9 /
PLOG /    0.010    6.42E+76   -19.780    62940.4 /
PLOG /    0.100    1.94E+78   -19.779    68612.6 /
PLOG /    1.000    3.25E+67   -16.193    69044.5 /
PLOG /   10.000    1.74E+65   -15.199    74253.4 /
PLOG /  100.000    2.55E+51   -11.012    72154.2 /
PLOG / 1000.000    7.41E+14    -0.723    51024.7 /


!!!!!!!!!!!!!!!!!!!!!!!!!!!!!
! CF3CH2OCOO and CF3CHOCOOH !
!!!!!!!!!!!!!!!!!!!!!!!!!!!!!

CF3CH2OCOO<=>CF3CH2O+CO2               2.75E+23   -3.72   15883.6 ! JULY 2024 ! JULY 2024
PLOG /    0.001    2.45E+10   -0.52   10100.4 /
PLOG /    0.010    4.96E+12   -0.93   11150.4 /
PLOG /    0.100    1.25E+18   -2.33   13423.2 /
PLOG /    1.000    2.75E+23   -3.72   15883.6 /
PLOG /   10.000    2.39E+20   -2.47   15863.0 /
PLOG /  100.000    1.48E+16   -0.95   15272.9 /
PLOG / 1000.000    9.59E+12    0.17   14699.9 /

CF3CH2OCOO<=>CF3CHOCOOH                6.27E+17   -2.61   12142.8 ! JULY 2024
PLOG /    0.001    7.43E+22   -5.06   10922.8 /
PLOG /    0.010    2.50E+18   -3.36   10436.6 /
PLOG /    0.100    1.65E+16   -2.38   10728.0 /
PLOG /    1.000    6.27E+17   -2.61   12142.8 /
PLOG /   10.000    1.35E+12   -0.57   11320.7 /
PLOG /  100.000    7.74E+08    0.65   11088.5 /
PLOG / 1000.000    5.11E+07    1.16   11361.5 /

CF3CH2OCOO<=>CF3CHO+HOCO               9.20E+03    2.34   20255.9 ! JULY 2024
PLOG /    0.001    1.96E+24   -4.75   23524.8 /
PLOG /    0.010    4.98E+12   -0.78   21272.6 /
PLOG /    0.100    1.14E+02    2.81   18972.5 /
PLOG /    1.000    9.20E+03    2.34   20255.9 /
PLOG /   10.000    4.81E+02    2.93   21208.1 /
PLOG /  100.000    4.20E+05    2.16   23891.5 /
PLOG / 1000.000    1.46E+10    0.89   27846.5 /

CF3CHOCOOH<=>CF3CH2O+CO2               4.91E+35    -7.50   36503.2 ! JULY 2024
PLOG /    0.001    5.78E+41   -10.06   34306.5 /
PLOG /    0.010    9.35E+39    -9.28   34863.4 /
PLOG /    0.100    3.20E+37    -8.29   35419.0 /
PLOG /    1.000    4.91E+35    -7.50   36503.2 /
PLOG /   10.000    1.85E+32    -6.25   37246.2 /
PLOG /  100.000    1.23E+28    -4.84   37721.1 /
PLOG / 1000.000    9.20E+81   -20.44   69213.4 /

CF3CHOCOOH<=>CF3CHO+HOCO               1.25E+35    -6.63   39519.0 ! JULY 2024
PLOG /    0.001    1.40E+46   -10.91   40083.8 /
PLOG /    0.010    1.07E+45   -10.23   40844.3 /
PLOG /    0.100    9.77E+39    -8.38   40226.7 /
PLOG /    1.000    1.25E+35    -6.63   39519.0 /
PLOG /   10.000    5.19E+29    -4.79   38431.6 /
PLOG /  100.000    1.66E+26    -3.57   37876.1 /
PLOG / 1000.000    3.95E+23    -2.66   37479.2 /

!!!!!!!!!!!!!
! CF3CH2OCO ! HERE
!!!!!!!!!!!!!
! Block 6

CF3CH2OCO<=>CO2+CF3CH2                      4.260E+10   0.929  31212.3
PLOG /   0.001   4.713E-10      2.102     3033.9 /
PLOG /   0.010   1.073E-06      1.615     6452.2 /
PLOG /   0.100   2.289E-01      0.619    10878.7 /
PLOG /   1.000   5.398E+13     -2.919    20139.7 /
PLOG /  10.000   9.963E+25     -5.803    28475.6 /
PLOG / 100.000   1.122E+33     -7.181    34788.9 /

CF3CH2OCO(+M)<=>CO+CF3CH2O(+M)              2.938E+14   0.070  20073.0
LOW /  1.175E+15   0.185   9093.5 /
TROE /  0.9310  173304  100  10488 /
HE/0.7/ AR/0.7/ CO/1.5/ CO2/2.0/ H2/2.0/ CH4/2.0/ C2H6/3.0/ H2O/6.0/ 

!!!!!!!!!!!!!
!  CF3CH2O  !
!!!!!!!!!!!!!

CF3CH2O<=>CF3CHO+H                     1.04E-07     5.35   13507.3 ! JULY 2024
PLOG /    0.001    1.89E-08     5.06   18537.8 /
PLOG /    0.010    8.02E-08     5.10   17850.3 /
PLOG /    0.100    4.16E-09     5.50   13992.0 /
PLOG /    1.000    1.04E-07     5.35   13507.3 /
PLOG /   10.000    8.89E+00     3.21   16237.3 /
PLOG /  100.000    4.71E+07     1.45   19220.0 /
PLOG / 1000.000    1.70E+13     0.02   21964.4 /

CF3CH2O<=>CF3+CH2O                     9.63E+18    -2.30   16877.0 ! JULY 2024
PLOG /    0.001    1.72E+11    -0.83   13120.9 /
PLOG /    0.010    4.30E+13    -1.26   14091.4 /
PLOG /    0.100    9.26E+16    -1.98   15569.2 /
PLOG /    1.000    9.63E+18    -2.30   16877.0 /
PLOG /   10.000    2.10E+19    -2.12   17796.5 /
PLOG /  100.000    5.31E+17    -1.40   18025.6 /
PLOG / 1000.000    7.30E+17    -1.27   18707.4 /

!!!!!!!!!!!!!!!!!!!
! CF3CH2OCOOCHCF2 !
! 2,2,2-TRIFLUORO-2,2-DIFLUOROVINYL CARBONATE
!!!!!!!!!!!!!!!!!!!

CF3CH2OCOOCHCF2<=>CF2CHOCOOCHCF2+HF         1.24E+19    -1.781    77161.1 ! JULY 2024
PLOG /    0.001    9.57E+43    -9.594    85857.7 /
PLOG /    0.010    4.36E+32    -6.032    81898.7 /
PLOG /    0.100    9.78E+24    -3.621    79295.3 /
PLOG /    1.000    1.24E+19    -1.781    77161.1 /
PLOG /   10.000    7.58E+17    -1.407    76687.5 /
PLOG /  100.000    4.66E+17    -1.337    76640.2 /
PLOG / 1000.000    5.59E+17    -1.355    76720.4 /
DUPLICATE

CF3CH2OCOOCHCF2<=>CF2CHOCOOCHCF2+HF         3.34E+66   -14.870   116637.4 ! JULY 2024
PLOG /    0.001    5.37E+87   -21.250   123683.5 /
PLOG /    0.010    1.82E+77   -18.055   120267.9 /
PLOG /    0.100    4.62E+69   -15.751   118151.9 /
PLOG /    1.000    3.34E+66   -14.870   116637.4 /
PLOG /   10.000    1.58E+67   -15.081   116965.3 /
PLOG /  100.000    4.78E+70   -16.059   119627.4 /
PLOG / 1000.000    1.02E+74   -16.987   122333.2 /
DUPLICATE

CF3CH2OCOOCHCF2<=>CF3CHO+CF2CHOCHO          1.11E+29    -4.953   101185.3 ! JULY 2024
PLOG /    0.001    4.96E+53   -12.989   107881.1 /
PLOG /    0.010    2.83E+52   -12.280   109511.6 /
PLOG /    0.100    2.14E+38    -7.841   104615.2 /
PLOG /    1.000    1.11E+29    -4.953   101185.3 /
PLOG /   10.000    1.27E+27    -4.357   100416.6 /
PLOG /  100.000    6.70E+26    -4.274   100294.5 /
PLOG / 1000.000    5.40E+26    -4.247   100244.8 /
DUPLICATE

CF3CH2OCOOCHCF2<=>CF3CHO+CF2CHOCHO          2.32E+60   -13.669   126949.7 ! JULY 2024
PLOG /    0.001    1.88E+82   -20.388   132206.4 /
PLOG /    0.010    1.69E+82   -19.972   138314.8 /
PLOG /    0.100    9.62E+67   -15.749   132253.9 /
PLOG /    1.000    2.32E+60   -13.669   126949.7 /
PLOG /   10.000    7.71E+63   -14.751   128335.0 /
PLOG /  100.000    1.13E+64   -14.814   128194.7 /
PLOG / 1000.000    1.31E+64   -14.836   128168.0 /
DUPLICATE

CF3CH2OCOOCHCF2<=>CF3+CF2CHOCOOCH2          2.26E+40    -7.127   104855.6 ! JULY 2024
PLOG /    0.001    1.81E+66   -15.519   112213.6 /
PLOG /    0.010    9.21E+69   -16.402   115350.4 /
PLOG /    0.100    8.39E+47    -9.470   107729.9 /
PLOG /    1.000    2.26E+40    -7.127   104855.6 /
PLOG /   10.000    6.22E+38    -6.654   104192.1 /
PLOG /  100.000    6.09E+38    -6.648   104219.5 /
PLOG / 1000.000    6.09E+38    -6.647   104222.4 /
DUPLICATE

CF3CH2OCOOCHCF2<=>CF3+CF2CHOCOOCH2          3.78E+84   -19.488   141101.8 ! JULY 2024
PLOG /    0.001    1.17E+94   -22.709   136392.1 /
PLOG /    0.010    1.58E+91   -21.510   140191.6 /
PLOG /    0.100    1.19E+88   -20.374   143718.6 /
PLOG /    1.000    3.78E+84   -19.488   141101.8 /
PLOG /   10.000    7.75E+84   -19.691   139588.6 /
PLOG /  100.000    7.77E+84   -19.705   139488.4 /
PLOG / 1000.000    7.77E+84   -19.707   139476.4 /
DUPLICATE

CF3CH2OCOOCHCF2=>CF3CH2+CF2CHO+CO2          3.78E+41    -7.563   120721.6 ! JULY 2024
PLOG /    0.001    9.39E+82   -19.936   140364.9 /
PLOG /    0.010    1.02E+61   -13.355   129987.9 /
PLOG /    0.100    4.02E+48    -9.642   124188.1 /
PLOG /    1.000    3.78E+41    -7.563   120721.6 /
PLOG /   10.000    1.43E+40    -7.144   120010.5 /
PLOG /  100.000    7.89E+39    -7.069   119874.3 /
PLOG / 1000.000    7.89E+39    -7.069   119874.4 /

CF3CH2OCOOCHCF2<=>CF3CH2O+CF2CHOCO          5.12E+48    -9.560   123010.7 ! JULY 2024
PLOG /    0.001    3.14E+81   -20.171   139659.0 /
PLOG /    0.010    3.14E+81   -19.068   141843.8 /
PLOG /    0.100    3.76E+65   -14.350   134269.8 /
PLOG /    1.000    5.12E+48    -9.560   123010.7 /
PLOG /   10.000    4.40E+48    -9.486   124429.9 /
PLOG /  100.000    7.56E+48    -9.541   124928.8 /
PLOG / 1000.000    1.79E+52   -10.447   128403.0 /
DUPLICATE

CF3CH2OCOOCHCF2<=>CF3CH2O+CF2CHOCO          3.01E+53   -11.539   119266.7 ! JULY 2024
PLOG /    0.001    1.98E+78   -18.612   133453.4 /
PLOG /    0.010    1.97E+78   -19.276   128188.7 /
PLOG /    0.100    2.08E+68   -16.085   125097.6 /
PLOG /    1.000    3.01E+53   -11.539   119266.7 /
PLOG /   10.000    3.23E+53   -11.432   119982.2 /
PLOG /  100.000    3.94E+53   -11.438   120141.6 /
PLOG / 1000.000    1.54E+55   -11.880   121077.4 /
DUPLICATE


! H-Abtraction on the CH2 group

CF3CH2OCOOCHCF2+H<=>CF2CHOCOOCHCF3+H2       2.380E+06      2.444    9243.8 ! JULY 2024, Assuming 50% of similar reaction of CF3CH2OCOOCH2CF3
CF3CH2OCOOCHCF2+OH<=>CF2CHOCOOCHCF3+H2O     1.420E+00      3.759     614.7 ! JULY 2024, Assuming 50% of similar reaction of CF3CH2OCOOCH2CF3
CF3CH2OCOOCHCF2+CH3<=>CF2CHOCOOCHCF3+CH4    4.420E-01      3.894    8428.8 ! JULY 2024, Assuming 50% of similar reaction of CF3CH2OCOOCH2CF3
CF3CH2OCOOCHCF2+F<=>CF2CHOCOOCHCF3+HF       1.900E+07      1.881    1261.8 ! JULY 2024, Assuming 50% of similar reaction of CF3CH2OCOOCH2CF3
CF3CH2OCOOCHCF2+CF3<=>CF2CHOCOOCHCF3+CHF3   1.070E-02      4.176    8974.2 ! JULY 2024, Assuming 50% of similar reaction of CF3CH2OCOOCH2CF3

CF2CHOCOOCHCF3+HO2<=>CF3CH2OCOOCHCF2+O2     3.000E+11      0.000       0.0 ! Estimation

! Block 10
! H-activated decomposition
CF3CH2OCOOCHCF2+H<=>CHF2CHO+CF3CH2OCO       5.460E+19  -1.746  14622.0

!!!!!!!!!!!!!!!!!!!
! CF2CHOCOOCHCF3 !
!!!!!!!!!!!!!!!!!!!

CF2CHOCOOCHCF3(+M)<=>CF3CHO+CF2CHOCO(+M)    3.891E+17     -2.156   34512.7
LOW /  8.071E+18  -0.9700    14600.0 /
TROE /  0.6290  8.730E+09  5.52  7.60E+07  /
HE/0.7/ AR/0.7/ CO/1.5/ CO2/2.0/ H2/2.0/ CH4/2.0/ C2H6/3.0/ H2O/6.0/ 

!!!!!!!!!!!!!!!!!
! CF2CHOCOOCH2 !
!!!!!!!!!!!!!!!!!

CF2CHOCOOCH2<=>CH2O+CF2CHOCO                2.67E+31    -5.526    41088.7 ! JULY 2024
PLOG /    0.001    1.01E+48   -11.332    43965.9 /
PLOG /    0.010    1.24E+42    -9.225    43044.8 /
PLOG /    0.100    1.78E+36    -7.194    41972.6 /
PLOG /    1.000    2.67E+31    -5.526    41088.7 /
PLOG /   10.000    6.31E+26    -3.972    40059.8 /
PLOG /  100.000    1.87E+27    -3.938    41602.2 /
PLOG / 1000.000    8.55E+22    -2.577    40128.0 /

!!!!!!!!!!!!!
! CF2CHOCO !
!!!!!!!!!!!!!

CF2CHOCO<=>CF2CHO+CO                        1.92E+00     3.420     4293.1 ! JULY 2024
PLOG /    0.001    2.96E-07     4.766     1847.5 /
PLOG /    0.010    1.80E-06     4.797     2123.6 /
PLOG /    0.100    2.18E-03     4.088     3139.1 /
PLOG /    1.000    1.92E+00     3.420     4293.1 /
PLOG /   10.000    2.69E+03     2.670     5686.1 /
PLOG /  100.000    3.35E+07     1.597     7525.7 /
PLOG / 1000.000    3.62E+09     1.119     8665.6 /

CF2CHOCO<=>CF2CH+CO2                        6.75E+02     2.812    20456.9 ! JULY 2024
PLOG /    0.001    9.60E-15     7.356    15170.8 /
PLOG /    0.010    6.93E-07     5.164    17831.5 /
PLOG /    0.100    9.37E+01     2.891    20640.9 /
PLOG /    1.000    6.75E+02     2.812    20456.9 /
PLOG /   10.000    7.58E-16     8.204    10330.1 /
PLOG /  100.000    2.66E-07     5.658    11450.4 /
PLOG / 1000.000    1.41E+04     2.558    15043.1 /

!!!!!!!!!!!!!!!!!!!
! CF2CHOCOOCHCF2 !
! BIS-2,2-DIFLUOROVINYL CARBONATE
!!!!!!!!!!!!!!!!!!!

CF2CHOCOOCHCF2<=>CF2CHO+CF2CHOCO            1.55E+62   -13.924    88259.5 ! JULY 2024
PLOG /    0.001    3.33E+66   -15.945    85763.1 /
PLOG /    0.010    3.31E+66   -15.602    87740.6 /
PLOG /    0.100    4.22E+79   -19.517    93570.8 /
PLOG /    1.000    1.55E+62   -13.924    88259.5 /
PLOG /   10.000    4.54E+48    -9.666    83604.4 /
PLOG /  100.000    6.86E+38    -6.621    79913.4 /
PLOG / 1000.000    2.01E+36    -5.842    78920.0 /
DUPLICATE

CF2CHOCOOCHCF2<=>CF2CHO+CF2CHOCO            1.66E+91   -21.446   116994.6 ! JULY 2024
PLOG /    0.001   5.15E+104   -26.566   109514.6 /
PLOG /    0.010   3.33E+104   -26.079   114065.8 /
PLOG /    0.100    3.81E+97   -23.657   114910.1 /
PLOG /    1.000    1.66E+91   -21.446   116994.6 /
PLOG /   10.000    8.64E+81   -18.514   116928.6 /
PLOG /  100.000    5.91E+73   -16.090   117197.8 /
PLOG / 1000.000    4.43E+73   -15.789   130306.6 /
DUPLICATE

CF2CHOCOOCHCF2+H=>CH2CF2+CF2CHO+CO2         2.67E+12     0.470     5431.0 ! ANALOGY O C3H6+H=C2H4+CH3 1ATM
CF2CHOCOOCHCF2+H=>CHF2CHO+CF2CHOCO          2.67E+12     0.470     5431.0 ! ANALOGY O C3H6+H=C2H4+CH3 1ATM


!!!!!!!!!!!!!
!  CHF2CHO  !
!!!!!!!!!!!!!

CHF2CHO+H<=>CF2CHO+H2                       1.400E+04    2.600    7484.6
CHF2CHO+OH<=>CF2CHO+H2O                     2.030E+13    0.020    5134.2
CHF2CHO+HO2<=>CF2CHO+H2O2                   2.160E+22   -3.448   20837.7
CHF2CHO+CH3<=>CF2CHO+CH4                    6.660E+09    0.260    8468.0
CHF2CHO+CH3O2<=>CF2CHO+CH3O2H               2.900E+05    1.229   11893.3

CHF2CHO+H<=>CHF2CO+H2                       3.400E+05    2.490    4786.4
CHF2CHO+OH<=>CHF2CO+H2O                     7.390E+09    0.720    -192.3
CHF2CHO+HO2<=>CHF2CO+H2O2                   8.340E+22   -3.441   20004.0
CHF2CHO+CH3<=>CHF2CO+CH4                    8.210E+06    1.140    2575.0
CHF2CHO+CH3O2<=>CHF2CO+CH3O2H               1.190E+08    0.775   11119.6
CHF2CHO+O<=>CHF2CO+OH                       1.310E+09    0.920    8865.6

!!!!!!!!!!!!!
!  CF2CHO   !
!!!!!!!!!!!!!

CF2CHO<=>H+CF2CO                            1.320E+34   -6.570    49454.0 ! N.J. LABBE, ET AL. PROC. COMBUST. INST. 35(2015) 447-455
PLOG /   0.001   2.390E+25   -4.800    43424.0 /
PLOG /   0.010   2.480E+27   -5.230    44304.0 /
PLOG /   0.100   2.370E+30   -5.860    46114.0 /
PLOG /   1.000   1.320E+34   -6.570    49454.0 /
PLOG /  10.000   3.460E+36   -6.920    52979.0 /
PLOG / 100.000   1.180E+36   -6.480    55171.0 /

CF2CHO<=>CHF2+CO                            6.510E+34   -6.870    47191.0 ! N.J. LABBE, ET AL. PROC. COMBUST. INST. 35(2015) 447-455
PLOG /   0.001   1.160E+30   -6.070    41332.0 /
PLOG /   0.010   1.540E+31   -6.270    42478.0 /
PLOG /   0.100   6.370E+32   -6.570    44282.0 /
PLOG /   1.000   6.510E+34   -6.870    47191.0 /
PLOG /  10.000   2.150E+35   -6.670    49548.0 /
PLOG / 100.000   2.230E+33   -5.970    50448.0 /

CF2CHO+H<=>CHF2+HCO                         1.928E+22   -2.300     7692.7 ! N.J. LABBE, ET AL. PROC. COMBUST. INST. 35(2015) 447-455
PLOG /   0.001   1.487E+17   -0.903     3023.5 /
PLOG /   0.010   1.933E+17   -0.935     3119.8 /
PLOG /   0.100   2.536E+18   -1.243     4061.8 /
PLOG /   1.000   1.928E+22   -2.300     7692.7 /
PLOG /  10.000   2.788E+25   -3.100    12454.4 /
PLOG / 100.000   7.467E+20   -1.693    13429.3 /

CF2CHO+H<=>H+CHF2CO                         9.208E+17   -1.158     8192.5 ! N.J. LABBE, ET AL. PROC. COMBUST. INST. 35(2015) 447-455
PLOG /   0.001   3.602E+13    0.051     4301.8 /
PLOG /   0.010   4.639E+13    0.021     4392.2 /
PLOG /   0.100   3.373E+14   -0.217     5113.2/
PLOG /   1.000   9.208E+17   -1.158     8192.5 /
PLOG /  10.000   1.584E+22   -2.273    13260.7 /
PLOG / 100.000   8.070E+19   -1.510    15533.9 /


!!!!!!!!!!!!!
!  CF3CHO   !
!!!!!!!!!!!!!

CF3CHO=>HF+CF2+CO                           1.18E+41   -8.091    89077.8
PLOG /    0.001   4.32E+50  -11.553    89385.1 /
PLOG /    0.010   2.44E+48  -10.673    89644.9 /
PLOG /    0.100   4.96E+45   -9.658    89844.7 /
PLOG /    1.000   1.18E+41   -8.091    89077.8 /
PLOG /   10.000   5.33E+34   -6.057    87224.2 /
PLOG /  100.000   4.02E+25   -3.275    83375.9 /
PLOG / 1000.000   1.30E+17   -0.729    79438.7 /

CF3CHO<=>CF3CO+H                            4.27E+43   -9.053   101788.0
PLOG /    0.001   4.42E+43  -10.173   103560.2 /
PLOG /    0.010   4.35E+43   -9.842   101701.5 /
PLOG /    0.100   4.30E+43   -9.463   100885.2 /
PLOG /    1.000   4.27E+43   -9.053   101788.0 /
PLOG /   10.000   9.16E+41   -8.183   102913.0 /
PLOG /  100.000   5.10E+35   -6.074   101611.6 /
PLOG / 1000.000   4.58E+26   -3.278    98071.0 /

CF3CHO<=>CF3+HCO                            2.24E+50  -10.270    95041.2
PLOG /    0.001   3.08E+53  -12.022    92366.8 /
PLOG /    0.010   2.99E+53  -11.720    93504.3 /
PLOG /    0.100   2.87E+53  -11.429    95025.7 /
PLOG /    1.000   2.24E+50  -10.270    95041.2 /
PLOG /   10.000   3.33E+45   -8.659    94040.3 /
PLOG /  100.000   9.62E+37   -6.333    91084.8 /
PLOG / 1000.000   1.21E+31   -4.255    87987.6 /


CF3CHO+H<=>CF3CO+H2                         1.028E+04   2.913   2578.1 ! JULY 2024 - VALID BETWEEN 250 AND 3000 K
CF3CHO+OH<=>CF3CO+H2O                       2.913E+05   2.352   -392.1 ! JULY 2024 - VALID BETWEEN 250 AND 3000 K
CF3CHO+CH3<=>CF3CO+CH4                      4.340E-01   3.906   3316.7 ! JULY 2024 - VALID BETWEEN 250 AND 3000 K

!CF3CHO+CF3<=>CF3CO+CHF3                     3.773E-01   3.865   4937.9 ! Present Work
CF3CHO+CF3<=>CF3CO+CHF3                     2.085E-01   3.962   4129.6 ! JULY 2024 - VALID BETWEEN 250 AND 3000 K
!!!!!!!!!!!!!!
!  CHF2CO    !
!!!!!!!!!!!!!!

CHF2CO(+M)<=>CHF2+CO(+M)                    1.070E+12   0.6300    16900.0 ! Estimation by analogy with CH3CO 
LOW /  5.650E+18  -0.9700    14600.0 /
TROE /  0.6290  8.730E+09  5.52  7.60E+07  /
HE/0.7/ AR/0.7/ CO/1.5/ CO2/2.0/ H2/2.0/ CH4/2.0/ C2H6/3.0/ H2O/6.0/ 

!!!!!!!!!!!!!
!  CF3CO    !
!!!!!!!!!!!!!

CF3CO(+M)<=>CF3+CO(+M)                      1.070E+12   0.6300    16900.0 ! Estimation by analogy with CH3CO 
LOW /  5.650E+18  -0.9700    14600.0 /
TROE /  0.6290  8.730E+09  5.52  7.60E+07  /
HE/0.7/ AR/0.7/ CO/1.5/ CO2/2.0/ H2/2.0/ CH4/2.0/ C2H6/3.0/ H2O/6.0/ 

CF2CO+F<=>CF3CO                             2.300E+08   1.610      2627.0 ! Estimation by analogy with CH3CO 

CF3CO+H=>CF2+CO+HF                          2.68E+07   1.624   -204.0 ! JULY 2024 - VALID BETWEEN 500 AND 2500 K
PLOG /    0.001   1.38E+05   2.249  -2270.9 /
PLOG /    0.010   2.52E+05   2.174  -2109.6 /
PLOG /    0.100   3.11E+05   2.151  -1972.9 /
PLOG /    1.000   2.68E+07   1.624   -204.0 /
PLOG /   10.000   1.49E+10   0.901   3077.4 /
PLOG /  100.000   5.07E+09   1.110   5536.0 /
PLOG / 1000.000   1.92E+02   3.252   4202.1 /

CF3CO+H<=>CF3+HCO                           2.72E+16  -0.647   2304.9 ! JULY 2024 - VALID BETWEEN 500 AND 2500 K
PLOG /    0.001   1.71E+14  -0.047    297.0 /
PLOG /    0.010   1.79E+14  -0.052    312.9 /
PLOG /    0.100   4.25E+14  -0.155    631.9 /
PLOG /    1.000   2.72E+16  -0.647   2304.9 /
PLOG /   10.000   8.91E+18  -1.306   5432.8 /
PLOG /  100.000   1.46E+18  -1.011   7686.5 /
PLOG / 1000.000   6.65E+10   1.096   6314.9 /


!------- TRIFLUOROETHYL FORMATE ----------------

!CF3CH2OCHO<=>CF3CH2OH+CO                    6.31E-16    8.40   52586.7 ! Analogy with Ethyl Formate Ning et al. J. Phys. Chem. A 2017, 121, 35, 6568   6579
!PLOG /     0.01    2.00E+17   -1.92   62810.7 /
!PLOG /     0.1     6.76E+08    0.90   60825.6 /
!PLOG /     1.0     7.08E-02    4.08   57802.5 /
!PLOG /     10.0    1.41E-08    6.18   55631.6 / 
!PLOG /    100.0    6.17E-12    7.22   54503.5 /

CF3CH2OCHO<=>CF3+CH2OCHO                    7.41E+16    -0.35      87484.1 ! Analogy with Ethyl Formate Ning et al. J. Phys. Chem. A 2017, 121, 35, 6568   6579
PLOG /     0.01    6.03E+49   -11.49      95292.5 /
PLOG /     0.1     6.92E+44    -9.37      95515.7 /
PLOG /     1.0     1.78E+34    -5.83      92967.3 /
PLOG /     10.0    9.12E+24    -2.87      90158.6 /
PLOG /    100.0    3.16E+19    -1.16      88377.3 /

CF3CH2OCHO<=>OCHO+CF3CH2                    3.31E+15     0.05      83995.1 ! Analogy with Ethyl Formate Ning et al. J. Phys. Chem. A 2017, 121, 35, 6568   6579
PLOG /     0.01    3.31E+50   -11.59      92872.5 /
PLOG /     0.1     1.95E+43    -8.86      92142.0 /
PLOG /     1.0     4.27E+31    -5.03      89095.2 /
PLOG /     10.0    4.07E+22    -2.16      86340.9 /
PLOG /    100.0    5.75E+17    -0.64      84753.8 /

HCO+CF3CH2O<=>CF3CH2OCHO                    1.00E+12     0.00         0.0 ! Analogy with Ethyl Formate Ning et al. J. Phys. Chem. A 2017, 121, 35, 6568   6579
CF3CH2OCHO<=>CF3CHOCHO+H                    9.12E+08     1.35      91419.4 ! Analogy with Ethyl Formate Ning et al. J. Phys. Chem. A 2017, 121, 35, 6568   6579
CF3CH2OCHO<=>CF3CH2OCO+H                    7.94E+09     1.13      94577.4 ! Analogy with Ethyl Formate Ning et al. J. Phys. Chem. A 2017, 121, 35, 6568   6579


CF3CH2OCHO+H<=>CF3CHOCHO+H2                 3.87E+06    2.22    6360.0 ! Analogy with Ethyl Formate Ning et al. J. Phys. Chem. A 2017, 121, 35, 6568   6579
CF3CH2OCHO+OH<=>CF3CHOCHO+H2O               1.04E+01    3.13   -4263.9 ! Analogy with Ethyl Formate Ning et al. J. Phys. Chem. A 2017, 121, 35, 6568   6579
CF3CH2OCHO+CH3<=>CF3CHOCHO+CH4              7.50E-01    3.84    8814.5 ! Analogy with Ethyl Formate Ning et al. J. Phys. Chem. A 2017, 121, 35, 6568   6579
CF3CH2OCHO+C2H3<=>CF3CHOCHO+C2H4            1.00E+11    0.00   10400.0 ! Analogy with Ethyl Formate Ning et al. J. Phys. Chem. A 2017, 121, 35, 6568   6579
CF3CH2OCHO+C2H5<=>CF3CHOCHO+C2H6            1.00E+11    0.00   10400.0 ! Analogy with Ethyl Formate Ning et al. J. Phys. Chem. A 2017, 121, 35, 6568   6579

CF3CHOCHO<=>CF3CHO+HCO                      8.71E+13   -0.10   29754.5 ! Analogy with Ethyl Formate Ning et al. J. Phys. Chem. A 2017, 121, 35, 6568   6579
PLOG /     0.01    5.25E+21   -2.56   32182.6 /
PLOG /     0.1     1.66E+26   -4.05   33287.7 /
PLOG /     1.0     1.29E+31   -5.72   34268.5 /
PLOG /     10.0    1.66E+36   -7.53   35083.2 /
PLOG /    100.0    1.62E+39   -8.74   35030.4 /
  
CF3CH2OCHO+H<=>CF3CH2OCO+H2                 7.56E+06    2.23    7299.2 ! Analogy with Ethyl Formate Ning et al. J. Phys. Chem. A 2017, 121, 35, 6568   6579
CF3CH2OCHO+OH<=>CF3CH2OCO+H2O               3.05E+03    3.10    -891.5 ! Analogy with Ethyl Formate Ning et al. J. Phys. Chem. A 2017, 121, 35, 6568   6579
CF3CH2OCHO+CH3<=>CF3CH2OCO+CH4              1.46E+01    3.85    9010.5 ! Analogy with Ethyl Formate Ning et al. J. Phys. Chem. A 2017, 121, 35, 6568   6579


!------- DIFLUOROVINYL FORMATE ----------------

!CF2CHOCHO<=>CF2CHOH+CO                      6.31E-16    8.40   52586.7 ! Analogy with Ethyl Formate Ning et al. J. Phys. Chem. A 2017, 121, 35, 6568   6579
!PLOG /     0.01    2.00E+17   -1.92   62810.7 /
!PLOG /     0.1     6.76E+08    0.90   60825.6 /
!PLOG /     1.0     7.08E-02    4.08   57802.5 /
!PLOG /     10.0    1.41E-08    6.18   55631.6 / 
!PLOG /    100.0    6.17E-12    7.22   54503.5 /

CF2CHOCHO<=>OCHO+CF2CH                      3.31E+15     0.05      83995.1 ! Analogy with Ethyl Formate Ning et al. J. Phys. Chem. A 2017, 121, 35, 6568   6579
PLOG /     0.01    3.31E+50   -11.59      92872.5 /
PLOG /     0.1     1.95E+43    -8.86      92142.0 /
PLOG /     1.0     4.27E+31    -5.03      89095.2 /
PLOG /     10.0    4.07E+22    -2.16      86340.9 /
PLOG /    100.0    5.75E+17    -0.64      84753.8 /

HCO+CF2CHO<=>CF2CHOCHO                      1.00E+12     0.00         0.0 ! Analogy with Ethyl Formate Ning et al. J. Phys. Chem. A 2017, 121, 35, 6568   6579
CF2CHOCHO<=>CF2CHOCO+H                      7.94E+09     1.13      94577.4 ! Analogy with Ethyl Formate Ning et al. J. Phys. Chem. A 2017, 121, 35, 6568   6579

CF2CHOCHO+H<=>CF2CHOCO+H2                   7.56E+06    2.23    7299.2 ! Analogy with Ethyl Formate Ning et al. J. Phys. Chem. A 2017, 121, 35, 6568   6579
CF2CHOCHO+OH<=>CF2CHOCO+H2O                 3.05E+03    3.10    -891.5 ! Analogy with Ethyl Formate Ning et al. J. Phys. Chem. A 2017, 121, 35, 6568   6579
CF2CHOCHO+CH3<=>CF2CHOCO+CH4                1.46E+01    3.85    9010.5 ! Analogy with Ethyl Formate Ning et al. J. Phys. Chem. A 2017, 121, 35, 6568   6579


END
