# Supplementary material for: Bis(2,2,2-trifluoroethyl) Carbonate As a Fire Suppressant Candidate for Lithium-Ion Batteries
Source: Energy Fuels. 2025 Jan 22;39(10):4893–908. doi: 10.1021/acs.energyfuels.4c05359 (PMC11912212; doi:10.1021/acs.energyfuels.4c05359)
Supplement: Supplementary file 4 — ef4c05359_si_004.txt [file ef4c05359_si_004.txt]

!!! LIB electrolyte surrogate model !!!
!K. Kanayama, C.M. Gr  goire, S.P. Cooper, E.L. Petersen, O. Mathieu, K. Maruta, H. Nakamura, Shock Tube Experiments and Chemical Kinetic Modeling of Oxidation of Ethylene Carbonate: A Lithium-Ion Battery Electrolyte Surrogate Model, submitted to Combust. Flame (2023).
!
!
THERMO ALL
  300.000  1000.000  5000.000
!
CF3CH2OCOOCH2CF3  DIEVARC   5H   4O   3F   6G   100.000  6000.000 1000.00      1
 2.93180567E+01 2.11903429E-02-8.41801145E-06 1.44366956E-09-9.02531097E-14    2
-2.41278814E+05-1.16936033E+02 6.61384124E+00 5.27942099E-02 3.29956798E-05    3
-8.53784526E-08 3.64185261E-11-2.33777321E+05 7.40193107E+00                   4
CF3CH2OCOOCHCF3   DIEVARC   5H   3O   3F   6G   100.000  6000.000 1000.00      1
 3.13849471E+01 1.61475634E-02-6.52787119E-06 1.13181384E-09-7.13821755E-14    2
-2.16727655E+05-1.23349770E+02 7.84360787E+00 5.33071901E-02 2.32412840E-05    3
-7.57200198E-08 3.33930088E-11-2.09169101E+05 4.47501548E+00                   4
CF3CH2OCOOCHCF2   DIEVARC   5H   3O   3F   5G   100.000  6000.000 1000.00      1
 2.73998756E+01 1.75423686E-02-7.04286955E-06 1.21813155E-09-7.65756564E-14    2
-1.92146942E+05-1.06417740E+02 6.12502349E+00 5.47633024E-02 8.94344184E-06    3
-5.73178841E-08 2.65270470E-11-1.85498047E+05 8.19074222E+00                   4
CF2CHOCOOCHCF3    DIEVARC   5H   2O   3F   5G   100.000  6000.000 1000.00      1
 2.96509187E+01 1.22658779E-02-5.05730668E-06 8.91222461E-10-5.68204183E-14    2
-1.67667891E+05-1.16008083E+02 7.12106196E+00 5.55061714E-02 4.00953657E-07    3
-4.96267514E-08 2.42924565E-11-1.60817963E+05 4.40523637E+00                   4
CF2CHOCOOCHCF2    DIEVARC   5H   2O   3F   4G   100.000  6000.000 1000.00      1
 2.55118032E+01 1.39121297E-02-5.68539467E-06 9.96564531E-10-6.31645986E-14    2
-1.43648684E+05-9.76628177E+01 6.18059400E+00 5.30752697E-02-7.18755928E-06    3
-3.61636893E-08 1.87673231E-11-1.37874357E+05 5.13951658E+00                   4
CF3CH2OCO2CH2     DIEVARC   4H   4O   3F   3G   100.000  6000.000 1000.00      1
 2.28420726E+01 1.54191869E-02-6.09349237E-06 1.04540562E-09-6.53032292E-14    2
-1.33849895E+05-8.65660972E+01 5.02127423E+00 4.41274328E-02 1.47065601E-05    3
-5.53962436E-08 2.46888460E-11-1.28156988E+05 1.00526905E+01                   4
CF3CHOCOOCH3      DIEVARC   4H   4O   3F   3G   100.000  6000.000 1000.00      1
 2.30155257E+01 1.48816928E-02-5.85644926E-06 1.00536431E-09-6.28966546E-14    2
-1.33884672E+05-8.64520156E+01 7.06593698E+00 3.27585108E-02 3.62106286E-05    3
-7.29608909E-08 2.99090513E-11-1.28398677E+05 1.97591414E+00                   4
CF3CH2OCOO        DIEVARC   3H   2O   3F   3G   100.000  6000.000 1000.00      1
 1.73696095E+01 1.26651287E-02-4.98370301E-06 8.52848977E-10-5.31802129E-14    2
-1.27059389E+05-5.72406617E+01 4.40676361E+00 3.55735091E-02 4.06823078E-06    3
-3.41247765E-08 1.59269769E-11-1.23019670E+05 1.25333271E+01                   4
CF3CH2OCHO        DIEVARC   3H   3O   2F   3G   100.000  6000.000 1000.00      1
 1.45740195E+01 1.65384604E-02-6.69230903E-06 1.16207772E-09-7.30428125E-14    2
-1.29956215E+05-4.53001535E+01 5.39580598E+00 2.09875083E-02 3.50298285E-05    3
-5.89164869E-08 2.30125499E-11-1.26507382E+05 7.04537293E+00                   4
CF3CHOCHO         DIEVARC   3H   2O   2F   3G   100.000  6000.000 1000.00      1
 1.83597742E+01 8.67936893E-03-3.48243419E-06 6.04737147E-10-3.81075285E-14    2
-1.06416936E+05-6.42146354E+01 6.38609960E+00 2.37523637E-02 2.31406292E-05    3
-4.99656754E-08 2.08099215E-11-1.02381115E+05 1.75684903E+00                   4
CF3CH2OCO         DIEVARC   3H   2O   2F   3G   100.000  6000.000 1000.00      1
 1.58572544E+01 1.07645175E-02-4.18158713E-06 7.10979610E-10-4.41581215E-14    2
-1.05459377E+05-5.02139542E+01 5.16116619E+00 2.93403958E-02 4.26730740E-06    3
-2.91300913E-08 1.34682283E-11-1.02109735E+05 7.44060720E+00                   4
CF3CH2O           DIEVARC   2H   2O   1F   3G   100.000  6000.000 1000.00      1
 1.17129730E+01 9.15470122E-03-3.40859171E-06 5.65015436E-10-3.45180344E-14    2
-8.05004558E+04-3.27136745E+01 3.14332825E+00 2.48844932E-02 8.19900964E-07    3
-2.08027668E-08 9.94462430E-12-7.78590875E+04 1.32671046E+01                   4
CF2CHOCOOCH2      DIEVARC   4H   3O   3F   2G   100.000  6000.000 1000.00      1
 2.12413397E+01 1.13853031E-02-4.54484328E-06 7.86358808E-10-4.94213861E-14    2
-8.40458843E+04-7.88828401E+01 4.85845510E+00 4.42500339E-02-4.84172812E-06    3
-3.16825255E-08 1.62345016E-11-7.91359670E+04 8.32180977E+00                   4
CF2CHOCHO         DIEVARC   3H   2O   2F   2G   100.000  6000.000 1000.00      1
 1.34473023E+01 1.15639681E-02-4.67311822E-06 8.12374220E-10-5.11469456E-14    2
-8.08393780E+04-3.97278903E+01 4.99526658E+00 2.30700464E-02 1.15208615E-05    3
-3.22856771E-08 1.37988821E-11-7.80338676E+04 6.62381265E+00                   4
CF2CHOCO          DIEVARC   3H   1O   2F   2G   100.000  6000.000 1000.00      1
 1.31791471E+01 8.33126167E-03-3.32935203E-06 5.76063903E-10-3.61983970E-14    2
-5.57477111E+04-3.58580389E+01 5.05737572E+00 2.50311687E-02-4.69844509E-06    3
-1.42983857E-08 7.62920860E-12-5.33339979E+04 7.27160767E+00                   4
CF2CHO            DIEVARC   2H   1O   1F   2G   100.000  6000.000 1000.00      1
 9.03099393E+00 6.68464100E-03-2.53109056E-06 4.24484682E-10-2.61519934E-14    2
-4.80617527E+04-1.84961714E+01 3.67461774E+00 1.60988266E-02 1.36460993E-06    3
-1.41839682E-08 6.62879103E-12-4.63899115E+04 1.03480773E+01                   4
!
!
!(001_DILUENTS_001_UNDEFINED_UNDEFINED)
!\COMMENT:  G 5/97
AR                      AR  1               G     200.0    6000.0  1000.0      1
          2.5E0          0.0E0          0.0E0          0.0E0          0.0E0    2
     -7.45375E2   4.37967491E0          2.5E0          0.0E0          0.0E0    3
          0.0E0          0.0E0     -7.45375E2   4.37967491E0                   4
!\COMMENT:  G 8/02
N2                      N   2               G     200.0    6000.0  1000.0      1
   2.95257637E0   1.3969004E-3 -4.92631603E-7 7.86010195E-11-4.60755204E-15    2
  -9.23948688E2   5.87188762E0   3.53100528E0 -1.23660988E-4 -5.02999433E-7    3
  2.43530612E-9-1.40881235E-12  -1.04697628E3   2.96747038E0                   4
!\COMMENT:  G 5/97
HE                      HE  1               G     200.0    6000.0  1000.0      1
          2.5E0          0.0E0          0.0E0          0.0E0          0.0E0    2
     -7.45375E2  9.28723974E-1          2.5E0          0.0E0          0.0E0    3
          0.0E0          0.0E0     -7.45375E2  9.28723974E-1                   4
!(/001_DILUENTS_001_UNDEFINED_UNDEFINED)
!(002_H2_O2_001_H2_PYROSPEC)
!\COMMENT:  TPIS78
H2                      H   2               G     200.0    6000.0  1000.0      1
   2.93286575E0  8.26608026E-4 -1.46402364E-7 1.54100414E-11  -6.888048E-16    2
  -8.13065581E2  -1.02432865E0   2.34433112E0  7.98052075E-3  -1.9478151E-5    3
  2.01572094E-8-7.37611761E-12  -9.17935173E2  6.83010238E-1                   4
!\COMMENT:  L 6/94
H                       H   1               G     200.0    6000.0  1000.0      1
          2.5E0          0.0E0          0.0E0          0.0E0          0.0E0    2
     2.547366E4  -4.4668285E-1          2.5E0          0.0E0          0.0E0    3
          0.0E0          0.0E0     2.547366E4  -4.4668285E-1                   4
!(/002_H2_O2_001_H2_PYROSPEC)
!(002_H2_O2_002_O2_PYROSPEC)
!\COMMENT:  RUS 89
O2                      O   2               G     200.0    6000.0  1000.0      1
   3.66096065E0  6.56365811E-4 -1.41149627E-7 2.05797935E-11-1.29913436E-15    2
  -1.21597718E3   3.41536279E0   3.78245636E0 -2.99673416E-3  9.84730201E-6    3
 -9.68129509E-9 3.24372837E-12  -1.06394356E3   3.65767573E0                   4
!\COMMENT:  L 1/90
O                       O   1               G     200.0    6000.0  1000.0      1
   2.54363697E0 -2.73162486E-5  -4.1902952E-9 4.95481845E-12-4.79553694E-16    2
    2.9226012E4   4.92229457E0    3.1682671E0 -3.27931884E-3  6.64306396E-6    3
 -6.12806624E-9 2.11265971E-12   2.91222592E4   2.05193346E0                   4
!(/002_H2_O2_002_O2_PYROSPEC)
!(002_H2_O2_003_H2O_PYROSPEC)
!\COMMENT:  L 5/89
H2O                     H   2O   1          G     200.0    6000.0  1000.0      1
    2.6770389E0   2.9731816E-3  -7.7376889E-7  9.4433514E-11 -4.2689991E-15    2
   -2.9885894E4      6.88255E0    4.1986352E0  -2.0364017E-3   6.5203416E-6    3
  -5.4879269E-9   1.771968E-12   -3.0293726E4  -8.4900901E-1                   4
!\COMMENT:  IU3/03
OH                      H   1O   1          G     200.0    6000.0  1000.0      1
   2.83853033E0  1.10741289E-3 -2.94000209E-7 4.20698729E-11 -2.4228989E-15    2
   3.69780808E3   5.84494652E0   3.99198424E0 -2.40106655E-3  4.61664033E-6    3
 -3.87916306E-9 1.36319502E-12   3.36889836E3 -1.03998477E-1                   4
!\COMMENT:  121286
OHV                     H   1O   1          G     300.0    5000.0  1000.0      1
      2.88273E0   1.0139743E-3   -2.276877E-7   2.174683E-11  -5.126305E-16    2
       5.0265E4     5.595712E0     3.637266E0     1.85091E-4  -1.6761646E-6    3
    2.387202E-9  -8.431442E-13      5.00213E4    1.3588605E0                   4
!(/002_H2_O2_003_H2O_PYROSPEC)
!(002_H2_O2_004_H2O2_PYROSPEC)
!\COMMENT:  T 8/03
H2O2                    H   2O   2          G     200.0    6000.0  1000.0      1
   4.57977305E0  4.05326003E-3  -1.2984473E-6   1.982114E-10-1.13968792E-14    2
  -1.80071775E4  6.64970694E-1   4.31515149E0 -8.47390622E-4  1.76404323E-5    3
 -2.26762944E-8 9.08950158E-12  -1.77067437E4   3.27373319E0                   4
!\COMMENT:  T 1/09
HO2                     H   1O   2          G     200.0    5000.0  1000.0      1
   4.17228741E0  1.88117627E-3 -3.46277286E-7 1.94657549E-11 1.76256905E-16    2
   3.10206839E1   2.95767672E0   4.30179807E0 -4.74912097E-3  2.11582905E-5    3
 -2.42763914E-8 9.29225225E-12   2.64018485E2    3.7166622E0                   4
!(/002_H2_O2_004_H2O2_PYROSPEC)
!(003_C1_001_CO_HTOXID)
!\COMMENT:  T05/06
HOCO                    H   1O   2C   1     G     200.0    6000.0  1000.0      1
   5.39206152E0  4.11221455E-3   -1.481949E-6  2.3987546E-10-1.43903104E-14    2
  -2.38606717E4  -2.23529091E0   2.92207919E0  7.62453859E-3  3.29884437E-6    3
 -1.07135205E-8 5.11587057E-12  -2.30281524E4   1.12925886E1                   4
!(/003_C1_001_CO_HTOXID)
!(003_C1_001_CO_PYROSPEC)
!\COMMENT:  RUS 79
CO                      O   1C   1          G     200.0    6000.0  1000.0      1
    3.0484859E0   1.3517281E-3  -4.8579405E-7  7.8853644E-11 -4.6980746E-15    2
   -1.4266117E4    6.0170977E0    3.5795335E0  -6.1035369E-4   1.0168143E-6    3
  9.0700586E-10 -9.0442449E-13   -1.4344086E4    3.5084093E0                   4
!\COMMENT:  L 7/88
CO2                     O   2C   1          G     200.0    6000.0  1000.0      1
    4.6365111E0   2.7414569E-3  -9.9589759E-7  1.6038666E-10 -9.1619857E-15    2
   -4.9024904E4   -1.9348955E0     2.356813E0   8.9841299E-3  -7.1220632E-6    3
   2.4573008E-9 -1.4288548E-13   -4.8371971E4    9.9009035E0                   4
!(/003_C1_001_CO_PYROSPEC)
!(003_C1_002_CH4_LTOXID)
!\COMMENT:  A 7/05
CH3O2H                  H   4O   2C   1     G     200.0    6000.0  1000.0      1
   7.76538058E0  8.61499712E-3 -2.98006935E-6 4.68638071E-10-2.75339255E-14    2
  -1.82979984E4  -1.43992663E1   2.90540897E0  1.74994735E-2   5.2824363E-6    3
 -2.52827275E-8 1.34368212E-11  -1.68894632E4   1.13741987E1                   4
!\COMMENT:
CH3O2                   H   3O   2C   1     G     300.0    5000.0  1374.0      1
   6.47970487E0   7.4440108E-3 -2.52348555E-6 3.89577296E-10-2.25182399E-14    2
  -1.56285441E3  -8.19477074E0   1.97339205E0   1.5354234E-2 -6.37314891E-6    3
 3.19930565E-10 2.82193915E-13   2.54278835E2   1.69194215E1                   4
!\COMMENT:  9/ 1/12
CH2O2H                  H   3O   2C   1     G     300.0    5000.0  1410.0      1
   9.24697852E0  4.60845541E-3 -1.53501472E-6  2.3443483E-10-1.34573106E-14    2
   4.11529953E3  -2.11503248E1   2.88976454E0  2.09465776E-2 -1.75190772E-5    3
  7.27819787E-9-1.18912344E-12    6.1239062E3   1.23802076E1                   4
!(/003_C1_002_CH4_LTOXID)
!(003_C1_002_CH4_PYROSPEC)
!\COMMENT:  G 8/99
CH4                     H   4C   1          G     200.0    6000.0  1000.0      1
   1.65326226E0  1.00263099E-2 -3.31661238E-6 5.36483138E-10-3.14696758E-14    2
  -1.00095936E4   9.90506283E0   5.14911468E0 -1.36622009E-2  4.91453921E-5    3
 -4.84246767E-8 1.66603441E-11  -1.02465983E4  -4.63848842E0                   4
!\COMMENT:  IU0702
CH3                     H   3C   1          G     200.0    6000.0  1000.0      1
    2.9781206E0    5.797852E-3    -1.97558E-6   3.072979E-10 -1.7917416E-14    2
    1.6509513E4    4.7224799E0    3.6571797E0   2.1265979E-3   5.4583883E-6    3
  -6.6181003E-9  2.4657074E-12    1.6422716E4    1.6735354E0                   4
!\COMMENT:  IU3/03
CH2                     H   2C   1          G     200.0    6000.0  1000.0      1
   3.14631886E0  3.03671259E-3 -9.96474439E-7  1.5048358E-10-8.57335515E-15    2
   4.60412605E4   4.72341711E0   3.71757846E0   1.2739126E-3  2.17347251E-6    3
   -3.488585E-9 1.65208866E-12   4.58723866E4   1.75297945E0                   4
!\COMMENT:  IU6/03
CH2(S)                  H   2C   1          G     200.0    6000.0  1000.0      1
   3.13501686E0  2.89593926E-3  -8.1666809E-7 1.13572697E-10-6.36262835E-15    2
   5.05040504E4   4.06030621E0   4.19331325E0 -2.33105184E-3  8.15676451E-6    3
 -6.62985981E-9 1.93233199E-12   5.03662246E4  -7.4673431E-1                   4
!\COMMENT:  L 7/88
C                       C   1               G     200.0    6000.0  1000.0      1
     2.605583E0  -1.9593434E-4   1.0673722E-7  -1.642394E-11   8.187058E-16    2
    8.5411742E4    4.1923868E0    2.5542395E0  -3.2153772E-4   7.3379223E-7    3
 -7.3223487E-10  2.6652144E-13    8.5442681E4    4.5313085E0                   4
!\COMMENT:  IU3/03
CH                      H   1C   1          G     200.0    6000.0  1000.0      1
    2.5209369E0   1.7653639E-3   -4.614766E-7  5.9289675E-11 -3.3474501E-15    2
    7.0946769E4    7.4051829E0    3.4897583E0    3.243216E-4  -1.6899751E-6    3
    3.162842E-9 -1.4061803E-12    7.0612646E4    2.0842841E0                   4
!\COMMENT:  073003
CHV                     H   1C   1          G     300.0    5000.0  1000.0      1
     2.196223E0    2.340381E-3   -7.058201E-7   9.007582E-11   -3.85504E-15    2
    1.0419559E5     9.178373E0     3.200202E0    2.072875E-3   -5.134431E-6    3
     5.73389E-9  -1.955533E-12    1.0393714E5     3.331587E0                   4
!(/003_C1_002_CH4_PYROSPEC)
!(003_C1_003_CH3OH_PYROSPEC)
!\COMMENT:  T06/02
CH3OH                   H   4O   1C   1     G     200.0    6000.0  1000.0      1
   3.52726795E0  1.03178783E-2 -3.62892944E-6 5.77448016E-10-3.42182632E-14    2
  -2.60028834E4   5.16758693E0   5.65851051E0 -1.62983419E-2  6.91938156E-5    3
 -7.58372926E-8  2.8042755E-11  -2.56119736E4 -8.97330508E-1                   4
!\COMMENT:  IU1/03
CH3O                    H   3O   1C   1     G     200.0    6000.0  1000.0      1
   4.75779238E0  7.44142474E-3 -2.69705176E-6 4.38090504E-10-2.63537098E-14    2
    3.7811194E2  -1.96680028E0   3.71180502E0 -2.80463306E-3  3.76550971E-5    3
 -4.73072089E-8  1.8658842E-11    1.2956976E3   6.57240864E0                   4
!\COMMENT:  IU2/03
CH2OH                   H   3O   1C   1     G     200.0    6000.0  1000.0      1
    5.0931437E0   5.9476126E-3  -2.0649746E-6 3.23008173E-10-1.88125902E-14    2
   -4.0340964E3  -1.84691493E0   4.47834367E0  -1.3507031E-3   2.7848498E-5    3
  -3.6486906E-8  1.4790745E-11   -3.5007289E3     3.309135E0                   4
!(/003_C1_003_CH3OH_PYROSPEC)
!(003_C1_004_CH2O_LTOXID)
!\COMMENT:  6/26/95 THERM
HO2CHO                  H   2O   3C   1     G     300.0    5000.0  1378.0      1
   9.87503878E0  4.64663708E-3 -1.67230522E-6 2.68624413E-10-1.59595232E-14    2
  -3.80502496E4  -2.24939155E1   2.42464726E0   2.1970638E-2 -1.68705546E-5    3
  6.25612194E-9-9.11645843E-13  -3.54828006E4   1.75027796E1                   4
!\COMMENT:  9/ 1/12
HOCH2O2H                H   4O   3C   1     G     300.0    5000.0  1398.0      1
   1.24531886E1   7.1822111E-3 -2.47029548E-6 3.85611737E-10-2.24774193E-14    2
  -4.24862928E4  -3.58745197E1  5.35189713E-1  3.73266553E-2 -3.15299511E-5    3
  1.30352583E-8-2.11473264E-12  -3.86609415E4   2.71776082E1                   4
!\COMMENT:  9/ 1/12
HOCH2O2                 H   3O   3C   1     G     300.0    5000.0  1377.0      1
   1.16406115E1   5.7282604E-3 -2.05362036E-6 3.29070695E-10 -1.9518836E-14    2
  -2.53505769E4  -3.07332064E1   2.82068616E0  2.47857094E-2 -1.66186399E-5    3
  4.79633095E-9-4.28087766E-13  -2.22077036E4   1.70599803E1                   4
!\COMMENT:  7/21/14 THERM
OCH2O2H                 H   3O   3C   1     G     300.0    5000.0  1418.0      1
   1.29622491E1  4.21948855E-3 -1.54275194E-6 2.50413077E-10-1.49855537E-14    2
  -1.81326406E4  -3.87016356E1  4.46349361E-1  3.63049606E-2 -3.26130978E-5    3
  1.37050551E-8-2.20872791E-12  -1.41972598E4   2.72960376E1                   4
!\COMMENT:  2/16/99 THERM
HOCH2O                  H   3O   2C   1     G     300.0    5000.0  1452.0      1
   6.39521515E0  7.43673043E-3 -2.50422354E-6 3.84879712E-10-2.21778689E-14    2
   -2.4110884E4  -6.63865583E0   4.11183145E0  7.53850697E-3   3.7733737E-6    3
 -5.38746005E-9 1.45615887E-12  -2.28023001E4   7.46807254E0                   4
!\COMMENT:  6/26/95 THERM
O2CHO                   H   1O   3C   1     G     300.0    5000.0  1368.0      1
   7.24075139E0  4.63312951E-3 -1.63693995E-6 2.59706693E-10-1.52964699E-14    2
  -1.87027618E4  -6.49547212E0   3.96059309E0  1.06002279E-2 -5.25713351E-6    3
  1.01716726E-9-2.87487602E-14  -1.73599383E4   1.17807483E1                   4
!\COMMENT:  L 8/88
HOCHO                   H   2O   2C   1     G     200.0    6000.0  1000.0      1
    4.6138316E0   6.4496364E-3  -2.2908251E-6  3.6716047E-10 -2.1873675E-14    2
    -4.751485E4   8.4788383E-1    3.8983616E0  -3.5587795E-3   3.5520538E-5    3
  -4.3849959E-8  1.7107769E-11   -4.6770609E4    7.3495397E0                   4
!\COMMENT:  ATCT/A
OCHO                    H   1O   2C   1     G     200.0    6000.0  1000.0      1
   4.14394211E0  5.59738818E-3 -1.99794019E-6 3.16179193E-10-1.85614483E-14    2
  -1.72459887E4   5.07778617E0   4.68825921E0 -4.14871834E-3   2.5506601E-5    3
   -2.844739E-8 1.04422559E-11  -1.69867041E4    4.2842648E0                   4
!(/003_C1_004_CH2O_LTOXID)
!(003_C1_004_CH2O_PYROSPEC)
!\COMMENT:  T 5/11
CH2O                    H   2O   1C   1     G     200.0    6000.0  1000.0      1
   3.16952665E0   6.1932056E-3 -2.25056366E-6  3.6597566E-10-2.20149458E-14    2
  -1.45486831E4   6.04207898E0   4.79372312E0 -9.90833322E-3   3.7321999E-5    3
 -3.79285237E-8 1.31772641E-11  -1.43791953E4  6.02798058E-1                   4
!\COMMENT:  T 5/03
HCO                     H   1O   1C   1     G     200.0    6000.0  1000.0      1
   3.92001542E0  2.52279324E-3 -6.71004164E-7 1.05615948E-10-7.43798261E-15    2
   3.65342928E3   3.58077056E0    4.2375461E0 -3.32075257E-3  1.40030264E-5    3
 -1.34239995E-8 4.37416208E-12   3.87241185E3   3.30834869E0                   4
!\COMMENT:  MAR94
HCOH                    H   2O   1C   1     G     300.0    5000.0  1398.0      1
   9.18749272E0  1.52011152E-3 -6.27603516E-7 1.09727989E-10-6.89655128E-15    2
   7.81364593E3  -2.73434214E1  -2.82157421E0  3.57331702E-2  -3.8086158E-5    3
  1.86205951E-8-3.45957838E-12   1.12956672E4   3.48487757E1                   4
!(/003_C1_004_CH2O_PYROSPEC)
!(004_C2_001_C2H6_LTOXID)
!\COMMENT:  9/ 1/12
C2H5O2H                 H   6O   2C   2     G     300.0    5000.0  1390.0      1
   1.04823538E1  1.34779879E-2 -4.62179078E-6 7.18618519E-10-4.17307436E-14    2
  -2.46578171E4  -2.84294243E1   1.83755328E0  3.38053586E-2  -2.3754814E-5    3
  9.31974865E-9-1.58003428E-12  -2.15814086E4   1.80977584E1                   4
!\COMMENT:  9/ 1/12
C2H5O2                  H   5O   2C   2     G     300.0    5000.0  1389.0      1
    9.5028257E0  1.20429839E-2 -4.09491581E-6 6.33049241E-10-3.66133788E-14    2
  -7.37069391E3   -2.2171713E1   3.90351912E0  2.22599212E-2 -1.01610079E-5    3
  1.71709751E-9 1.88166738E-14  -5.09654081E3    8.9872275E0                   4
!(/004_C2_001_C2H6_LTOXID)
!(004_C2_001_C2H6_PYROSPEC)
!\COMMENT:  G 8/88
C2H6                    H   6C   2          G     200.0    6000.0  1000.0      1
   4.04666411E0  1.53538802E-2 -5.47039485E-6 8.77826544E-10-5.23167531E-14    2
  -1.24473499E4 -9.68698313E-1   4.29142572E0 -5.50154901E-3  5.99438458E-5    3
 -7.08466469E-8 2.68685836E-11  -1.15222056E4   2.66678994E0                   4
!\COMMENT:  8/ 4/ 4 THERM
C2H5                    H   5C   2          G     300.0    5000.0  1387.0      1
    5.8878439E0  1.03076793E-2 -3.46844396E-6 5.32499257E-10-3.06512651E-14    2
   1.15065499E4  -8.49651771E0   1.32730217E0  1.76656753E-2 -6.14926558E-6    3
-3.01143466E-10 4.38617775E-13   1.34284028E4   1.71789216E1                   4
!(/004_C2_001_C2H6_PYROSPEC)
!(004_C2_002_C2H4_HTOXID)
!\COMMENT:
CHOCHO                  H   2O   2C   2     G     300.0    5000.0  1386.0      1
   9.75438561E0  4.97645947E-3 -1.74410483E-6 2.75586994E-10-1.61969892E-14    2
  -2.95832896E4  -2.61878329E1    1.8810512E0  2.36386368E-2 -1.83443295E-5    3
  6.84842963E-9-9.92733674E-13   -2.6928019E4   1.59154793E1                   4
!\COMMENT:  4/18/ 8 THERM
C2H3OOH                 H   4O   2C   2     G     300.0    5000.0  1397.0      1
   1.15749951E1  8.09909174E-3 -2.81808668E-6 4.42697954E-10-2.58998042E-14    2
  -8.84852664E3  -3.43859117E1   1.35644398E0  3.37002447E-2   -2.759885E-5    3
  1.14222854E-8-1.89488886E-12  -5.49996692E3   1.98354466E1                   4
!\COMMENT:
C2H3OO                  H   3O   2C   2     G    298.15    2000.0  1000.0      1
   6.04483828E0  1.45511127E-2 -7.50974622E-6   1.8348828E-9-1.66689681E-13    2
   1.01699244E4  -3.71144913E0   1.09784776E0  2.95333237E-2  -2.2774436E-5    3
  7.20559155E-9-3.07929092E-13   1.13996101E4   2.13563583E1                   4
!\COMMENT:
CHCHO                   H   2O   1C   2     G    298.15    2000.0  1000.0      1
    4.9263291E0  9.71712147E-3  -5.5485598E-6  1.53068537E-9-1.64742462E-13    2
   2.89499494E4  5.27874677E-1   2.33256751E0  1.62952986E-2 -9.72052177E-6    3
 5.15124155E-10 1.03836514E-12   2.96585452E4   1.39904923E1                   4
!(/004_C2_002_C2H4_HTOXID)
!(004_C2_002_C2H4_PYROSPEC)
!\COMMENT:  8/12/15
C2H4                    H   4C   2          G     300.0    5000.0  1392.0      1
   5.07061289E0  9.11140768E-3 -3.10506692E-6 4.80733851E-10-2.78321396E-14    2
   3.66391217E3  -6.64501414E0  4.81118223E-1   1.8377806E-2 -9.99633565E-6    3
  2.73211039E-9-3.01837289E-13   5.44386648E3   1.85867157E1                   4
!\COMMENT:  8/12/15
C2H3                    H   3C   2          G     300.0    5000.0  1400.0      1
   4.99675415E0  6.55838271E-3 -2.20921909E-6 3.39300272E-10-1.95316926E-14    2
   3.34604382E4  -3.01451097E0   1.25545094E0  1.57481597E-2 -1.12218328E-5    3
  4.50915682E-9-7.74861577E-13   3.47435574E4   1.69664043E1                   4
!(/004_C2_002_C2H4_PYROSPEC)
!(004_C2_003_C2H2_HTOXID)
!\COMMENT:  T 8/11
C2O                     O   1C   2          G     200.0    6000.0  1000.0      1
   5.42468378E0  1.85393945E-3 -5.17932956E-7  6.7764623E-11-3.53315237E-15    2
   4.37161379E4  -3.69608405E0   2.86278214E0  1.19701204E-2 -1.80851222E-5    3
   1.5277773E-8-5.20063163E-12   4.43125964E4   8.89759099E0                   4
!(/004_C2_003_C2H2_HTOXID)
!(004_C2_003_C2H2_PYROSPEC)
!\COMMENT:  G 1/91
C2H2                    H   2C   2          G     200.0    6000.0  1000.0      1
   4.65878489E0  4.88396667E-3 -1.60828888E-6 2.46974544E-10-1.38605959E-14    2
   2.57594042E4  -3.99838194E0  8.08679682E-1  2.33615762E-2 -3.55172234E-5    3
  2.80152958E-8-8.50075165E-12   2.64289808E4   1.39396761E1                   4
!\COMMENT:  T 5/10
C2H                     H   1C   2          G     200.0    6000.0  1000.0      1
   3.66270248E0  3.82492252E-3   -1.366325E-6  2.1345504E-10-1.23216848E-14    2
    6.7168379E4   3.92205792E0   2.89867676E0  1.32988489E-2 -2.80733327E-5    3
  2.89484755E-8-1.07502351E-11    6.7061605E4   6.18547632E0                   4
!\COMMENT:  L12/89
H2CC                    H   2C   2          G     200.0    6000.0  1000.0      1
     4.278034E0   4.7562804E-3  -1.6301009E-6  2.5462806E-10 -1.4886379E-14    2
    4.8316688E4   6.4023701E-1    3.2815483E0   6.9764791E-3  -2.3855244E-6    3
  -1.2104432E-9  9.8189545E-13    4.8621794E4     5.920391E0                   4
!\COMMENT:  T05/09
C2                      C   2               G     200.0    6000.0  1000.0      1
   3.25289233E0  1.23190307E-3 -4.50354156E-7 7.49356656E-11-4.57925077E-15    2
   9.83737348E4   3.95859964E0   3.69386038E0 -1.84767427E-3  5.23712984E-6    3
 -3.83965401E-9 8.61135711E-13   9.83822318E4   2.23677006E0                   4
!(/004_C2_003_C2H2_PYROSPEC)
!(004_C2_004_C2H5OH_LTOXID)
!\COMMENT:  9/ 1/12 THERM
O2C2H4OH                H   5O   3C   2     G     300.0    5000.0  1506.0      1
   1.27503881E1  1.11514325E-2 -3.83473891E-6 5.98155829E-10-3.48372108E-14    2
  -2.52770876E4  -3.54317608E1     7.040098E0  1.59564166E-2  2.21097416E-6    3
 -7.05197355E-9 2.08266026E-12  -2.24524432E4  -1.75361758E0                   4
!\COMMENT:  9/ 1/12
C2H4O2H                 H   5O   2C   2     G     300.0    5000.0  1389.0      1
   1.00590614E1  1.13378955E-2 -3.89403387E-6 6.06090687E-10-3.52212353E-14    2
   4.24048653E2  -2.32086536E1   2.75788364E0  2.88271987E-2 -2.08302264E-5    3
  8.47401397E-9 -1.4861761E-12   3.00153893E3   1.59921711E1                   4
!\COMMENT:  L 8/88
C2H4O1-2                H   4O   1C   2     G     200.0    6000.0  1000.0      1
    5.4887641E0    1.204619E-2  -4.3336931E-6  7.0028311E-10 -4.1949088E-14    2
   -9.1804251E3   -7.0799605E0    3.7590532E0   -9.441218E-3   8.0309721E-5    3
  -1.0080788E-7  4.0039921E-11   -7.5608143E3    7.8497475E0                   4
!\COMMENT:  A 1/05
C2H3O1-2                H   3O   1C   2     G     200.0    6000.0  1000.0      1
   5.60158035E0  9.17613962E-3 -3.28028902E-6 5.27903888E-10-3.15362241E-14    2
   1.71446252E4  -5.47228512E0   3.58349017E0 -6.02275805E-3  6.32426867E-5    3
 -8.18540707E-8 3.30444505E-11   1.85681353E4   9.59725926E0                   4
!(/004_C2_004_C2H5OH_LTOXID)
!(004_C2_004_C2H5OH_PYROSPEC)
!\COMMENT:  8/12/15
C2H5OH                  H   6O   1C   2     G     300.0    5000.0  1402.0      1
   8.14483865E0  1.28314052E-2 -4.29052743E-6 6.55971721E-10-3.76506611E-14    2
  -3.24005526E4  -1.86241126E1  2.15805861E-1  2.95228396E-2 -1.68271048E-5    3
  4.49484797E-9-4.02451543E-13  -2.94851823E4   2.45725052E1                   4
!\COMMENT:  8/12/15
C2H5O                   H   5O   1C   2     G     300.0    5000.0  1467.0      1
   8.19120635E0  1.10391986E-2 -3.75270536E-6 5.80275784E-10-3.35735146E-14    2
  -5.66847208E3  -1.90131344E1   2.90353584E0  1.77256708E-2 -2.69624757E-6    3
 -3.45830533E-9 1.25224784E-12   -3.2893029E3   1.13545591E1                   4
!\COMMENT:  8/12/15
PC2H4OH                 H   5O   1C   2     G     300.0    5000.0  1395.0      1
    8.0675015E0  1.06143554E-2  -3.5799936E-6  5.5036376E-10-3.17051769E-14    2
  -6.92747939E3  -1.53833428E1   2.59479867E0  2.27100669E-2 -1.39473846E-5    3
  4.70095591E-9-6.90044236E-13  -4.91486975E3   1.43240718E1                   4
!\COMMENT:  8/12/15
SC2H4OH                 H   5O   1C   2     G     300.0    5000.0  1385.0      1
   8.15007136E0  1.02549305E-2 -3.40137764E-6 5.17509965E-10-2.96128942E-14    2
  -1.05014386E4  -1.73134615E1   1.46281093E0  2.39193995E-2 -1.30667185E-5    3
  3.10615465E-9-1.85896007E-13  -8.00790323E3   1.92547092E1                   4
!(/004_C2_004_C2H5OH_PYROSPEC)
!(004_C2_005_CH3CHO_LTOXID)
!\COMMENT:  BOZ_03
O2CH2CHO                H   3O   3C   2     G     300.0    5000.0  1393.0      1
   1.11807543E1  9.14479256E-3 -3.15089833E-6 4.91944238E-10 -2.8663918E-14    2
  -1.55790331E4   -2.8789274E1  -1.29465843E0  4.44936393E-2 -4.26577074E-5    3
   2.0739195E-8-3.96828771E-12  -1.18275628E4   3.60778797E1                   4
!\COMMENT:  BOZ_03
HO2CH2CO                H   3O   3C   2     G     300.0    5000.0  1386.0      1
   1.04146322E1  1.12680116E-2 -5.17494839E-6  1.00333285E-9-6.68165911E-14    2
  -1.40955672E4    -2.278944E1   2.22681686E0   3.5678138E-2 -3.26401909E-5    3
  1.47651988E-8 -2.6479438E-12  -1.18735095E4   1.91581197E1                   4
!\COMMENT:
CH2CO2                  H   2O   2C   2     G     300.0    5000.0  1000.0      1
   7.65364625E0  8.11459788E-3 -3.27402215E-6  6.0472528E-10-4.19318185E-14    2
  -2.47039852E3  -1.29488037E1   1.58410663E0  2.55753337E-2 -1.92389918E-5    3
  4.43061572E-9 7.05951245E-13  -9.15619463E2   1.80375721E1                   4
!(/004_C2_005_CH3CHO_LTOXID)
!(004_C2_005_CH3CHO_PYROSPEC)
!\COMMENT:  L 8/88
CH3CHO                  H   4O   1C   2     G     200.0    6000.0  1000.0      1
    5.4041108E0   1.1723059E-2  -4.2263137E-6  6.8372451E-10 -4.0984863E-14    2
   -2.2593122E4   -3.4807917E0    4.7294595E0  -3.1932858E-3   4.7534921E-5    3
  -5.7458611E-8  2.1931112E-11   -2.1572878E4    4.1030159E0                   4
!\COMMENT:  IU2/03
CH3CO                   H   3O   1C   2     G     200.0    6000.0  1000.0      1
    5.3137165E0   9.1737793E-3  -3.3220386E-6  5.3947456E-10 -3.2452368E-14    2
   -3.6450414E3   -1.6757558E0    4.0358705E0   8.7729487E-4    3.071001E-5    3
  -3.9247565E-8  1.5296869E-11   -2.6820738E3    7.8617682E0                   4
!\COMMENT:
CH2CHO                  H   3O   1C   2     G     298.0    3000.0  1000.0      1
    3.6302633E0  1.41239404E-2 -7.16478146E-6  1.76263004E-9-1.70391996E-13    2
   4.29875072E2   6.20577997E0  9.86311004E-1  2.24920216E-2 -1.64812936E-5    3
  5.86617239E-9-6.81551147E-13   1.07163704E3   1.95196726E1                   4
!(/004_C2_006_C2H3OH_LTOXID)
!(004_C2_006_C2H3OH_PYROSPEC)
!\COMMENT:  2/ 3/ 9 THERM
C2H3OH                  H   4O   1C   2     G     300.0    5000.0  1410.0      1
   8.32598158E0  8.03387281E-3 -2.63928405E-6 3.98410726E-10-2.26551155E-14    2
  -1.83221436E4  -2.02080305E1  -1.2797226E-1  3.38506073E-2 -3.30644935E-5    3
  1.64858739E-8-3.19935455E-12  -1.59914544E4   2.30438601E1                   4
!\COMMENT:
C2H2OH                  H   3O   1C   2     G     300.0    5000.0  1401.0      1
   8.20268447E0  5.92989165E-3 -1.99194448E-6 3.05794341E-10-1.76114732E-14    2
   1.24881328E4  -1.89670436E1  6.41642616E-1  2.61903633E-2  -2.3038537E-5    3
  1.02804704E-8-1.81971416E-12   1.48276951E4   2.06750999E1                   4
!\COMMENT:  9/25/15
SC2H2OH                 H   3O   1C   2     G     300.0    5000.0  1410.0      1
   7.99235139E0  5.83109353E-3 -1.89242965E-6 2.83129118E-10-1.59933287E-14    2
   9.51237374E3  -1.62058375E1   1.63791895E0  2.64968839E-2 -2.74821415E-5    3
  1.43110557E-8-2.85794966E-12   1.11467016E4   1.58714777E1                   4
!(/004_C2_006_C2H3OH_PYROSPEC)
!(004_C2_007_CH2CO_PYROSPEC)
!\COMMENT:
CH2CO                   H   2O   1C   2     G     300.0    5000.0  1000.0      1
   5.35869367E0  6.95641586E-3 -2.64802637E-6 4.65067592E-10 -3.0864182E-14    2
  -7.90294013E3  -3.98525731E0   1.81422511E0   1.9900859E-2 -2.21416008E-5    3
  1.45028521E-8-3.98877068E-12  -7.05394926E3   1.36079359E1                   4
!\COMMENT:  T 4/09
HCCO                    H   1O   1C   2     G     200.0    6000.0  1000.0      1
   5.91479333E0   3.7140873E-3  -1.3013701E-6 2.06473345E-10-1.21476759E-14    2
   1.93596301E4  -5.50567269E0   1.87607969E0  2.21205418E-2 -3.58869325E-5    3
  3.05402541E-8-1.01281069E-11    2.0163384E4    1.3696829E1                   4
!\COMMENT:  T12/09
HCCOH                   H   2O   1C   2     G     200.0    6000.0  1000.0      1
   6.37509678E0  5.49429011E-3 -1.88136576E-6 2.93803536E-10-1.71771901E-14    2
   8.93277676E3  -8.24498007E0   2.05541154E0  2.52003372E-2 -3.80821654E-5    3
  3.09890632E-8-9.89799902E-12   9.76872113E3   1.22271534E1                   4
!\COMMENT:
CH2COOH                 H   3O   2C   2     G     100.0    5000.0  1058.0      1
    7.9836337E0  1.18141983E-2 -5.27086059E-6    1.043317E-9-7.61676344E-14    2
  -3.15520596E4   -1.6085263E1   2.92688293E0  1.79294703E-2   4.4942781E-6    3
 -1.67263265E-8 6.86762832E-12  -2.97543074E4   1.20349895E1                   4
!\COMMENT:
CH3COH                  H   4O   1C   2     G     100.0    5000.0 1002.18      1
   7.92846957E0   8.1587547E-3 -2.91410601E-6 5.15186396E-10-3.55331439E-14    2
   2.33088834E4  -1.53492432E1   2.84111291E0  2.24591992E-2 -1.53305901E-5    3
   2.7961625E-9 8.86886968E-13   2.46301178E4   1.07098389E1                   4
!(/004_C2_007_CH2CO_PYROSPEC)
!(004_C2_008_ACID_PYROSPEC)
!\COMMENT:  6/26/95 THERM
CH3CO3H                 H   4O   3C   2     G     300.0    5000.0  1391.0      1
   1.25060485E1  9.47789695E-3 -3.30402246E-6 5.19630793E-10-3.04233568E-14    2
  -4.59856703E4  -3.79195947E1   2.24135876E0  3.37963514E-2 -2.53887482E-5    3
  9.67583587E-9-1.49266157E-12  -4.24677831E4   1.70668133E1                   4
!\COMMENT:  4/ 3/ 0 THERM
CH3CO3                  H   3O   3C   2     G     300.0    5000.0  1391.0      1
   1.12522498E1  8.33652672E-3  -2.8901453E-6 4.52781734E-10-2.64354456E-14    2
  -2.60238584E4  -2.96370457E1   3.60373432E0  2.70080341E-2 -2.08293438E-5    3
  8.50541104E-9 -1.4384611E-12  -2.34205171E4   1.12014914E1                   4
!\COMMENT:  2/14/95 THERM
CH3CO2                  H   3O   2C   2     G     300.0    5000.0  1395.0      1
   8.54059736E0  8.32951214E-3  -2.8472201E-6 4.41927196E-10-2.56373394E-14    2
  -2.97290678E4  -2.03883545E1   1.37440768E0  2.49115604E-2 -1.74308894E-5    3
  6.24799508E-9-9.09516835E-13   -2.7233015E4   1.81405454E1                   4
!(/004_C2_008_ACID_PYROSPEC)
!(004_C2_009_CH3OCH3_LTOXID)
!\COMMENT:  2/12/14 THERM
CH3OCH2O2H              H   6O   3C   2     G     300.0    5000.0  1404.0      1
   1.28159161E1  1.34818095E-2 -4.50397729E-6 6.88229286E-10 -3.9488368E-14    2
  -4.06745921E4  -3.78047802E1   1.05786981E0  4.36787095E-2 -3.46383899E-5    3
   1.4480883E-8-2.46100643E-12  -3.68851076E4   2.43391936E1                   4
!\COMMENT:  2/12/14 THERM
CH3OCH2O2               H   5O   3C   2     G     300.0    5000.0  1441.0      1
   1.19179361E1  1.19412867E-2 -3.93526185E-6 5.95756132E-10-3.39597705E-14    2
  -2.34231833E4  -3.20096863E1   3.39930541E0  3.09460407E-2 -1.92548181E-5    3
  5.76033887E-9-6.16081571E-13  -2.04433218E4   1.39429608E1                   4
!\COMMENT:  2/12/14 THERM
CH2OCH2O2H              H   5O   3C   2     G     300.0    5000.0  1418.0      1
   1.23892901E1  1.11758961E-2 -3.59249095E-6 5.34196366E-10-3.00536541E-14    2
  -1.80551598E4  -3.29576862E1  1.62245477E-1  4.76101093E-2 -4.52046954E-5    3
  2.18379311E-8-4.11295947E-12    -1.464981E4   2.98253164E1                   4
!\COMMENT:  2/12/14 ERM
O2CH2OCH2O2H            H   5O   5C   2     G     300.0    5000.0  1433.0      1
   1.77378326E1  1.13589899E-2 -3.67382539E-6 5.49255712E-10-3.10405899E-14    2
  -3.82903058E4  -5.66609932E1   2.39977678E0  5.39881943E-2 -4.87969524E-5    3
  2.19792134E-8-3.86106979E-12  -3.37824638E4   2.30683371E1                   4
!\COMMENT:  2/12/14 THERM
HO2CH2OCHO              H   4O   4C   2     G     300.0    5000.0  1386.0      1
   1.57136128E1  9.64430166E-3 -3.44136025E-6 5.49722196E-10-3.25360322E-14    2
  -6.29409094E4  -5.29505242E1   1.21909586E0  4.28858235E-2 -3.17634222E-5    3
  1.11542676E-8-1.49753153E-12  -5.79287926E4   2.49759193E1                   4
!\COMMENT:  5/29/14 THERM
OCH2OCHO                H   3O   3C   2     G     300.0    5000.0  1523.0      1
     1.240132E1  7.83738243E-3 -2.82992688E-6 4.55558739E-10-2.71061389E-14    2
   -4.6845347E4  -3.78084549E1   1.89539692E0  2.74118545E-2  -1.3647609E-5    3
  1.26325603E-9 5.17970476E-13   -4.2787944E4   2.02333278E1                   4
!\COMMENT:  5/29/14 THERM
HOCH2OCO                H   3O   3C   2     G     300.0    5000.0  1443.0      1
    1.1149841E1   9.3473652E-3 -3.35541548E-6 5.38037115E-10-3.19260183E-14    2
  -4.75012119E4  -2.95983867E1   5.95255071E0  8.42196282E-3  1.36741678E-5    3
 -1.46786275E-8 3.84143533E-12  -4.44470269E4   2.85657217E0                   4
!\COMMENT:  2/ 9/96 THERM
CH3OCH2OH               H   6O   2C   2     G     300.0    5000.0  2014.0      1
    8.7098157E0  1.53602372E-2 -5.41003788E-6 8.60573446E-10-5.08819752E-14    2
  -4.76607115E4  -1.80226702E1   3.15851876E0  2.44325751E-2 -8.66984784E-6    3
-5.93319328E-11 4.36400003E-13  -4.54488899E4   1.30511235E1                   4
!\COMMENT:  5/15/14 THERM
CH3OCH2O                H   5O   2C   2     G     300.0    5000.0  1523.0      1
   9.81288609E0  1.21313106E-2 -4.30285768E-6 6.84443177E-10-4.03862658E-14    2
  -2.50760742E4  -2.51866352E1   5.63414373E0  8.92830283E-3  1.37225633E-5    3
 -1.40497059E-8 3.54625624E-12  -2.22825214E4   1.93588846E0                   4
!(/004_C2_009_CH3OCH3_LTOXID)
!(004_C2_009_CH3OCH3_PYROSPEC)
!\AUTHOR: KPS !\REF: DAMES, CNF, 2016 !\COMMENT:
CH3OCH3                 H   6O   1C   2     G     298.0    3000.0  1000.0      1
    1.1385197E0  2.58202899E-2 -1.29425822E-5  3.14818537E-9-3.01294764E-13    2
  -2.35157473E4   1.85133202E1   3.75480003E0  9.94330522E-3   2.0465892E-5    3
 -2.65048607E-8  9.2039814E-12  -2.38174871E4   7.12147313E0                   4
!\AUTHOR: KPS !\REF: DAMES, CNF, 2016 !\COMMENT:
CH3OCH2                 H   5O   1C   2     G     298.0    3000.0  1000.0      1
    2.7430013E0  2.06529566E-2 -1.03925669E-5  2.54086134E-9-2.44516053E-13    2
  -1.32986515E3   1.24007048E1   3.93734319E0  9.90763869E-3  1.63345997E-5    3
 -2.34568933E-8 8.57704791E-12  -1.32547779E3   7.99274498E0                   4
!(/004_C2_009_CH3OCH3_PYROSPEC)
!(004_C2_010_CH3OCHO_PYROSPEC)
!\AUTHOR: KPS !\REF: DAMES, CNF, 2016 !\COMMENT:
CH3OCHO                 H   4O   2C   2     G     298.0    3000.0  1000.0      1
    1.5582156E0  2.63651102E-2 -1.49021985E-5  3.93577994E-9-3.99334221E-13    2
  -4.47996443E4   1.82846496E1   3.95242735E0  6.27936769E-3  3.21013314E-5    3
 -3.93941104E-8  1.3618557E-11  -4.47899337E4   9.26882234E0                   4
!\AUTHOR: KPS !\REF: DAMES, CNF, 2016 !\COMMENT:
CH3OCO                  H   3O   2C   2     G     298.0    3000.0  1000.0      1
   3.36304128E0  1.87670995E-2 -1.03048118E-5  2.67955225E-9 -2.6952476E-13    2
  -2.08317053E4   1.09017923E1   4.20427121E0  8.77414983E-3  1.52020481E-5    3
  -2.1722388E-8 7.77727542E-12   -2.0687622E4   8.45258172E0                   4
!\AUTHOR: KPS !\REF: DAMES, CNF, 2016 !\COMMENT:
CH2OCHO                 H   3O   2C   2     G     298.0    3000.0  1000.0      1
   5.66297823E0   1.7397957E-2 -1.01218468E-5  2.73226211E-9-2.81907442E-13    2
  -2.14389479E4  -2.38514196E0    3.1993223E0  1.93736375E-2 -1.21521306E-6    3
 -1.11559169E-8 5.18761324E-12  -2.05538696E4   1.14662057E1                   4
!\COMMENT:  9/ 8/14
HO2CH2CHO               H   4O   3C   2     G     300.0    5000.0  1391.0      1
   1.51554685E1      7.5724E-3 -2.72693024E-6 4.38217189E-10-2.60434287E-14    2
   -3.4141968E4  -5.01255068E1  -1.32768631E0  5.21618601E-2 -4.97327645E-5    3
  2.31272366E-8-4.20787867E-12  -2.90608844E4   3.61860491E1                   4
!\COMMENT:  9/24/15
HOCH2CHO                H   4O   2C   2     G     300.0    5000.0  1680.0      1
   7.99598542E0  1.20664034E-2 -4.43693399E-6 7.25167046E-10 -4.3653546E-14    2
  -4.09020567E4  -1.33754312E1   4.35084369E0  1.50412895E-2  -5.9508303E-7    3
 -3.75736217E-9 1.09353598E-12  -3.91654526E4   8.09610238E0                   4
!\COMMENT:  9/25/15
HOCH2CO                 H   3O   2C   2     G     300.0    5000.0  1487.0      1
   9.43496508E0   7.6889734E-3  -2.7495928E-6 4.39772312E-10-2.60488233E-14    2
  -2.29700136E4  -2.04618579E1   5.12916864E0  9.07172819E-3  6.49228146E-6    3
 -8.56591893E-9 2.31070825E-12  -2.06151607E4   5.73007596E0                   4
!\COMMENT:  9/25/15
HOCHCHO                 H   3O   2C   2     G     300.0    5000.0  1680.0      1
   9.99251726E0  7.77560619E-3 -2.94238616E-6 4.90136333E-10-2.98979778E-14    2
  -2.20440827E4  -2.73957153E1  5.42856274E-1  2.95295948E-2  -2.0831549E-5    3
  6.72777461E-9-8.06116446E-13  -1.89378452E4   2.31681075E1                   4
!\COMMENT:  9/ 8/14
OCH2CHO                 H   3O   2C   2     G     300.0    5000.0  1468.0      1
   9.83472746E0  7.77895515E-3 -2.78174926E-6 4.44911597E-10 -2.6353028E-14    2
  -1.50740413E4  -2.41644767E1   6.12784775E0  6.67998271E-3  1.00125301E-5    3
 -1.06887671E-8 2.76652784E-12  -1.28216539E4 -8.09763223E-1                   4
!\COMMENT:  12 GMG
CH3COOH                 H   4O   2C   2     G     100.0    5000.0 1020.01      1
   6.36119795E0   1.5512919E-2 -6.47987869E-6  1.25442875E-9-9.10571966E-14    2
  -5.51024369E4  -7.66372118E0   3.21748732E0  1.02436285E-2  2.71474706E-5    3
 -3.76379626E-8 1.35868528E-11  -5.35456809E4   1.20525321E1                   4
!\COMMENT:  Z_B
O2CCHOOJ                H   1O   4C   2     G     300.0    5000.0  1682.0      1
   1.09910849E1  7.46985861E-3 -2.75568271E-6 4.51353051E-10-2.72108652E-14    2
  -3.51335323E4  -2.11652231E1   8.91497688E0  8.60571847E-3  5.24416766E-7    3
 -2.79301331E-9 7.62963051E-13  -3.40867754E4  -8.72978273E0                   4
CH3COCH3          ATCT-AH   6O   1C   3     G     200.0    6000.0  1000.0      1
   7.29796974E0  1.75656913E-2 -6.31678065E-6  1.02025553E-9-6.10903592E-14    2
  -2.95368927E4  -1.27591704E1    5.5563892E0 -2.83863547E-3  7.05722951E-5    3
 -8.78130984E-8 3.40290951E-11  -2.78325393E4   2.31960221E0                   4
CH3COCH2          A10-04H   5O   1C   3     G     200.0    6000.0  1000.0      1
   7.54410697E0  1.43443222E-2 -5.08381081E-6 8.13200521E-10-4.83673315E-14    2
  -7.48672286E3  -1.14792587E1   4.70187196E0  5.51653762E-3  4.27505858E-5    3
 -5.94680816E-8 2.40685378E-11  -5.92845491E3    7.1293259E0                   4
CH3COCH2O2        -----5H   5O   3C   3     G     300.0    5000.0  1379.0      1
   1.27690342E1  1.42554828E-2 -4.92821461E-6 7.70448921E-10-4.49110534E-14    2
  -2.34798669E4  -3.27155799E1   5.95535468E0  2.70255205E-2 -1.37385031E-5    3
  3.53735851E-9-4.03922557E-13  -2.06679464E4   5.21436049E0                   4
C3KET21           -THERMH   6O   3C   3     G     300.0    5000.0  1371.0      1
   1.56377776E1  1.44059342E-2 -5.08808082E-6 8.07076119E-10 -4.7529565E-14    2
  -4.30657975E4  -5.13105869E1   4.55686367E0  3.57076837E-2 -1.94712054E-5    3
  4.70695431E-9-3.69753807E-13  -3.86710975E4   9.97761694E0                   4
C2H3CHO           -THERMH   4O   1C   3     G     300.0    5000.0  1393.0      1
   1.04184959E1  9.48963321E-3 -3.29310529E-6 5.16279203E-10-3.01587291E-14    2
  -1.49630281E4  -3.07235061E1  2.92355162E-1  3.54321417E-2 -2.94936324E-5    3
  1.28100124E-8-2.26144108E-12  -1.16521584E4    2.2887828E1                   4
C2H3CO            -THERMH   3O   1C   3     G     300.0    5000.0  1402.0      1
   9.37467676E0    7.912969E-3  -2.6719828E-6  4.1111543E-10-2.36978981E-14    2
   1.92969514E3  -2.40892696E1   1.36242013E0  3.15273972E-2 -3.00218935E-5    3
  1.48167112E-8 -2.8797153E-12   4.25770215E3   1.72626546E1                   4
C2H5CHO           T05-10H   6O   1C   3     G     200.0    6000.0  1000.0      1
    7.4408569E0  1.77301764E-2 -6.34081568E-6  1.02040803E-9-6.09461714E-14    2
  -2.60055814E4  -1.44195446E1   4.24529681E0  6.68296706E-3  4.93337933E-5    3
 -6.71986124E-8 2.67262347E-11  -2.41473007E4    6.9073856E0                   4
C2H5CO            A10-04H   5O   1C   3     G     200.0    6000.0  1000.0      1
   6.52325448E0  1.54211952E-2 -5.50898157E-6 8.85889862E-10-5.28846399E-14    2
  -7.19631634E3  -5.19862218E0   6.25722402E0 -9.17612184E-3  7.61190493E-5    3
 -9.05514997E-8 3.46198215E-11  -5.91616484E3   2.23330599E0                   4
C3H8              G-2-00H   8C   3          G     200.0    6000.0  1000.0      1
    6.6691976E0  2.06108751E-2 -7.36512349E-6  1.18434262E-9 -7.0691463E-14    2
  -1.62754066E4  -1.31943379E1   4.21093013E0  1.70886504E-3  7.06530164E-5    3
 -9.20060565E-8 3.64618453E-11  -1.43810883E4   5.61004451E0                   4
IC3H7             A-5-05H   7C   3          G     200.0    6000.0  1000.0      1
   5.30597255E0  1.89854588E-2 -6.74315384E-6   1.0799373E-9-6.42785036E-14    2
    7.7874891E3  -2.23233935E0   5.47421257E0 -8.42536682E-3  8.04607759E-5    3
 -9.49287824E-8 3.59830971E-11   9.04939013E3   3.40542323E0                   4
NC3H7             A-5-05H   7C   3          G     200.0    6000.0  1000.0      1
   6.49636579E0  1.77337992E-2 -6.24898046E-6 9.95389495E-10 -5.9019977E-14    2
   8.85973885E3   -8.5638971E0   4.08211458E0  5.23240341E-3  5.13554466E-5    3
 -6.99343598E-8 2.81819493E-11   1.04074558E4   8.39534919E0                   4
C3H6              G-2-00H   6C   3          G     200.0    6000.0  1000.0      1
   6.03870234E0  1.62963931E-2   -5.821308E-6 9.35936829E-10-5.58603143E-14    2
  -7.41715057E2  -8.43825992E0   3.83464468E0  3.29078952E-3  5.05228001E-5    3
 -6.66251176E-8 2.63707473E-11   7.88717123E2   7.53408013E0                   4
C3H5-A            PD5-98H   5C   3          G     300.0    5000.0  1404.0      1
   8.71682542E0  1.08257699E-2 -3.63655884E-6 5.57706282E-10-3.20793321E-14    2
   1.64375315E4  -2.39184681E1 -4.35181829E-1  3.40776627E-2 -2.66098022E-5    3
  1.09853986E-8-1.85107479E-12   1.94181924E4   2.45509858E1                   4
C3H5-S            PD5-98H   5C   3          G     300.0    5000.0  1394.0      1
   8.30447254E0  1.13525433E-2 -3.85583517E-6 5.95730442E-10-3.44434061E-14    2
    2.8227349E4  -2.02359952E1  5.27650639E-1  2.95749512E-2 -2.05159708E-5    3
  7.69163477E-9-1.21882509E-12   3.09544881E4   2.15637313E1                   4
C3H5-T            PD5-98H   5C   3          G     300.0    5000.0  1389.0      1
   8.25977858E0  1.14281582E-2 -3.89051874E-6 6.02061188E-10-3.48497868E-14    2
   2.64682815E4  -1.97010509E1   1.12339597E0  2.68562417E-2 -1.65102273E-5    3
  5.28890293E-9-7.08002939E-13    2.9105372E4   1.91241364E1                   4
C3H4-P            T-2-90H   4C   3          G     200.0    6000.0  1000.0      1
      6.02524E0   1.1336542E-2  -4.0223391E-6  6.4376063E-10 -3.8299635E-14    2
    1.9620942E4   -8.6043785E0    2.6803869E0   1.5799651E-2   2.5070596E-6    3
  -1.3657623E-8  6.6154285E-12    2.0802374E4    9.8769351E0                   4
C3H4-A            L-8-89H   4C   3          G     200.0    6000.0  1000.0      1
    6.3168722E0   1.1133728E-2  -3.9629378E-6  6.3564238E-10  -3.787554E-14    2
    2.0117495E4   -1.0995766E1    2.6130445E0   1.2122575E-2    1.853988E-5    3
  -3.4525149E-8  1.5335079E-11    2.1541567E4    1.0226139E1                   4
C3H3              T-7-11H   3C   3          G     200.0    6000.0  1000.0      1
   7.14221719E0  7.61902211E-3  -2.6746003E-6 4.24914904E-10-2.51475443E-14    2
   3.95709594E4   -1.2584869E1   1.35110873E0  3.27411291E-2 -4.73827407E-5    3
   3.7631022E-8-1.18541128E-11   4.07679941E4   1.52058598E1                   4
C3H5O             -THERMH   5O   1C   3     G     300.0    5000.0  1380.0      1
   1.02551752E1   1.1498372E-2 -3.84645659E-6 5.88910346E-10-3.38557923E-14    2
    6.2656081E3  -2.77655042E1   1.19822582E0  3.05579837E-2 -1.80630276E-5    3
  4.86150033E-9-4.19854562E-13   9.58217784E3   2.15566221E1                   4
C3H6OOH1-2        -THERMH   7O   2C   3     G     300.0    5000.0  1402.0      1
   1.24605763E1  1.58889526E-2 -5.32742106E-6 8.15818791E-10 -4.6872325E-14    2
  -4.20305196E3  -3.23858947E1   2.87774562E0  3.74166999E-2 -2.36058063E-5    3
   7.7993086E-9-1.06042562E-12  -7.82368119E2    1.9394134E1                   4
C3H6OOH1-3        -THERMH   7O   2C   3     G     300.0    5000.0  1384.0      1
   1.46881564E1    1.499412E-2 -5.24056505E-6 8.25462711E-10-4.83758952E-14    2
  -4.77342863E3  -4.77984492E1   1.88331465E0  4.40156051E-2 -3.07858462E-5    3
  1.13214862E-8-1.75323184E-12  -1.68779168E2   2.14040621E1                   4
C3H6OOH2-1        -THERMH   7O   2C   3     G     300.0    5000.0  1407.0      1
   1.42163221E1   1.4338245E-2 -4.78004477E-6 7.29133134E-10-4.17761973E-14    2
   -5.6738162E3  -4.35770997E1    2.0919395E0  4.69220394E-2 -3.90280831E-5    3
  1.72381453E-8-3.07968979E-12  -1.89377918E3   2.00178282E1                   4
C3H6OOH1-2O2      -0-TRMH   7O   4C   3     G     300.0    5000.0  1386.0      1
   1.91759159E1  1.59857013E-2 -5.61306378E-6 8.86880495E-10 -5.2087704E-14    2
  -2.64412115E4  -6.77512936E1   2.65196584E0  5.74638149E-2 -4.72190867E-5    3
  2.05591557E-8-3.68787387E-12  -2.08829371E4   2.01547955E1                   4
C3H6OOH1-3O2      -0-TRMH   7O   4C   3     G     300.0    5000.0  1382.0      1
   1.85916698E1  1.65328553E-2 -5.81343626E-6 9.19396939E-10-5.40320702E-14    2
  -2.39598698E4  -6.42544402E1   3.14864588E0  5.33542571E-2 -4.08330611E-5    3
   1.6754222E-8-2.89288326E-12  -1.85473645E4   1.86305431E1                   4
C3H6OOH2-1O2      -0-TRMH   7O   4C   3     G     300.0    5000.0  1386.0      1
   1.91759159E1  1.59857013E-2 -5.61306378E-6 8.86880495E-10 -5.2087704E-14    2
  -2.64412115E4  -6.77512936E1   2.65196584E0  5.74638149E-2 -4.72190867E-5    3
  2.05591557E-8-3.68787387E-12  -2.08829371E4   2.01547955E1                   4
C3H6OOH2-2        -THERMH   7O   2C   3     G     300.0    5000.0  1407.0      1
   1.42163221E1   1.4338245E-2 -4.78004477E-6 7.29133134E-10-4.17761973E-14    2
   -5.6738162E3  -4.35770997E1    2.0919395E0  4.69220394E-2 -3.90280831E-5    3
  1.72381453E-8-3.07968979E-12  -1.89377918E3   2.00178282E1                   4
NC3H7O2H          T02-10H   8O   2C   3     G     200.0    6000.0  1000.0      1
   1.04115631E1  2.13763889E-2  -7.5581987E-6   1.2020718E-9 -7.1179809E-14    2
  -2.68935445E4  -2.35428789E1   7.08977756E0 -4.86163264E-3  1.03253531E-4    3
 -1.33200956E-7 5.30799252E-11  -2.44194556E4   1.74859215E0                   4
IC3H7O2H          -THERMH   8O   2C   3     G     300.0    5000.0  1389.0      1
   1.57046391E1  1.65924516E-2 -5.77250934E-6  9.0645307E-10-5.30084111E-14    2
  -3.23268564E4  -5.71735156E1   5.1926557E-1  5.32111228E-2 -4.05156892E-5    3
  1.63346713E-8-2.73751233E-12  -2.71048486E4   2.40815065E1                   4
NC3H7O2           T04-10H   7O   2C   3     G     200.0    6000.0  1000.0      1
   9.24489759E0  2.14800809E-2 -7.69335773E-6   1.2394516E-9-7.40911693E-14    2
  -9.81187945E3  -2.20401438E1   6.99488957E0 -7.50355088E-3  1.01250579E-4    3
 -1.25012534E-7 4.84675978E-11   -7.5300424E3  -2.03740242E0                   4
IC3H7O2           -THERMH   7O   2C   3     G     300.0    5000.0  1388.0      1
   1.32493493E1   1.6408219E-2 -5.67432062E-6  8.8733634E-10-5.17361535E-14    2
  -1.44109855E4  -4.29066213E1   1.49941639E0  4.43081205E-2 -3.22414456E-5    3
  1.29687136E-8-2.23370569E-12   -1.0258798E4    2.0233649E1                   4
NC3H7O            T07-10H   7O   1C   3     G     200.0    6000.0  1000.0      1
   8.38041157E0   1.9520612E-2 -6.97374143E-6  1.12144919E-9-6.69467831E-14    2
  -8.48625211E3  -1.89916219E1    4.2193464E0  7.38556641E-3  6.02825529E-5    3
 -8.38680247E-8 3.39623435E-11  -6.23491852E3    8.0813985E0                   4
IC3H7O            -THERMH   7O   1C   3     G     300.0    5000.0  1393.0      1
   1.23135031E1  1.38062606E-2 -4.91585531E-6 8.21075632E-10-5.07493001E-14    2
  -1.24717023E4  -4.17270532E1 -8.18260771E-1  4.68807147E-2 -3.74369377E-5    3
  1.55917264E-8-2.64308171E-12  -8.15153216E3   2.79483196E1                   4
C3H6O1-2          A01-05H   6O   1C   3     G     200.0    6000.0  1000.0      1
   8.01491079E0  1.73919953E-2 -6.26027968E-6  1.01188256E-9-6.06239111E-14    2
  -1.51980838E4  -1.88279964E1   3.42806676E0  6.25176642E-3  6.13196311E-5    3
 -8.60387185E-8 3.51371393E-11  -1.28446646E4   1.04244994E1                   4
C3H6O1-3          A11-04H   6O   1C   3     G     200.0    6000.0  1000.0      1
   6.80716906E0  1.88824545E-2 -6.79082475E-6  1.09713919E-9-6.57154952E-14    2
  -1.36547629E4  -1.35382154E1   5.15283752E0 -1.86401716E-2  1.29980652E-4    3
 -1.58629974E-7 6.20668783E-11  -1.13243512E4   4.73561224E0                   4
C3KET12           -THERMH   6O   3C   3     G     300.0    5000.0  1388.0      1
   1.70756225E1  1.31013491E-2 -4.61949408E-6 7.31991329E-10-4.30788679E-14    2
  -4.17008637E4  -5.95778952E1   1.10507238E0  5.27396706E-2 -4.31805774E-5    3
  1.81618292E-8-3.10535568E-12  -3.63627536E4   2.54111636E1                   4
C3KET13           -THERMH   6O   3C   3     G     300.0    5000.0  1379.0      1
   1.58927479E1  1.40990923E-2 -4.96118851E-6 7.84992198E-10-4.61488928E-14    2
  -3.93774829E4  -5.26049341E1   3.55241022E0   4.1872027E-2  -2.9455037E-5    3
    1.099829E-8-1.75045977E-12  -3.48902671E4   1.42082894E1                   4
C3H51-2,3OOH      3-THRMH   7O   4C   3     G     300.0    5000.0  1386.0      1
   2.12378169E1  1.39519596E-2 -4.94539222E-6 7.86381389E-10-4.63925564E-14    2
  -1.92864584E4  -7.69636561E1   2.55619708E0  6.13504487E-2 -5.23205391E-5    3
  2.28208029E-8-4.02231508E-12  -1.31353414E4   2.21043799E1                   4
C3H52-1,3OOH      3-THRMH   7O   4C   3     G     300.0    5000.0  1379.0      1
   2.02817964E1  1.48155431E-2 -5.25503386E-6 8.35963453E-10-4.93308915E-14    2
  -1.80085066E4  -7.22688262E1   4.12253742E0  5.19553611E-2 -3.83733727E-5    3
  1.45851637E-8-2.29820536E-12  -1.22759164E4   1.48367359E1                   4
C3H6OH            -THERMH   7O   1C   3     G     300.0    5000.0  1674.0      1
   9.31287816E0  1.67579212E-2  -5.7555548E-6 9.00584362E-10-5.26566836E-14    2
  -1.20169635E4  -1.95011064E1   1.20494302E0  3.30857885E-2 -1.63893637E-5    3
  3.18103918E-9-6.84229288E-14   -9.1296172E3   2.47155202E1                   4
HOC3H6O2          -THERMH   7O   3C   3     G     300.0    5000.0  1397.0      1
   1.42691004E1  1.71837825E-2 -5.83419536E-6 9.00994191E-10 -5.2071621E-14    2
   -3.1450175E4  -4.15295035E1   3.06954289E0   4.4310564E-2  -3.1863626E-5    3
  1.26409287E-8-2.12751901E-12  -2.75893676E4   1.83891218E1                   4
CH3CHCO           -THERMH   4O   1C   3     G     300.0    5000.0  1400.0      1
   1.00219123E1    9.569663E-3 -3.26221644E-6 5.05231706E-10-2.92593257E-14    2
  -1.42482738E4  -2.77829973E1   1.48380119E0  3.22203013E-2 -2.70250033E-5    3
  1.20499164E-8-2.18365931E-12   -1.1527654E4   1.71552068E1                   4
AC3H5OOH          -THERMH   6O   2C   3     G     300.0    5000.0  1393.0      1
   1.50215792E1  1.17840095E-2 -3.96590094E-6 6.09860213E-10-3.51729103E-14    2
  -1.20525183E4  -4.99277041E1  6.57314688E-1  4.88636895E-2 -4.10755525E-5    3
  1.76215373E-8-3.02605441E-12  -7.45854281E3   2.58986379E1                   4
CC3H4             T12-81H   4C   3          G     300.0    5000.0  1000.0      1
    6.6999931E0   1.0357372E-2  -3.4551167E-6  5.0652949E-10 -2.6682276E-14    2
    3.0199051E4    -1.337877E1  -2.4621047E-2   2.3197215E-2  -1.8474357E-6    3
  -1.5927593E-8  8.6846155E-12    3.2334137E4    2.2729762E1                   4
C4H10             -THERMH  10C   4          G     300.0    5000.0  1392.0      1
   1.24940183E1  2.17726258E-2 -7.44272215E-6  1.15487023E-9-6.69712949E-14    2
  -2.18403437E4  -4.45558921E1 -4.55756824E-1  4.80323389E-2 -2.65497552E-5    3
    6.925447E-9-6.38317504E-13  -1.68960904E4   2.64870966E1                   4
C4H8-1            T05-09H   8C   4          G     200.0    6000.0  1000.0      1
   7.86795262E0  2.24448843E-2 -8.07705438E-6  1.30179988E-9-7.77958472E-14    2
   -4.2385334E3  -1.65662549E1   5.13226136E0  5.33862838E-3   6.0292896E-5    3
 -7.60364685E-8 2.87324693E-11  -2.16718358E3    3.8293681E0                   4
C4H8-2            T-5-09H   8C   4          G     200.0    6000.0  1000.0      1
   7.89114667E0  2.24970532E-2 -8.12143779E-6  1.31273568E-9-7.84451632E-14    2
  -5.51643171E3  -1.76436027E1   5.57278967E0  3.76541017E-3  6.52226708E-5    3
 -8.30909522E-8 3.20311342E-11  -3.60128327E3  5.37796708E-1                   4
PC4H9             -THERMH   9C   4          G     300.0    5000.0  1391.0      1
   1.20779744E1  1.96264778E-2 -6.71302199E-6  1.04206424E-9-6.04469282E-14    2
   3.22550473E3  -3.87719384E1  3.20730933E-1  4.34654454E-2  -2.4058497E-5    3
  6.28245308E-9-5.80113166E-13   7.71490893E3   2.57301085E1                   4
SC4H9             -THERMH   9C   4          G     300.0    5000.0  1381.0      1
   1.16934304E1  1.96402287E-2 -6.65306517E-6  1.02631895E-9-5.92826294E-14    2
   1.96382429E3  -3.61626672E1  8.49159986E-1   3.8208532E-2 -1.49626797E-5    3
 2.04499211E-10 8.24254437E-13   6.38832956E3   2.44466606E1                   4
C4H71-1           T05-04H   7C   4          G     200.0    6000.0  1000.0      1
   8.15646382E0  1.90308835E-2 -6.73262214E-6  1.07333098E-9-6.36886441E-14    2
   2.55826427E4  -1.61428872E1   4.19857522E0  1.19616999E-2  4.23864923E-5    3
 -6.30299109E-8  2.5947511E-11   2.75256555E4   8.57181248E0                   4
C4H71-2           T05-04H   7C   4          G     200.0    6000.0  1000.0      1
   8.16688868E0  1.95680375E-2 -6.95694878E-6  1.11504166E-9-6.64079384E-14    2
   2.37537003E4  -1.77041242E1   3.77145965E0  1.46544157E-2  3.70080802E-5    3
 -5.72714455E-8 2.36641011E-11   2.58014506E4   9.11906641E0                   4
C4H71-3           T05-04H   7C   4          G     200.0    6000.0  1000.0      1
   8.08107449E0  1.95526544E-2 -6.93149115E-6  1.10889183E-9 -6.5958441E-14    2
   1.22822959E4  -1.67137903E1   4.54746808E0   4.6377146E-3  6.61340221E-5    3
 -8.97456502E-8 3.61716165E-11   1.43843217E4   7.30313471E0                   4
C4H71-4           T05-04H   7C   4          G     200.0    6000.0  1000.0      1
   8.49073768E0  1.91056974E-2 -6.74370664E-6  1.07343267E-9-6.36251837E-14    2
   2.04659294E4  -1.74555814E1   5.07355313E0  5.27619329E-3  6.23441322E-5    3
 -8.54203458E-8 3.45890031E-11   2.24615054E4   5.60318035E0                   4
C4H6              H6W-94H   6C   4          G     300.0    5000.0  1395.0      1
   1.04518247E1  1.45471475E-2 -4.94228994E-6 7.63833067E-10-4.41755383E-14    2
   8.02177132E3  -3.33939064E1 -7.89604392E-1  4.13361127E-2 -2.97167286E-5    3
  1.13512399E-8-1.80261184E-12   1.18902568E4   2.68208195E1                   4
PC4H9O2H          -THERMH  10O   2C   4     G     300.0    5000.0  1387.0      1
   1.82687454E1  2.16940079E-2 -7.54629828E-6  1.18484806E-9-6.92818498E-14    2
  -3.39441633E4    -6.848163E1  6.34644286E-1  6.20007657E-2 -4.34477749E-5    3
  1.61407616E-8-2.53121507E-12  -2.76345805E4    2.6702609E1                   4
SC4H9O2H          -THERMH  10O   2C   4     G     300.0    5000.0  1390.0      1
   1.88587916E1  2.11200987E-2 -7.33205568E-6  1.14969842E-9-6.71656991E-14    2
  -3.64236058E4  -7.20026458E1  3.40587657E-1  6.52078069E-2  -4.8484046E-5    3
   1.9101183E-8-3.13833073E-12   -3.0000796E4   2.72835451E1                   4
PC4H9O2           -THERMH   9O   2C   4     G     300.0    5000.0  1385.0      1
   1.57845448E1   2.1521091E-2 -7.44909017E-6  1.16558071E-9-6.79885609E-14    2
  -1.60146054E4  -5.40388525E1    1.9436365E0  5.15513163E-2   -3.282844E-5    3
   1.1306486E-8-1.70118606E-12  -1.08358103E4   2.13503149E1                   4
SC4H9O2           -THERMH   9O   2C   4     G     300.0    5000.0  1389.0      1
   1.64031135E1  2.09361006E-2 -7.23393011E-6  1.13058996E-9-6.58938667E-14    2
  -1.85074517E4  -5.77331636E1   1.32689044E0  5.62785583E-2 -4.01717786E-5    3
  1.57120967E-8-2.62948443E-12  -1.31557057E4   2.34069659E1                   4
PC4H9O            -THERMH   9O   1C   4     G     300.0    5000.0  1403.0      1
   1.49315588E1  1.95927054E-2 -6.66958265E-6  1.03222635E-9 -5.9758363E-14    2
  -1.46178979E4  -5.25561919E1 -4.99964924E-1   5.3715731E-2  -3.4442665E-5    3
  1.08145957E-8-1.29600044E-12  -9.11644218E3   3.09183423E1                   4
SC4H9O            -THERMH   9O   1C   4     G     300.0    5000.0  1679.0      1
   1.43323395E1  2.04542365E-2 -7.12271896E-6  1.12545447E-9-6.62697853E-14    2
  -1.60006806E4  -5.02030895E1   -4.090009E-1  5.38573427E-2 -3.39105695E-5    3
  1.01023834E-8-1.11268025E-12  -1.11109627E4   2.88554742E1                   4
C4H7O             -THERMH   7O   1C   4     G     300.0    5000.0  1395.0      1
    1.5313778E1  1.43427017E-2 -4.81625517E-6 7.39574839E-10-4.26140814E-14    2
  -7.29342884E2  -5.52937859E1  -1.60619192E0  5.58562682E-2 -4.35595767E-5    3
  1.70589279E-8 -2.6563518E-12   4.85090326E3   3.47112559E1                   4
C4H8O1-2          -THERMH   8O   1C   4     G     300.0    5000.0  1399.0      1
    1.3919729E1  1.85551492E-2 -6.36014179E-6 9.88844645E-10-5.74274779E-14    2
  -2.09452548E4  -5.06788231E1  -2.42033073E0  5.79308508E-2 -4.30236499E-5    3
  1.66679793E-8 -2.6471435E-12   -1.5395088E4   3.66425242E1                   4
C4H8O1-3          -THERMH   8O   1C   4     G     300.0    5000.0  1371.0      1
   1.54227092E1  1.70211052E-2 -6.06347951E-6 9.67354762E-10-5.71992419E-14    2
  -2.20194174E4  -6.13871862E1  -2.53690104E0  5.43995707E-2 -3.43390305E-5    3
  1.01079922E-8-1.10262736E-12   -1.5298068E4   3.67400719E1                   4
C4H8O1-4          -THERMH   8O   1C   4     G     300.0    5000.0  1361.0      1
   1.42360731E1  1.81176105E-2 -6.46263809E-6  1.03194372E-9-6.10557331E-14    2
   -2.9947867E4  -5.52081041E1  -3.28505561E0  5.04800902E-2 -2.51998984E-5    3
  3.65743744E-9 3.94863161E-13  -2.30067422E4   4.19349253E1                   4
C4H8O2-3          -THERMH   8O   1C   4     G     300.0    5000.0  1384.0      1
   1.58263859E1  1.64400938E-2 -5.80680311E-6    9.21146E-10-5.42511002E-14    2
  -2.35334573E4  -6.34844562E1  -2.98701197E0   6.3267888E-2 -5.20855777E-5    3
  2.24064364E-8-3.95416618E-12  -1.71957196E4    3.6692039E1                   4
PC4H8OH           -THERMH   9O   1C   4     G     300.0    5000.0  1503.0      1
   1.40357398E1  1.94173155E-2 -6.50230141E-6 9.95481694E-10-5.72034525E-14    2
  -1.67631276E4  -4.41162528E1    1.2032968E0  4.40218297E-2 -2.12295754E-5    3
  3.03714993E-9 3.72027554E-13   -1.1862244E4   2.65515175E1                   4
SC4H8OH           -THERMH   9O   1C   4     G     300.0    5000.0  1392.0      1
   1.48421985E1  1.78435665E-2  -6.1670905E-6  1.00443458E-9-6.10697983E-14    2
  -1.81714637E4  -4.96976895E1  -1.04565044E0   5.7242342E-2 -4.43109142E-5    3
  1.80944672E-8-3.02843329E-12  -1.28718032E4   3.48383489E1                   4
C4H8OH-1O2        -THERMH   9O   3C   4     G     300.0    5000.0  1396.0      1
   1.74383247E1  2.16778876E-2 -7.37772628E-6  1.14128811E-9-6.60391451E-14    2
   -3.5589262E4   -5.7124714E1   2.88497398E0  5.63287929E-2 -3.98403503E-5    3
  1.53891643E-8-2.51940787E-12  -3.05246721E4   2.09293355E1                   4
C4H8OH-2O2        -THERMH   9O   3C   4     G     300.0    5000.0  1399.0      1
   1.82942871E1  2.09395389E-2 -7.12096934E-6  1.10103094E-9-6.36889768E-14    2
  -3.80505855E4  -6.29154326E1   2.10003504E0  6.17528218E-2 -4.77238541E-5    3
  1.99145784E-8-3.44416275E-12  -3.26698755E4   2.30901271E1                   4
C4H8OOH1-2        -THERMH   9O   2C   4     G     300.0    5000.0  1393.0      1
   1.58327906E1  2.07220436E-2 -7.09869028E-6  1.10302045E-9-6.40251984E-14    2
  -8.53034314E3  -5.04399828E1   1.51698234E0  5.44584331E-2 -3.84524319E-5    3
  1.48145523E-8-2.42809434E-12  -3.49728423E3   2.64916926E1                   4
C4H8OOH1-3        -THERMH   9O   2C   4     G     300.0    5000.0  1377.0      1
    1.7644217E1  1.91706536E-2 -6.57168641E-6  1.02246571E-9-5.94304735E-14    2
   -1.0185928E4  -6.17115813E1   1.94106276E0  5.18789351E-2 -3.10411683E-5    3
  8.63568881E-9-8.42841994E-13  -4.34315962E3   2.40230471E1                   4
C4H8OOH1-4        -THERMH   9O   2C   4     G     300.0    5000.0  1386.0      1
     1.786237E1  1.95212501E-2 -6.80351173E-6  1.06960529E-9 -6.2600054E-14    2
  -8.87923008E3  -6.34393359E1   1.45017084E0  5.72418991E-2 -4.06431218E-5    3
  1.52821793E-8-2.42123218E-12  -3.02905522E3    2.5073789E1                   4
C4H8OOH2-1        -THERMH   9O   2C   4     G     300.0    5000.0  1390.0      1
   1.84555673E1  1.89543719E-2 -6.59381457E-6   1.0353837E-9-6.05467101E-14    2
    -1.136371E4  -6.69839138E1   1.01711681E0  6.10560866E-2 -4.65789185E-5    3
  1.88024138E-8-3.15265575E-12  -5.37391474E3   2.63059691E1                   4
C4H8OOH2-3        -THERMH   9O   2C   4     G     300.0    5000.0  1387.0      1
   1.79338472E1  1.92153623E-2 -6.64486961E-6  1.03940007E-9-6.06239862E-14    2
  -1.25767913E4  -6.36194089E1   1.45436266E0  5.63121286E-2 -3.84161425E-5    3
  1.34229297E-8-1.92382914E-12  -6.68916116E3   2.54247554E1                   4
C4H8OOH2-4        -THERMH   9O   2C   4     G     300.0    5000.0  1390.0      1
   1.84555673E1  1.89543719E-2 -6.59381457E-6   1.0353837E-9-6.05467101E-14    2
    -1.136371E4  -6.69839138E1   1.01711681E0  6.10560866E-2 -4.65789185E-5    3
  1.88024138E-8-3.15265575E-12  -5.37391474E3   2.63059691E1                   4
C4H8OOH1-2O2      -0-TRMH   9O   4C   4     G     300.0    5000.0  1387.0      1
   2.23244015E1  2.05474775E-2 -7.19076348E-6  1.13361536E-9-6.64744383E-14    2
  -3.05468277E4   -8.3266607E1   2.22400728E0   7.0499462E-2 -5.66978827E-5    3
  2.42627751E-8-4.29715459E-12   -2.3739149E4   2.38371533E1                   4
C4H8OOH1-3O2      -0-TRMH   9O   4C   4     G     300.0    5000.0  1387.0      1
   2.23244015E1  2.05474775E-2 -7.19076348E-6  1.13361536E-9-6.64744383E-14    2
  -3.05468277E4   -8.3266607E1   2.22400728E0   7.0499462E-2 -5.66978827E-5    3
  2.42627751E-8-4.29715459E-12   -2.3739149E4   2.38371533E1                   4
C4H8OOH1-4O2      -0-TRMH   9O   4C   4     G     300.0    5000.0  1383.0      1
    2.1711647E1  2.11216172E-2 -7.40101448E-6  1.16772959E-9-6.85139846E-14    2
  -2.80483124E4  -7.95885249E1   3.12351717E0  6.46725908E-2 -4.78357914E-5    3
  1.89656817E-8-3.18025828E-12    -2.146643E4   2.04322494E1                   4
C4H8OOH2-1O2      -0-TRMH   9O   4C   4     G     300.0    5000.0  1387.0      1
   2.23244015E1  2.05474775E-2 -7.19076348E-6  1.13361536E-9-6.64744383E-14    2
  -3.05468277E4   -8.3266607E1   2.22400728E0   7.0499462E-2 -5.66978827E-5    3
  2.42627751E-8-4.29715459E-12   -2.3739149E4   2.38371533E1                   4
C4H8OOH2-3O2      -0-TRMH   9O   4C   4     G     300.0    5000.0  1389.0      1
   2.29951044E1  1.99238919E-2 -6.96326765E-6  1.09677832E-9-6.42747281E-14    2
  -3.30095408E4  -8.71461958E1   2.19248006E0   7.3676343E-2   -6.244283E-5    3
  2.79371307E-8-5.10126013E-12  -2.61773538E4   2.29568752E1                   4
C4H8OOH2-4O2      -0-TRMH   9O   4C   4     G     300.0    5000.0  1387.0      1
   2.23244015E1  2.05474775E-2 -7.19076348E-6  1.13361536E-9-6.64744383E-14    2
  -3.05468277E4   -8.3266607E1   2.22400728E0   7.0499462E-2 -5.66978827E-5    3
  2.42627751E-8-4.29715459E-12   -2.3739149E4   2.38371533E1                   4
NC4KET12          -THERMH   8O   3C   4     G     300.0    5000.0  1388.0      1
   2.02458485E1   1.7644036E-2 -6.19054598E-6 9.77688024E-10-5.74053258E-14    2
  -4.58141511E4  -7.52145443E1  8.05387149E-1  6.52375119E-2 -5.18373651E-5    3
  2.13454896E-8-3.59860255E-12  -3.92395961E4   2.84908472E1                   4
NC4KET13          -THERMH   8O   3C   4     G     300.0    5000.0  1386.0      1
   1.96430808E1  1.80940566E-2 -6.33063232E-6 9.97860399E-10-5.85076458E-14    2
  -4.59588851E4  -7.16905094E1   2.74883461E0  5.86936745E-2 -4.49605895E-5    3
   1.8320013E-8-3.11765369E-12  -4.01065878E4    1.8807209E1                   4
NC4KET14          -THERMH   8O   3C   4     G     300.0    5000.0  1382.0      1
   1.90283822E1  1.86604765E-2 -6.53616227E-6  1.03102482E-9-6.04833256E-14    2
  -4.34678787E4  -6.80210373E1   3.40797147E0  5.37386096E-2 -3.72613233E-5    3
  1.36862855E-8-2.13798779E-12  -3.77919233E4    1.6558019E1                   4
NC4KET21          -THERMH   8O   3C   4     G     300.0    5000.0  1376.0      1
   1.86231473E1  1.90969401E-2 -6.70745998E-6   1.0599469E-9-6.22564248E-14    2
  -4.71929933E4  -6.55477892E1   4.69785973E0  4.83859623E-2 -3.05576939E-5    3
  1.02705744E-8-1.51713483E-12  -4.18665528E4   1.06715264E1                   4
NC4KET23          -THERMH   8O   3C   4     G     300.0    5000.0  1387.0      1
   1.99512969E1  1.79558596E-2 -6.31230878E-6 9.98217386E-10-5.86636973E-14    2
  -4.95585495E4  -7.43071328E1  4.50575961E-1  6.48862527E-2 -5.04446464E-5    3
   2.0308522E-8-3.35952497E-12  -4.28779359E4   3.00153676E1                   4
NC4KET24          -THERMH   8O   3C   4     G     300.0    5000.0  1380.0      1
   1.87707201E1  1.89490823E-2 -6.65182145E-6   1.0508086E-9-6.17069393E-14    2
  -4.72319802E4  -6.73335107E1   2.93007283E0  5.39296076E-2 -3.66164919E-5    3
  1.30880106E-8-1.99245456E-12  -4.14118815E4   1.86567511E1                   4
C2H5COCH3         T09-10H   8O   1C   4     G     200.0    6000.0  1000.0      1
   9.29655016E0  2.29172746E-2 -8.22048591E-6  1.32404838E-9 -7.9175198E-14    2
  -3.34442311E4  -2.04993263E1   6.61978185E0  8.51847835E-3  5.10322077E-5    3
 -6.58433042E-8 2.49110484E-11  -3.15251691E4  -1.09485469E0                   4
C2H5COCH2         -THERMH   7O   1C   4     G     300.0    5000.0  1383.0      1
   1.42098738E1  1.57866459E-2 -5.50529183E-6  8.6587054E-10-5.06913329E-14    2
  -1.41284951E4  -4.87132911E1   1.54013856E0  4.39486258E-2 -2.97002421E-5    3
  1.05495313E-8-1.58598769E-12  -9.50796505E3   1.99706641E1                   4
CH2CH2COCH3       5-THERH   7O   1C   4     G     300.0    5000.0  1380.0      1
   1.24694368E1  1.71022143E-2 -5.92156726E-6 9.26816806E-10-5.40730504E-14    2
  -1.01378242E4  -3.62186375E1   2.40255609E0  3.67294268E-2  -1.9731651E-5    3
  5.07323216E-9-4.99655275E-13  -6.15006886E3   1.93993386E1                   4
CH3CHCOCH3        -THERMH   7O   1C   4     G     300.0    5000.0  1384.0      1
   1.31388032E1  1.66091073E-2 -5.76924215E-6 9.04978165E-10-5.28826527E-14    2
  -1.51162098E4   -4.3887658E1  8.12941079E-1  4.29256944E-2 -2.69230252E-5    3
  8.59326807E-9-1.13188129E-12  -1.05247481E4   2.32952685E1                   4
C2H3COCH3         -THERMH   6O   1C   4     G     300.0    5000.0  1386.0      1
   1.25571995E1  1.49672645E-2 -5.20015351E-6 8.15864365E-10-4.76824406E-14    2
  -2.14622958E4  -4.01434299E1  2.45578501E-1  4.26432049E-2 -2.91126822E-5    3
  1.03478392E-8-1.53551381E-12  -1.70305379E4   2.64430799E1                   4
CH3CHOOCOCH3      ----95H   7O   3C   4     G     300.0    5000.0  1393.0      1
   1.72170832E1  1.76740453E-2 -6.10387321E-6 9.53711693E-10-5.55757409E-14    2
   -3.0528037E4  -5.67959657E1   1.59405312E0  5.74729487E-2 -4.65071459E-5    3
  2.01816805E-8  -3.611756E-12  -2.53445178E4    2.6085748E1                   4
CH2CHOOHCOCH3     ----95H   7O   3C   4     G     300.0    5000.0  1394.0      1
   1.93158016E1  1.56592602E-2 -5.45395604E-6 8.57160086E-10-5.01582885E-14    2
  -2.47752201E4  -6.70296581E1   1.55204769E0  6.08201262E-2 -5.04704383E-5    3
  2.16347587E-8-3.75674081E-12   -1.8956354E4   2.71011896E1                   4
NC3H7CHO          T05-09H   8O   1C   4     G     200.0    6000.0  1000.0      1
   1.02351219E1  2.32201057E-2 -8.46144199E-6  1.37589764E-9-8.27046434E-14    2
  -3.00345804E4  -2.82583105E1   5.30068149E0  5.00213349E-3  8.12219686E-5    3
  -1.0781591E-7 4.25781054E-11  -2.71198341E4   4.93592991E0                   4
NC3H7CO           -THERMH   7O   1C   4     G     300.0    5000.0  1380.0      1
   1.30026331E1  1.63104877E-2 -5.57642899E-6 8.65670629E-10-5.02255667E-14    2
  -1.25523385E4  -4.02608515E1   2.67256826E0  3.71198825E-2 -2.06862859E-5    3
  5.48873888E-9-5.35864183E-13  -8.58050888E3    1.6484895E1                   4
C3H6CHO-1         -THERMH   7O   1C   4     G     300.0    5000.0  1379.0      1
   1.30322954E1  1.62418373E-2 -5.54388124E-6 8.59723685E-10-4.98459726E-14    2
  -6.45915975E3  -3.92399021E1   2.67672303E0  3.73064128E-2 -2.11281405E-5    3
  5.80472681E-9-6.09688236E-13  -2.49714183E3   1.75750933E1                   4
C3H6CHO-2         -THERMH   7O   1C   4     G     300.0    5000.0  1682.0      1
   1.11942816E1  1.81806772E-2 -6.35916662E-6  1.00727333E-9-5.93943618E-14    2
   -6.8682646E3  -2.80298956E1   2.95067531E0  3.34223079E-2 -1.45356815E-5    3
  1.67282048E-9 2.62011555E-13  -3.79034324E3   1.74324072E1                   4
C3H6CHO-3         -THERMH   7O   1C   4     G     300.0    5000.0  1387.0      1
   1.34301738E1  1.62250792E-2 -5.60631713E-6 8.76356273E-10-5.10864241E-14    2
  -1.13561098E4  -4.47371262E1   1.35168659E0  4.23714083E-2 -2.69123192E-5    3
  8.70132567E-9-1.15287455E-12   -6.9116661E3   2.09381509E1                   4
C2H5CHCO          -THERMH   6O   1C   4     G     300.0    5000.0  1400.0      1
   1.34100537E1  1.38766678E-2 -4.74130143E-6 7.35504188E-10-4.26457752E-14    2
  -1.83790837E4  -4.45295352E1  2.76600655E-1  4.82966593E-2 -4.02376928E-5    3
  1.76564254E-8-3.14365357E-12  -1.41717351E4   2.47118671E1                   4
SC3H5CHO          5-THERH   6O   1C   4     G     300.0    5000.0  1390.0      1
   1.31695904E1  1.42484434E-2 -4.90843998E-6 7.65789041E-10-4.45834896E-14    2
  -2.04032613E4  -4.43673205E1  4.35795171E-1  4.48719314E-2 -3.36582931E-5    3
   1.3306687E-8-2.17839128E-12  -1.60394651E4   2.37597452E1                   4
SC3H5CO           -THERMH   5O   1C   4     G     300.0    5000.0  1392.0      1
   1.25514754E1  1.22521948E-2 -4.22382101E-6 6.59184896E-10-3.83818826E-14    2
  -4.25349795E3  -4.02864145E1   1.74191343E0  3.97229536E-2 -3.20061901E-5    3
  1.38227925E-8-2.46272017E-12    -6.644281E2   1.70762023E1                   4
CH2CH2CHO         -THERMH   5O   1C   3     G     300.0    5000.0  1363.0      1
   9.96855598E0  1.61917946E-2  -6.6416174E-6   1.1544452E-9 -7.2198179E-14    2
  -4.16450354E3  -2.73971573E1   8.36272659E0 -3.90712606E-3  3.59751257E-5    3
 -2.69209237E-8 5.98920261E-12  -7.55243244E2  -9.53140102E0                   4
IC4H10            G-8-00H  10C   4          G     200.0    6000.0  1000.0      1
   9.76991697E0  2.54997141E-2 -9.14142587E-6  1.47328201E-9-8.80799697E-14    2
  -2.14052667E4   -3.0032967E1    4.4547914E0  8.26058864E-3  8.29886433E-5    3
 -1.14647616E-7 4.64569994E-11  -1.84593929E4   4.92740653E0                   4
IC4H9             T-6-04H   9C   4          G     200.0    6000.0  1000.0      1
   9.61250942E0  2.28581786E-2 -8.06391309E-6  1.28556553E-9-7.62730799E-14    2
   4.15218608E3  -2.66485099E1   3.34476784E0   2.3186965E-2   3.2826104E-5    3
 -5.96398514E-8  2.5898082E-11     6.662012E3   9.68860372E0                   4
TC4H9             T-6-04H   9C   4          G     200.0    6000.0  1000.0      1
    6.7255739E0  2.53649194E-2 -9.05306262E-6   1.4547462E-9-8.67934112E-14    2
   2.57430692E3  -8.89920414E0   6.45910754E0  -1.0201593E-2  1.06310577E-4    3
  -1.2571703E-7 4.75543216E-11   4.43420391E3   1.30648608E0                   4
IC4H8             T05-09H   8C   4          G     200.0    6000.0  1000.0      1
   8.94232121E0  2.12900129E-2 -7.61851464E-6  1.22641473E-9-7.32634442E-14    2
  -6.67292929E3  -2.46775148E1    3.3061234E0  1.33377057E-2  5.65726066E-5    3
 -8.46898088E-8 3.52403438E-11  -4.04128388E3   9.92304633E0                   4
IC4H7             T05-04H   7C   4          G     200.0    6000.0  1000.0      1
   8.34970451E0  1.92508033E-2 -6.81360221E-6  1.08484853E-9-6.42422082E-14    2
   1.24406647E4  -1.87060633E1   2.38739541E0  2.06784631E-2  2.89299685E-5    3
 -5.37553477E-8 2.35670326E-11   1.47584145E4   1.55529104E1                   4
TC4H9O2           T04-08H   9O   2C   4     G     200.0    6000.0  1000.0      1
   1.34566146E1  2.40864396E-2 -8.56308159E-6  1.36853372E-9-8.12706683E-14    2
   -1.8969045E4  -4.18792381E1   4.45494881E0  2.89185105E-2  3.68274347E-5    3
 -7.18116292E-8 3.18779709E-11  -1.56103943E4   9.17831465E0                   4
IC4H9O2           -THERMH   9O   2C   4     G     300.0    5000.0  1387.0      1
   1.59741221E1   2.1353474E-2 -7.39001105E-6  1.15624411E-9-6.74408046E-14    2
  -1.72329304E4  -5.65302409E1   1.21434293E0  5.45388311E-2 -3.67001593E-5    3
  1.34131042E-8-2.11741793E-12   -1.1848245E4   2.34153048E1                   4
TC4H8O2H-I        -THERMH   9O   2C   4     G     300.0    5000.0  1405.0      1
   1.78060253E1  1.84952716E-2 -6.21268423E-6 9.52753962E-10 -5.4801033E-14    2
  -1.17555816E4  -6.40180236E1   1.57469723E0  6.04648659E-2 -4.84991814E-5    3
  2.05236181E-8-3.52974722E-12  -6.54190901E3     2.168527E1                   4
IC4H8O2H-I        -THERMH   9O   2C   4     G     300.0    5000.0  1388.0      1
   1.80246456E1  1.93668264E-2 -6.74676496E-6  1.06040129E-9-6.20506445E-14    2
  -1.00858977E4  -6.57629693E1  9.94784793E-1   5.8921224E-2 -4.25202225E-5    3
  1.61370574E-8-2.55904902E-12  -4.08029057E3    2.5895088E1                   4
IC4H8O2H-T        -THERMH   9O   2C   4     G     300.0    5000.0  1397.0      1
   1.52395012E1  2.06496983E-2 -6.94791927E-6  1.06651097E-9-6.13782754E-14    2
  -1.02271199E4  -4.70908585E1   3.77633001E0  4.50889269E-2 -2.62423875E-5    3
    7.747369E-9-9.11520393E-13  -5.98295842E3   1.53503399E1                   4
IC4H8O            -THERMH   8O   1C   4     G     300.0    5000.0  1399.0      1
    1.4462483E1   1.8056286E-2 -6.18008791E-6 9.59941341E-10-5.57132297E-14    2
  -2.30230616E4  -5.61190165E1  -2.97373741E0  6.24618637E-2 -5.04348211E-5    3
   2.1334536E-8-3.67382824E-12  -1.73274318E4   3.62336362E1                   4
CC4H8O            -THERMH   8O   1C   4     G     300.0    5000.0  1401.0      1
   1.35131704E1  1.91666441E-2 -6.53902359E-6   1.0136657E-9-5.87546671E-14    2
  -2.00311488E4  -5.22146967E1   -5.2776823E0  6.52482242E-2  -5.0020903E-5    3
  1.97452179E-8-3.15605813E-12  -1.37706522E4   4.78500688E1                   4
IC4H9O            A08-04H   9O   1C   4     G     200.0    6000.0  1000.0      1
   1.16309708E1  2.47981574E-2 -9.01550536E-6   1.4671472E-9-8.83214518E-14    2
  -1.37854612E4  -3.81956151E1   3.80297372E0  1.56874209E-2  6.81105412E-5    3
 -9.83346774E-8 3.95261902E-11  -1.00832243E4   9.78963305E0                   4
TC4H9O            T08-04H   9O   1C   4     G     200.0    6000.0  1000.0      1
   1.27371509E1  2.33707342E-2 -8.50516678E-6  1.38519973E-9-8.34398061E-14    2
   -1.6694015E4  -4.53156321E1     2.770571E0  2.68033175E-2   4.1271836E-5    3
 -7.22054739E-8 3.02642276E-11  -1.27079262E4   1.21532856E1                   4
IC4H9O2H          -THERMH  10O   2C   4     G     300.0    5000.0  1388.0      1
   1.84308794E1  2.15337606E-2 -7.48623965E-6   1.1749924E-9-6.86890788E-14    2
  -3.51483277E4  -7.08030846E1  2.44181899E-1  6.34027841E-2 -4.49162379E-5    3
  1.67406877E-8-2.61216478E-12  -2.86959808E4   2.72156229E1                   4
TC4H9O2H          T02-10H  10O   2C   4     G     200.0    6000.0  1000.0      1
   1.52702114E1  2.56462637E-2 -9.02796199E-6  1.43759278E-9-8.52381573E-14    2
  -3.58539067E4  -5.44966764E1   3.96033042E0  4.06267078E-2  1.85652131E-5    3
  -5.7212882E-8 2.73014984E-11  -3.20467014E4   7.55565609E0                   4
IC4H7O            -THERMH   7O   1C   4     G     300.0    5000.0  1386.0      1
   1.33457615E1  1.61218588E-2 -5.44376403E-6 8.38199374E-10 -4.8360828E-14    2
   6.11443644E2  -4.36818838E1   1.74700687E0  4.07783436E-2 -2.44750243E-5    3
  7.06502958E-9-7.51570589E-13   4.86979233E3   1.94535999E1                   4
IC4H8OH           -THERMH   9O   1C   4     G     300.0    5000.0  1376.0      1
   1.25605997E1  2.10637488E-2 -7.15019648E-6  1.10439262E-9-6.38428695E-14    2
  -1.86203249E4   -3.6788943E1   3.29612707E0  3.47649647E-2 -1.02505618E-5    3
 -2.04641931E-9 1.18879408E-12  -1.45627247E4    1.5860632E1                   4
IO2C4H8OH         -THERMH   9O   3C   4     G     300.0    5000.0  1395.0      1
   1.79798208E1  2.13452115E-2 -7.29108198E-6  1.13068846E-9-6.55402236E-14    2
  -3.85769917E4  -6.23553522E1   2.88826008E0  5.80363124E-2 -4.26690874E-5    3
  1.71759332E-8-2.91842186E-12  -3.33881503E4   1.83381149E1                   4
IC3H7CHO          -THERMH   8O   1C   4     G     300.0    5000.0  1391.0      1
   1.37501656E1  1.83126722E-2 -6.28572629E-6 9.78250756E-10-5.68538653E-14    2
  -3.26936771E4  -4.77270548E1 -2.73021382E-1  4.89696307E-2 -3.12770049E-5    3
  1.00052945E-8-1.27512074E-12  -2.76054737E4   2.83451139E1                   4
TC3H6CHO          -THERMH   7O   1C   4     G     300.0    5000.0  1389.0      1
   1.31013047E1  1.66391865E-2 -5.68457623E-6 8.81808351E-10-5.11290161E-14    2
  -1.30638647E4  -4.42705813E1   1.87052762E0  4.14869677E-2 -2.66815701E-5    3
   9.0153161E-9-1.27870633E-12  -8.97730744E3   1.66174178E1                   4
IC3H7CO           -THERMH   7O   1C   4     G     300.0    5000.0  1390.0      1
   1.33305736E1   1.6187393E-2 -5.56711402E-6 8.67575951E-10-5.04696549E-14    2
  -1.37307001E4  -4.33958746E1  5.03452639E-1   4.4160751E-2 -2.82139091E-5    3
  8.93548675E-9-1.11327422E-12  -9.07755468E3   2.61991461E1                   4
IC3H6CHO          -THERMH   7O   1C   4     G     300.0    5000.0  1390.0      1
    1.3310225E1  1.62097959E-2 -5.57575891E-6 8.69003718E-10-5.05554202E-14    2
  -7.62177931E3  -4.25050854E1  5.21481767E-1  4.43114357E-2 -2.86617314E-5    3
  9.30319894E-9-1.20761563E-12  -2.99677086E3    2.6818213E1                   4
TC4H8OOH-IO2      -0-TRMH   9O   4C   4     G     300.0    5000.0  1386.0      1
   2.26382889E1  2.03246143E-2  -7.1239077E-6  1.12425028E-9-6.59732993E-14    2
  -3.24406877E4  -8.80387843E1   2.17782096E0  7.17785118E-2 -5.88836046E-5    3
  2.56759171E-8-4.61678643E-12  -2.55622378E4   2.07846231E1                   4
IC4H8OOH-IO2      -0-TRMH   9O   4C   4     G     300.0    5000.0  1385.0      1
   2.18969581E1  2.09637874E-2   -7.346649E-6  1.15926594E-9-6.80225413E-14    2
  -2.92664889E4  -8.20540807E1   2.39424426E0  6.76572549E-2 -5.17083682E-5    3
  2.10796041E-8-3.59960373E-12  -2.24787495E4   2.25029839E1                   4
IC4H8OOH-TO2      -0-TRMH   9O   4C   4     G     300.0    5000.0  1386.0      1
   2.26382889E1  2.03246143E-2  -7.1239077E-6  1.12425028E-9-6.59732993E-14    2
  -3.24406877E4  -8.80387843E1   2.17782096E0  7.17785118E-2 -5.88836046E-5    3
  2.56759171E-8-4.61678643E-12  -2.55622378E4   2.07846231E1                   4
IC4KETII          -THERMH   8O   3C   4     G     300.0    5000.0  1387.0      1
   1.95143059E1  1.82377395E-2 -6.38908606E-6  1.00801571E-9 -5.9144035E-14    2
  -4.46884836E4  -7.17167584E1   1.15501614E0  6.10622345E-2 -4.49711323E-5    3
  1.70514654E-8-2.65948602E-12  -3.82747956E4   2.69612235E1                   4
IC4KETIT          -THERMH   8O   3C   4     G     300.0    5000.0  1388.0      1
    2.0936985E1  1.71090955E-2 -6.01892169E-6 9.52353863E-10-5.59926176E-14    2
  -4.77819819E4  -8.27717611E1   1.14243741E0  6.33840797E-2 -4.73084738E-5    3
  1.77145373E-8-2.67265475E-12  -4.09366796E4   2.34844867E1                   4
IC4H7OH           -THERMH   8O   1C   4     G     300.0    5000.0  1384.0      1
   1.35043419E1  1.78646968E-2 -5.99304371E-6 9.18717641E-10-5.28435302E-14    2
  -2.58255688E4  -4.44645715E1   1.69099899E0  4.27168891E-2 -2.49281695E-5    3
  7.00961522E-9-7.23262828E-13  -2.14512334E4   1.99500833E1                   4
IC4H6OH           -THERMH   7O   1C   4     G     300.0    5000.0  1390.0      1
   1.40310926E1  1.55317541E-2 -5.32754961E-6 8.28785902E-10-4.81545257E-14    2
  -7.69378228E3  -4.76555306E1  8.63371227E-1  4.68711282E-2 -3.43580339E-5    3
  1.33031052E-8-2.13914975E-12  -3.14948305E3   2.29075523E1                   4
IC3H5CHO          -THERMH   6O   1C   4     G     300.0    5000.0  1396.0      1
   1.36203958E1  1.37917192E-2 -4.73370118E-6 7.36655226E-10-4.20097974E-14    2
  -2.00025274E4  -4.73184531E1  6.27183793E-1  4.66780254E-2 -3.74430631E-5    3
  1.58330542E-8-2.73952155E-12  -1.57203117E4   2.16034294E1                   4
IC3H5CO           -THERMH   5O   1C   4     G     300.0    5000.0  1397.0      1
   1.30667437E1  1.16704244E-2 -3.99106523E-6 6.19498148E-10-3.59348249E-14    2
  -3.36519344E3   -4.3580309E1   1.85097069E0  4.18855846E-2 -3.62553731E-5    3
  1.65690659E-8-3.05850846E-12   1.70381441E2   1.53014433E1                   4
TC3H6OCHO         -THERMH   7O   2C   4     G     300.0    5000.0  1394.0      1
   1.70371287E1  1.54400645E-2 -5.28332886E-6 8.21085347E-10-4.76898429E-14    2
  -2.75871941E4   -6.3727123E1  3.70830259E-1  5.38475661E-2 -3.82477565E-5    3
  1.32882237E-8 -1.7922873E-12  -2.18391262E4   2.58142112E1                   4
IC3H6CO           -THERMH   6O   1C   4     G     300.0    5000.0  1397.0      1
   1.32548232E1  1.40142787E-2 -4.78910215E-6 7.42924342E-10-4.30737566E-14    2
  -2.00529779E4  -4.44810221E1   2.28039055E0  4.17016989E-2 -3.25089661E-5    3
  1.37243419E-8-2.40573132E-12  -1.63939712E4   1.38187714E1                   4
IC4H7OOH          -THERMH   8O   2C   4     G     300.0    5000.0  1392.0      1
   1.69234564E1  1.78396769E-2 -6.14273279E-6 9.57895028E-10-5.57438304E-14    2
  -2.00040686E4   -5.9474607E1   2.99117402E0  5.03349278E-2 -3.56280061E-5    3
  1.33952154E-8-2.11053409E-12  -1.51095046E4   1.54537413E1                   4
TC3H6OHCHO        -THERMH   8O   2C   4     G     300.0    5000.0  1396.0      1
   1.70788996E1  1.74005554E-2 -5.93008112E-6 9.18860909E-10 -5.3251214E-14    2
  -5.38730427E4  -6.38638754E1    2.100335E-1  5.63086284E-2 -3.95158669E-5    3
  1.37780428E-8-1.89068805E-12  -4.80402638E4    2.6783607E1                   4
TC3H6OH           -THERMH   7O   1C   3     G     300.0    5000.0  1392.0      1
   1.12222277E1  1.36444398E-2 -4.51406709E-6 7.10523275E-10-4.22690392E-14    2
  -1.75350136E4  -3.18911926E1    1.0967036E0  3.80727565E-2 -2.75022497E-5    3
  1.07477493E-8-1.74895773E-12  -1.40764487E4   2.22475799E1                   4
IC3H5OH           -THERMH   6O   1C   3     G     300.0    5000.0  1374.0      1
   1.07381025E1  1.31698194E-2 -4.41529622E-6 6.77009837E-10-3.89608901E-14    2
  -2.47298321E4   -3.1363405E1   1.58376391E0  3.16215366E-2 -1.73664942E-5    3
  4.18927663E-9 -2.7989962E-13  -2.12643496E4   1.88313766E1                   4
TC3H6O2CHO        -THERMH   7O   3C   4     G     300.0    5000.0  1386.0      1
   1.85534443E1  1.68774389E-2 -5.90752965E-6 9.31518085E-10-5.46345187E-14    2
  -2.85447191E4  -6.82486667E1   2.17883383E0  5.41595832E-2 -3.83435886E-5    3
  1.38308104E-8-2.04190147E-12  -2.27394154E4   2.00751264E1                   4
TC3H6O2HCO        -THERMH   7O   3C   4     G     300.0    5000.0  1387.0      1
   2.06472678E1    1.485265E-2 -5.25104875E-6 8.33619219E-10-4.91256069E-14    2
  -2.88719869E4  -7.95951389E1   2.03864428E0  5.80421003E-2 -4.32123528E-5    3
  1.58792094E-8-2.32209543E-12  -2.24284673E4    2.0368099E1                   4
IC3H5O2HCHO       -THERMH   7O   3C   4     G     300.0    5000.0  1387.0      1
   2.06288832E1  1.48625539E-2 -5.25305276E-6 8.33772951E-10-4.91277401E-14    2
  -2.27589076E4  -7.82962888E1    2.0598477E0  5.82331716E-2   -4.376721E-5    3
  1.63249918E-8-2.43462051E-12   -1.6349625E4   2.13687921E1                   4
CH2CCH2OH         -THERMH   5O   1C   3     G     300.0    5000.0  1372.0      1
   9.70702027E0   1.1397266E-2 -3.77993962E-6 5.75209277E-10-3.29229125E-14    2
   9.13212884E3  -2.25012933E1   2.88422544E0  2.42428071E-2 -1.14152268E-5    3
  1.71775334E-9 1.42177454E-13   1.17935615E4   1.52102335E1                   4
TC4H8CHO          -THERMH   9O   1C   5     G     300.0    5000.0  1397.0      1
   1.79663933E1  1.94207117E-2 -6.67409451E-6  1.03969221E-9-6.04702651E-14    2
  -1.33368585E4  -6.79819424E1 -9.58078294E-1  6.42003258E-2 -4.70776827E-5    3
  1.75737698E-8-2.64896151E-12  -6.86582501E3   3.33781112E1                   4
O2C4H8CHO         -THERMH   9O   3C   5     G     300.0    5000.0  1395.0      1
   2.12629904E1  2.14072282E-2 -7.38342949E-6  1.15281523E-9-6.71508438E-14    2
  -3.16854524E4  -7.99828703E1   1.91847699E0  6.67245869E-2 -4.80871046E-5    3
   1.7858869E-8 -2.7116388E-12  -2.49837984E4   2.38577867E1                   4
O2HC4H8CO         -THERMH   9O   3C   5     G     300.0    5000.0  1394.0      1
    2.3821963E1  1.91411448E-2 -6.67919154E-6  1.05127303E-9-6.15876805E-14    2
  -3.23093973E4  -9.42580755E1   1.82607262E0  6.93466111E-2  -4.9312514E-5    3
   1.6984834E-8-2.26117657E-12  -2.46578311E4   2.41167544E1                   4
C3H5OH            T06-10H   6O   1C   3     G     200.0    6000.0  1000.0      1
   8.72477114E0  1.63942712E-2 -5.90852993E-6 9.53262253E-10 -5.7031801E-14    2
  -1.90496618E4  -1.97198674E1   3.15011905E0  1.28538274E-2  4.28438434E-5    3
 -6.67818707E-8 2.80408237E-11  -1.66413668E4   1.35066359E1                   4
TIC4H7Q2-I        -THERMH   9O   4C   4     G     300.0    5000.0  1400.0      1
   2.33848631E1  1.87070035E-2 -6.44021945E-6  1.00428123E-9-5.84468189E-14    2
  -2.61180902E4  -8.76610135E1   4.48426361E0  6.61225007E-2 -5.27349018E-5    3
  2.18215585E-8-3.66788946E-12  -1.98906586E4   1.26719614E1                   4
IIC4H7Q2-T        -THERMH   9O   4C   4     G     300.0    5000.0  1377.0      1
   2.15070321E1  2.05359839E-2 -7.12383399E-6  1.11655053E-9-6.52112103E-14    2
  -2.51117508E4  -7.43379783E1   8.16274487E0   4.3446305E-2 -1.76972456E-5    3
 4.88790666E-10 9.03915465E-13  -1.96501749E4  2.62067299E-1                   4
IIC4H7Q2-I        -THERMH   9O   4C   4     G     300.0    5000.0  1394.0      1
   2.30500244E1  1.92149194E-2 -6.66622576E-6  1.04495725E-9 -6.1037052E-14    2
  -2.32086881E4  -8.39949885E1   4.93055661E0  6.05819201E-2 -4.23665566E-5    3
  1.49122008E-8-2.10978665E-12  -1.68415495E4   1.36228018E1                   4
C4H4              H6W-94H   4C   4          G     300.0    5000.0  1394.0      1
   1.02124537E1  9.99410801E-3 -3.44491283E-6 5.37570349E-10-3.12982378E-14    2
   2.96268286E4  -2.98859717E1  4.40890814E-1  3.62361612E-2 -3.15303387E-5    3
  1.45101856E-8-2.70156273E-12   3.27315799E4   2.14705378E1                   4
C4H3-I            AB1-93H   3C   4          G     300.0    5000.0  1396.0      1
   1.06611087E1  6.95512305E-3 -2.37133416E-6 3.67280935E-10-2.12706148E-14    2
   5.58369438E4  -2.88256789E1   4.32499701E0  2.48617297E-2 -2.25668247E-5    3
  1.08756811E-8-2.09944387E-12   5.77742864E4   4.18108404E0                   4
C4H3-N            H6W-94H   3C   4          G     300.0    3000.0  1000.0      1
    5.4328279E0   1.6860981E-2  -9.4313109E-6   2.5703895E-9 -2.7456309E-13    2
     6.160068E4   -1.5673981E0  -3.1684113E-1     4.69121E-2   -6.809381E-5    3
   5.3179921E-8 -1.6523005E-11    6.2476199E4    2.4622559E1                   4
C4H612            T07-04H   6C   4          G     200.0    6000.0  1000.0      1
   8.13872997E0  1.68655431E-2 -5.97324908E-6 9.54915173E-10-5.67693708E-14    2
   1.55467985E4  -1.77959041E1   2.90828336E0  1.79025349E-2  2.61486503E-5    3
 -4.81598832E-8 2.11295844E-11   1.75928783E4   1.23118106E1                   4
C4H2              D11-99H   2C   4          G     300.0    3000.0  1000.0      1
    9.1576328E0   5.5430518E-3  -1.3591604E-6  1.8780075E-11  2.3189536E-14    2
    5.2588039E4    -2.371146E1    1.0543978E0    4.162696E-2  -6.5871784E-5    3
   5.3257075E-8 -1.6683162E-11    5.4185211E4    1.4866591E1                   4
C4H5-I            H6W-94H   5C   4          G     300.0    3000.0  1000.0      1
    1.0229092E1   9.4850138E-3  -9.0406445E-8    -1.25961E-9  2.4781468E-13    2
    3.4642812E4   -2.8564529E1    -1.99329E-2   3.8005672E-2   -2.755945E-5    3
   7.7835551E-9  4.0209383E-13    3.7496223E4    2.4394241E1                   4
C4H5-N            H6W-94H   5C   4          G     300.0    3000.0  1000.0      1
    9.8501978E0   1.0779008E-2  -1.3672125E-6 -7.7200535E-10  1.8366314E-13    2
    3.8840301E4   -2.6001846E1   1.6305321E-1   3.9830137E-2  -3.4000128E-5    3
   1.5147233E-8 -2.4665825E-12    4.1429766E4    2.3536163E1                   4
CH3CHCHCO         -THERMH   5O   1C   4     G     300.0    5000.0  1396.0      1
   1.21043198E1  1.28210886E-2 -4.36704943E-6 6.75949572E-10-3.91295106E-14    2
  -1.86544623E3  -3.77298604E1    1.7821547E0  3.99251915E-2  -3.2753413E-5    3
  1.45472667E-8-2.65454288E-12   1.47887943E3   1.67433588E1                   4
CH2CHCHCHO              H   5O   1C   4     G     300.0    5000.0  1395.0      1
   1.22696432E1  1.32373532E-2 -4.54183979E-6 7.06641946E-10-4.10596029E-14    2
  -2.97311611E3  -3.95159023E1  2.30492226E-1  4.30996965E-2 -3.35557168E-5    3
  1.37862093E-8-2.32891594E-12    1.0539424E3   2.45585821E1                   4
C4H6O25           T-3-97H   6O   1C   4     G     200.0    5000.0  1000.0      1
   8.60658242E0  2.08310051E-2 -8.42229481E-6   1.5671764E-9-1.09391202E-13    2
  -1.76177415E4   -2.3246475E1   2.67053463E0   4.9258642E-3  8.86967406E-5    3
 -1.26219194E-7 5.23991321E-11  -1.46572472E4   1.45722395E1                   4
C2H3CHOCH2        -THERMH   6O   1C   4     G     300.0    5000.0  1435.0      1
   1.28132359E1  1.36868168E-2 -4.44021912E-6 6.64923314E-10-3.76108134E-14    2
  -4.04803383E3  -4.35623508E1  -4.79052588E0  6.33273527E-2 -5.77816611E-5    3
  2.63658835E-8-4.69153057E-12   1.06212237E3   4.77031211E1                   4
C4H5-2            -THERMH   5C   4          G     300.0    5000.0  2021.0      1
   8.67673333E0  1.42789766E-2 -5.26476298E-6 8.62021059E-10 -5.1957172E-14    2
   3.21729573E4  -2.14573334E1   2.74016965E0  2.31992086E-2 -7.25585511E-6    3
 -1.04665455E-9 6.55179692E-13   3.46243943E4   1.20689663E1                   4
C4H6-2            -THERMH   6C   4          G     300.0    5000.0  1525.0      1
   1.17580664E1  1.36774582E-2 -4.88993888E-6 7.81986154E-10-4.63144942E-14    2
   1.13714894E4  -4.11767591E1   2.34411768E0  2.27019178E-2  2.71441556E-6    3
  -1.0152589E-8 3.05010094E-12   1.59213397E4    1.3960399E1                   4
C4H6O23           T-3-97H   6O   1C   4     G     200.0    5000.0  1000.0      1
   8.60658242E0  2.08310051E-2 -8.42229481E-6   1.5671764E-9-1.09391202E-13    2
  -1.32392815E4   -2.3246475E1   2.67053463E0   4.9258642E-3  8.86967406E-5    3
 -1.26219194E-7 5.23991321E-11  -1.02787872E4   1.45722395E1                   4
CH3CHCHCHO        -THERMH   6O   1C   4     G     300.0    5000.0  1390.0      1
   1.31900078E1  1.43010481E-2 -4.94159628E-6 7.72491079E-10-4.50343465E-14    2
  -2.02702913E4  -4.45727336E1  4.52363772E-1  4.50234747E-2 -3.39886077E-5    3
  1.35791234E-8-2.25200538E-12  -1.59027773E4   2.35621233E1                   4
C4H4O             T03-97H   4O   1C   4     G     200.0    6000.0  1000.0      1
   9.38935003E0  1.40291241E-2  -5.0775511E-6 8.24137332E-10-4.95319963E-14    2
  -8.68241814E3   -2.7916292E1  8.47469463E-1  1.31773796E-2  5.99735901E-5    3
 -9.71562904E-8 4.22733796E-11  -5.36785445E3   2.14945172E1                   4
H2C4O             120189H   2O   1C   4     G     300.0    5000.0  1394.0      1
   9.44595108E0   7.6083065E-3 -2.92964004E-6 5.21894982E-10-3.35669258E-14    2
   2.35475856E4  -2.42222636E1   2.56248354E0  2.54450159E-2 -2.09376063E-5    3
   8.8800918E-9-1.52407827E-12   2.57518087E4    1.2106081E1                   4
NC5H12            -THERMH  12C   5          G     300.0    5000.0  1396.0      1
   1.59247008E1  2.59703101E-2 -8.86821278E-6  1.37514707E-9-7.97105419E-14    2
  -2.60824218E4  -6.16997349E1  -1.67881131E0  6.41231428E-2 -3.96458285E-5    3
  1.23445155E-8-1.53325385E-12  -1.96474971E4   3.39348804E1                   4
C5H11-1           -THERMH  11C   5          G     300.0    5000.0  1396.0      1
   1.54992372E1  2.38273176E-2 -8.13845161E-6  1.26220569E-9-7.31730066E-14    2
  -1.00988975E3  -5.58563592E1 -9.94216435E-1  5.99860809E-2 -3.78318587E-5    3
  1.21310895E-8-1.57042863E-12   4.97697538E3   3.35998032E1                   4
C5H11-2           -THERMH  11C   5          G     300.0    5000.0  1391.0      1
   1.48744992E1  2.40593799E-2 -8.15587903E-6  1.25867109E-9-7.27223868E-14    2
  -2.14733945E3  -5.17907576E1  7.25187788E-1  4.97343569E-2 -2.18806076E-5    3
  2.09007834E-9 6.62752863E-13    3.4641837E3   2.67485348E1                   4
C5H11-3           -THERMH  11C   5          G     300.0    5000.0  1391.0      1
   1.48744992E1  2.40593799E-2 -8.15587903E-6  1.25867109E-9-7.27223868E-14    2
  -2.14733945E3  -5.24802393E1  7.25187788E-1  4.97343569E-2 -2.18806076E-5    3
  2.09007834E-9 6.62752863E-13    3.4641837E3   2.60590532E1                   4
C5H10-1           -THERMH  10C   5          G     300.0    5000.0  1392.0      1
   1.45851539E1  2.24072471E-2 -7.63348025E-6  1.18188966E-9-6.84385139E-14    2
  -1.00898205E4  -5.23683936E1  -1.06223481E0  5.74218294E-2  -3.7448689E-5    3
  1.27364989E-8-1.79609789E-12  -4.46546666E3    3.2273979E1                   4
C5H10-2           -THERMH  10C   5          G     300.0    5000.0  1389.0      1
   1.41109267E1  2.28348272E-2 -7.78626835E-6  1.20627491E-9-6.98795983E-14    2
  -1.14336507E4  -5.01601163E1 -5.41560551E-1  5.39629918E-2 -3.23508738E-5    3
  9.77416037E-9-1.18534668E-12  -5.98606169E3   2.97142748E1                   4
C5H81-3           -THERMH   8C   5          G     300.0    5000.0  1396.0      1
    1.4557449E1  1.80939266E-2 -6.21671892E-6 9.67920254E-10-5.62629326E-14    2
   1.22365462E3  -5.43889766E1  -2.32617433E0  6.38696042E-2 -5.57052591E-5    3
   2.5804948E-8-4.83405924E-12   6.55183321E3   3.42036513E1                   4
C5H91-3           -THERMH   9C   5          G     300.0    5000.0  1392.0      1
   1.41860454E1  2.07128899E-2 -7.06960617E-6  1.09607133E-9-6.35322208E-14    2
   7.00496135E3  -5.14501773E1   -1.3801395E0  5.57608487E-2 -3.70143928E-5    3
  1.26883901E-8-1.78538835E-12   1.25589824E4   3.26441304E1                   4
C5H91-4           -THERMH   9C   5          G     300.0    5000.0  1379.0      1
   1.39904314E1  1.99962562E-2 -6.73105937E-6  1.03447598E-9-5.96148983E-14    2
   1.36075123E4  -4.58753046E1  2.07302224E-1  4.75322572E-2   -2.552323E-5    3
  5.70570808E-9-2.53926602E-13     1.883001E4    2.9752789E1                   4
C5H91-5           -THERMH   9C   5          G     300.0    5000.0  1392.0      1
   1.41604486E1  2.02710046E-2 -6.90765357E-6  1.06972742E-9-6.19529514E-14    2
    1.4979509E4  -4.72301324E1  -3.0035228E-1  5.29029897E-2 -3.50199571E-5    3
  1.21280172E-8-1.74459793E-12   2.01482388E4   3.08938514E1                   4
C5H92-4           -THERMH   9C   5          G     300.0    5000.0  1389.0      1
   1.37128284E1  2.11391857E-2 -7.22186145E-6  1.12036442E-9-6.49675872E-14    2
   5.66079366E3  -4.92475603E1 -8.61323386E-1  5.23106875E-2 -3.19282664E-5    3
  9.73236622E-9-1.17585595E-12   1.10386471E4   3.00928924E1                   4
C5H92-5           -THERMH   9C   5          G     300.0    5000.0  1389.0      1
    1.3688546E1  2.06966684E-2 -7.05980383E-6  1.09401634E-9-6.33885833E-14    2
   1.36345574E4  -4.50306538E1   2.1635055E-1  4.94614176E-2 -2.99438792E-5    3
  9.17728978E-9-1.13613754E-12   1.86282306E4   2.83575279E1                   4
C5H9O1-3          -THERMH   9O   1C   5     G     300.0    5000.0  1393.0      1
   1.86270165E1  1.85189638E-2 -6.21111137E-6  9.5291626E-10-5.48704082E-14    2
  -4.97349374E3  -7.09678919E1  -2.22532588E0  6.97271843E-2 -5.42285799E-5    3
  2.13591167E-8-3.36511599E-12   1.91826163E3    3.9971127E1                   4
C5H9O2-4          -THERMH   9O   1C   5     G     300.0    5000.0  1387.0      1
   1.86104516E1  1.87100216E-2 -6.31627652E-6  9.7343403E-10-5.62316246E-14    2
  -6.59575918E3  -7.05163465E1  -1.66449167E0  6.51525448E-2 -4.57159226E-5    3
   1.5590383E-8-2.04144207E-12   4.10326271E2   3.84890543E1                   4
C5H11O2H-1        -THERMH  12O   2C   5     G     300.0    5000.0  1387.0      1
   2.14180725E1  2.62251472E-2 -9.10691067E-6  1.42824507E-9-8.34473635E-14    2
  -3.80401323E4  -8.39746734E1  4.74596161E-1  7.38808098E-2 -5.12216645E-5    3
  1.87797149E-8 -2.9029187E-12  -3.05323779E4   2.91362231E1                   4
C5H11O2H-2        -THERMH  12O   2C   5     G     300.0    5000.0  1390.0      1
   2.21712264E1  2.55540337E-2 -8.86857346E-6  1.39034021E-9 -8.1212204E-14    2
  -4.06027396E4  -8.84830959E1 -2.68431172E-1   7.9097597E-2 -5.89751277E-5    3
  2.33029166E-8-3.83794655E-12   -3.2832987E4   3.17836191E1                   4
C5H11O2H-3        -THERMH  12O   2C   5     G     300.0    5000.0  1390.0      1
   2.21712264E1  2.55540337E-2 -8.86857346E-6  1.39034021E-9 -8.1212204E-14    2
  -4.06027396E4  -8.84830959E1 -2.68431172E-1   7.9097597E-2 -5.89751277E-5    3
  2.33029166E-8-3.83794655E-12   -3.2832987E4   3.17836191E1                   4
C5H11O2-1         -THERMH  11O   2C   5     G     300.0    5000.0  1386.0      1
   1.89702536E1  2.60355552E-2 -9.00706834E-6  1.40888868E-9-8.21618381E-14    2
  -2.01253683E4  -6.97477616E1   1.39788038E0  6.52788893E-2 -4.34224032E-5    3
  1.57151743E-8-2.46631324E-12  -1.36791222E4   2.55411824E1                   4
C5H11O2-2         -THERMH  11O   2C   5     G     300.0    5000.0  1389.0      1
   1.96655539E1  2.53946113E-2 -8.77477373E-6  1.37145913E-9-7.99350015E-14    2
  -2.26521255E4   -7.3893431E1  7.10786402E-1  7.03521821E-2 -5.11565299E-5    3
  2.03005197E-8-3.42470585E-12  -1.59903126E4   2.79113132E1                   4
C5H11O2-3         -THERMH  11O   2C   5     G     300.0    5000.0  1389.0      1
   1.96655539E1  2.53946113E-2 -8.77477373E-6  1.37145913E-9-7.99350015E-14    2
  -2.26521255E4   -7.3893431E1  7.10786402E-1  7.03521821E-2 -5.11565299E-5    3
  2.03005197E-8-3.42470585E-12  -1.59903126E4   2.79113132E1                   4
C5H11O-1          -THERMH  11O   1C   5     G     300.0    5000.0  1391.0      1
   1.73225378E1  2.48217999E-2 -8.48159842E-6  1.31587304E-9 -7.6305062E-14    2
   -1.8335688E4  -6.37681611E1 -9.02925873E-2   6.3411655E-2 -4.09268668E-5    3
   1.3698282E-8-1.89646466E-12   -1.2033369E4   3.05672313E1                   4
C5H11O-2          -THERMH  11O   1C   5     G     300.0    5000.0  1396.0      1
    1.7818315E1  2.44541516E-2 -8.36505611E-6  1.29863054E-9-7.53356869E-14    2
   -2.0635081E4  -6.67615213E1 -4.94527725E-1  6.73149844E-2 -4.72324734E-5    3
  1.75936532E-8-2.73651943E-12  -1.42372243E4   3.16370708E1                   4
C5H11O-3          -THERMH  11O   1C   5     G     300.0    5000.0  1396.0      1
    1.7818315E1  2.44541516E-2 -8.36505611E-6  1.29863054E-9-7.53356869E-14    2
   -2.0635081E4  -6.74510029E1 -4.94527725E-1  6.73149844E-2 -4.72324734E-5    3
  1.75936532E-8-2.73651943E-12  -1.42372243E4   3.09475892E1                   4
C5H10OOH1-2       0-THRMH  11O   2C   5     G     300.0    5000.0  1379.0      1
   2.09225281E1  2.34863057E-2  -8.0364442E-6  1.24880724E-9-7.25227776E-14    2
   -1.4324568E4  -7.79152904E1   1.66304681E0  6.42511734E-2 -3.94124754E-5    3
  1.15348101E-8-1.25128422E-12  -7.22288006E3   2.70063739E1                   4
C5H10OOH1-3       0-THRMH  11O   2C   5     G     300.0    5000.0  1379.0      1
   2.09225281E1  2.34863057E-2  -8.0364442E-6  1.24880724E-9-7.25227776E-14    2
   -1.4324568E4  -7.79152904E1   1.66304681E0  6.42511734E-2 -3.94124754E-5    3
  1.15348101E-8-1.25128422E-12  -7.22288006E3   2.70063739E1                   4
C5H10OOH1-4       0-THRMH  11O   2C   5     G     300.0    5000.0  1379.0      1
   2.09225281E1  2.34863057E-2  -8.0364442E-6  1.24880724E-9-7.25227776E-14    2
   -1.4324568E4  -7.79152904E1   1.66304681E0  6.42511734E-2 -3.94124754E-5    3
  1.15348101E-8-1.25128422E-12  -7.22288006E3   2.70063739E1                   4
C5H10OOH1-5       0-THRMH  11O   2C   5     G     300.0    5000.0  1387.0      1
   2.10114488E1  2.40561226E-2 -8.36616955E-6  1.31339875E-9-7.67917194E-14    2
  -1.29757849E4  -7.89329903E1   1.26957212E0  6.92172253E-2 -4.85626715E-5    3
  1.80144791E-8-2.81415382E-12  -5.92384799E3   2.76017751E1                   4
C5H10OOH2-1       0-THRMH  11O   2C   5     G     300.0    5000.0  1390.0      1
   2.17441074E1  2.33958311E-2 -8.13002591E-6  1.27566943E-9-7.45598238E-14    2
  -1.55260698E4  -8.33092449E1  5.18861756E-1  7.44934918E-2 -5.64622871E-5    3
  2.26488673E-8-3.77612026E-12  -8.22372586E3   3.02858118E1                   4
C5H10OOH2-3       0-THRMH  11O   2C   5     G     300.0    5000.0  1388.0      1
   2.10899451E1  2.37168023E-2 -8.19006128E-6  1.27986065E-9-7.45974063E-14    2
  -1.66702092E4  -7.91383677E1   1.27092209E0  6.82958985E-2 -4.63421243E-5    3
  1.61403755E-8 -2.3088422E-12  -9.58339948E3   2.79668173E1                   4
C5H10OOH2-4       0-THRMH  11O   2C   5     G     300.0    5000.0  1388.0      1
   2.10899451E1  2.37168023E-2 -8.19006128E-6  1.27986065E-9-7.45974063E-14    2
  -1.66702092E4  -7.91383677E1   1.27092209E0  6.82958985E-2 -4.63421243E-5    3
  1.61403755E-8 -2.3088422E-12  -9.58339948E3   2.79668173E1                   4
C5H10OOH2-5       0-THRMH  11O   2C   5     G     300.0    5000.0  1390.0      1
   2.17441074E1  2.33958311E-2 -8.13002591E-6  1.27566943E-9-7.45598238E-14    2
  -1.55260698E4  -8.33092449E1  5.18861756E-1  7.44934918E-2 -5.64622871E-5    3
  2.26488673E-8-3.77612026E-12  -8.22372586E3   3.02858118E1                   4
C5H10OOH3-2       0-THRMH  11O   2C   5     G     300.0    5000.0  1388.0      1
   2.10899451E1  2.37168023E-2 -8.19006128E-6  1.27986065E-9-7.45974063E-14    2
  -1.66702092E4  -7.91383677E1   1.27092209E0  6.82958985E-2 -4.63421243E-5    3
  1.61403755E-8 -2.3088422E-12  -9.58339948E3   2.79668173E1                   4
C5H10OOH3-1       0-THRMH  11O   2C   5     G     300.0    5000.0  1390.0      1
   2.17441074E1  2.33958311E-2 -8.13002591E-6  1.27566943E-9-7.45598238E-14    2
  -1.55260698E4  -8.33092449E1  5.18861756E-1  7.44934918E-2 -5.64622871E-5    3
  2.26488673E-8-3.77612026E-12  -8.22372586E3   3.02858118E1                   4
C5H10O1-2         -THERMH  10O   1C   5     G     300.0    5000.0  1382.0      1
   1.83450823E1  2.15894287E-2 -7.59914917E-6  1.20265688E-9-7.07149348E-14    2
  -2.52918816E4  -7.38748127E1  -2.50915891E0  7.02820905E-2 -5.23078154E-5    3
  2.05330738E-8-3.37999472E-12  -1.79263879E4   3.83402738E1                   4
C5H10O1-3         -THERMH  10O   1C   5     G     300.0    5000.0  1370.0      1
   1.85051134E1   2.1790965E-2 -7.74803799E-6   1.2345381E-9-7.29327086E-14    2
  -2.62151881E4  -7.74524221E1  -2.70067147E0  6.51234466E-2 -3.97863209E-5    3
  1.12983558E-8-1.18141056E-12  -1.81611984E4   3.87589334E1                   4
C5H10O1-4         -THERMH  10O   1C   5     G     300.0    5000.0  1371.0      1
   1.77074517E1  2.24725523E-2 -7.98404192E-6  1.27146816E-9-7.50866945E-14    2
  -3.63066445E4   -7.2739256E1  -3.94205066E0  6.68440102E-2 -4.09940878E-5    3
  1.17684771E-8 -1.2602987E-12  -2.80943137E4    4.5861715E1                   4
C5H10O1-5         -THERMH  10O   1C   5     G     300.0    5000.0  1457.0      1
   2.13684109E1  1.97321411E-2  -7.1284216E-6  1.14789888E-9-6.83162787E-14    2
  -3.89834904E4  -1.00032176E2  -3.02904503E0  6.01320166E-2  -2.1207249E-5    3
 -4.91313274E-9 3.07577547E-12  -2.91028862E4   3.64698785E1                   4
C5H10O2-3         -THERMH  10O   1C   5     G     300.0    5000.0  1385.0      1
   1.89379846E1  2.10434849E-2 -7.40107577E-6  1.17069402E-9-6.88106356E-14    2
  -2.76228814E4  -7.74017673E1  -3.03891874E0  7.46406721E-2 -5.91275018E-5    3
  2.46307903E-8-4.24312686E-12  -2.01088998E4   4.00106761E1                   4
C5H10O2-4         -THERMH  10O   1C   5     G     300.0    5000.0  1376.0      1
   1.91186278E1  2.12169126E-2 -7.53764833E-6   1.2003578E-9-7.08866585E-14    2
  -2.85216189E4   -8.0340839E1  -3.50702064E0  7.13707278E-2 -4.99483546E-5    3
  1.76515898E-8-2.56653255E-12  -2.03198734E4   4.22612571E1                   4
C5H10OOH1-2O2     --0-TMH  11O   4C   5     G     300.0    5000.0  1387.0      1
   2.55478814E1  2.50385111E-2 -8.74243938E-6  1.37611416E-9-8.06073182E-14    2
  -3.46345151E4   -9.9102202E1   2.53072834E0  8.12167401E-2 -6.33054798E-5    3
    2.639007E-8-4.58739612E-12  -2.67337637E4   2.39105049E1                   4
C5H10OOH1-3O2     --0-TMH  11O   4C   5     G     300.0    5000.0  1387.0      1
   2.55478814E1  2.50385111E-2 -8.74243938E-6  1.37611416E-9-8.06073182E-14    2
  -3.46345151E4   -9.9102202E1   2.53072834E0  8.12167401E-2 -6.33054798E-5    3
    2.639007E-8-4.58739612E-12  -2.67337637E4   2.39105049E1                   4
C5H10OOH1-4O2     --0-TMH  11O   4C   5     G     300.0    5000.0  1387.0      1
   2.55478814E1  2.50385111E-2 -8.74243938E-6  1.37611416E-9-8.06073182E-14    2
  -3.46345151E4   -9.9102202E1   2.53072834E0  8.12167401E-2 -6.33054798E-5    3
    2.639007E-8-4.58739612E-12  -2.67337637E4   2.39105049E1                   4
C5H10OOH1-5O2     --0-TMH  11O   4C   5     G     300.0    5000.0  1385.0      1
   2.48666576E1  2.56688838E-2 -8.97169324E-6  1.41315614E-9-8.28158711E-14    2
  -3.21479218E4  -9.51211738E1   2.81997434E0  7.72690504E-2 -5.67282509E-5    3
  2.23236523E-8-3.71501383E-12  -2.43447483E4   2.35135259E1                   4
C5H10OOH2-1O2     --0-TMH  11O   4C   5     G     300.0    5000.0  1387.0      1
   2.55478814E1  2.50385111E-2 -8.74243938E-6  1.37611416E-9-8.06073182E-14    2
  -3.46345151E4   -9.9102202E1   2.53072834E0  8.12167401E-2 -6.33054798E-5    3
    2.639007E-8-4.58739612E-12  -2.67337637E4   2.39105049E1                   4
C5H10OOH2-3O2     --0-TMH  11O   4C   5     G     300.0    5000.0  1389.0      1
   2.62850175E1  2.43678422E-2  -8.5010195E-6  1.33736519E-9-7.83075048E-14    2
  -3.71537284E4  -1.03435286E2   2.08935173E0  8.57156954E-2 -7.04986902E-5    3
  3.07497216E-8-5.51132533E-12  -2.90970365E4   2.50297599E1                   4
C5H10OOH2-4O2     --0-TMH  11O   4C   5     G     300.0    5000.0  1389.0      1
   2.62850175E1  2.43678422E-2  -8.5010195E-6  1.33736519E-9-7.83075048E-14    2
  -3.71537284E4  -1.03435286E2   2.08935173E0  8.57156954E-2 -7.04986902E-5    3
  3.07497216E-8-5.51132533E-12  -2.90970365E4   2.50297599E1                   4
C5H10OOH2-5O2     --0-TMH  11O   4C   5     G     300.0    5000.0  1387.0      1
   2.55478814E1  2.50385111E-2 -8.74243938E-6  1.37611416E-9-8.06073182E-14    2
  -3.46345151E4   -9.9102202E1   2.53072834E0  8.12167401E-2 -6.33054798E-5    3
    2.639007E-8-4.58739612E-12  -2.67337637E4   2.39105049E1                   4
C5H10OOH3-1O2     --0-TMH  11O   4C   5     G     300.0    5000.0  1387.0      1
   2.55478814E1  2.50385111E-2 -8.74243938E-6  1.37611416E-9-8.06073182E-14    2
  -3.46345151E4   -9.9102202E1   2.53072834E0  8.12167401E-2 -6.33054798E-5    3
    2.639007E-8-4.58739612E-12  -2.67337637E4   2.39105049E1                   4
C5H10OOH3-2O2     --0-TMH  11O   4C   5     G     300.0    5000.0  1389.0      1
   2.62850175E1  2.43678422E-2  -8.5010195E-6  1.33736519E-9-7.83075048E-14    2
  -3.71537284E4  -1.03435286E2   2.08935173E0  8.57156954E-2 -7.04986902E-5    3
  3.07497216E-8-5.51132533E-12  -2.90970365E4   2.50297599E1                   4
NC5KET12          -THERMH  10O   3C   5     G     300.0    5000.0  1389.0      1
   2.34427049E1  2.21540692E-2  -7.7481788E-6  1.22107095E-9-7.15883644E-14    2
  -4.99350593E4  -9.09970812E1  5.64845658E-1   7.7488969E-2 -6.00818427E-5    3
  2.42432817E-8 -4.0232988E-12  -4.21262314E4   3.12910774E1                   4
NC5KET13          -THERMH  10O   3C   5     G     300.0    5000.0  1387.0      1
   2.27897549E1  2.26387719E-2 -7.89832354E-6  1.24260309E-9-7.27609759E-14    2
  -5.00526193E4  -8.71676166E1   2.53945153E0  7.08645319E-2  -5.3226635E-5    3
  2.12906293E-8-3.56676536E-12  -4.29988725E4   2.14543054E1                   4
NC5KET14          -THERMH  10O   3C   5     G     300.0    5000.0  1387.0      1
   2.27897549E1  2.26387719E-2 -7.89832354E-6  1.24260309E-9-7.27609759E-14    2
  -5.00526193E4  -8.71676166E1   2.53945153E0  7.08645319E-2  -5.3226635E-5    3
  2.12906293E-8-3.56676536E-12  -4.29988725E4   2.14543054E1                   4
NC5KET15          -THERMH  10O   3C   5     G     300.0    5000.0  1383.0      1
   2.21776239E1  2.31939864E-2 -8.09797899E-6  1.27464047E-9-7.46625107E-14    2
  -4.75611599E4  -8.35091033E1   3.22565144E0  6.57620962E-2 -4.52752542E-5    3
  1.64810866E-8-2.54467139E-12  -4.06876266E4   1.90851234E1                   4
NC5KET21          -THERMH  10O   3C   5     G     300.0    5000.0  1379.0      1
    2.1753468E1  2.36666119E-2 -8.28610759E-6   1.3066362E-9-7.66324076E-14    2
  -5.12815467E4  -8.09340957E1   4.56687437E0  6.01978739E-2 -3.82935508E-5    3
  1.29220662E-8-1.89791227E-12  -4.47703435E4    1.2958083E1                   4
NC5KET23          -THERMH  10O   3C   5     G     300.0    5000.0  1387.0      1
   2.31409808E1  2.24801534E-2 -7.87662916E-6  1.24282516E-9-7.29252729E-14    2
  -5.36784029E4  -9.00538236E1  1.09304151E-1   7.7599776E-2  -5.9412481E-5    3
   2.3674427E-8-3.89094338E-12  -4.57495597E4   3.32799795E1                   4
NC5KET24          -THERMH  10O   3C   5     G     300.0    5000.0  1385.0      1
   2.25126387E1  2.29495597E-2 -8.02286486E-6  1.26389975E-9 -7.4077742E-14    2
  -5.38122195E4  -8.63788737E1   2.19333641E0   7.0405026E-2 -5.15856312E-5    3
   2.0074157E-8-3.28568948E-12  -4.66368524E4   2.29520202E1                   4
NC5KET25          -THERMH  10O   3C   5     G     300.0    5000.0  1382.0      1
   2.19099644E1    2.350182E-2 -8.22261497E-6  1.29606701E-9-7.59914647E-14    2
  -5.13242006E4  -8.27708903E1   2.76270425E0  6.58724877E-2 -4.45144578E-5    3
   1.5821334E-8-2.38800145E-12  -4.43093682E4   2.11180678E1                   4
NC5KET31          -THERMH  10O   3C   5     G     300.0    5000.0  1382.0      1
   2.17723599E1  2.36116706E-2 -8.25813864E-6  1.30129886E-9   -7.62813E-14    2
  -5.13543364E4   -8.1638588E1   3.14481499E0  6.64310592E-2 -4.75232545E-5    3
  1.85573234E-8-3.11995924E-12  -4.46228757E4   1.89760116E1                   4
NC5KET32          -THERMH  10O   3C   5     G     300.0    5000.0  1387.0      1
   2.29536744E1  2.26192649E-2 -7.91922638E-6   1.2488344E-9-7.32467701E-14    2
  -5.36792159E4  -8.86117968E1   7.2449711E-1  7.71622935E-2 -6.10369902E-5    3
  2.55909432E-8-4.44696298E-12   -4.6098983E4   3.00522534E1                   4
C5H10OH-1         -THERMH  11O   1C   5     G     300.0    5000.0  1371.0      1
   1.75642279E1  2.33577469E-2 -7.81503517E-6  1.19674654E-9-6.88114207E-14    2
  -2.11605652E4  -6.19821034E1  9.51873649E-1  5.58286144E-2 -2.87750953E-5    3
  5.54684921E-9 1.10578801E-14  -1.48168651E4   2.93877119E1                   4
C5H10OH-2         -THERMH  11O   1C   5     G     300.0    5000.0  1390.0      1
   1.72742775E1  2.39409708E-2 -8.07388576E-6  1.24188426E-9-7.15926603E-14    2
  -2.31054055E4  -6.11106423E1  4.68530877E-1  6.05595171E-2 -3.75900684E-5    3
  1.16488887E-8-1.41506375E-12  -1.70158316E4   3.00652481E1                   4
O2C5H10OH-1       9-THRMH  11O   3C   5     G     300.0    5000.0  1395.0      1
   2.06059936E1  2.61750874E-2 -8.92270421E-6  1.38184638E-9 -8.0023587E-14    2
  -4.07496333E4  -7.38943495E1   2.70461132E0  6.83289096E-2 -4.77921008E-5    3
   1.8123872E-8-2.90871344E-12  -3.44822614E4   2.22673007E1                   4
O2C5H10OH-2       9-THRMH  11O   3C   5     G     300.0    5000.0  1398.0      1
    2.1525993E1  2.54039694E-2 -8.65952886E-6   1.3411044E-9 -7.7666374E-14    2
  -4.32473477E4  -8.00796638E1   1.89616952E0  7.37918569E-2 -5.55488679E-5    3
  2.24979959E-8-3.79045894E-12  -3.66230283E4   2.45460172E1                   4
DEC                     H  10O   3C   5     G     300.0    5000.0  1396.0      1
   2.07458236E1  2.40450643E-2 -8.30940369E-6  1.29897888E-9-7.57258248E-14    2
  -8.78627876E4  -8.38375882E1  -4.28625493E0  8.96361822E-2 -7.61886826E-5    3
  3.38713161E-8-6.09582412E-12  -7.98172181E4   4.81834888E1                   4
CJCOC*OOCC        --7-13H   9O   3C   5     G     300.0    5000.0  1400.0      1
   2.18906002E1  2.05528778E-2  -7.1119277E-6  1.11288033E-9-6.49253783E-14    2
  -6.28094913E4  -8.86691016E1   -5.3012412E0  9.58425373E-2 -8.88389082E-5    3
  4.17527282E-8-7.75557038E-12  -5.45299177E4   5.32158832E1                   4
CCJOC*OOCC        --7-13H   9O   3C   5     G     300.0    5000.0  1404.0      1
   2.02885552E1  2.14852598E-2 -7.33738899E-6  1.13794566E-9-6.59715093E-14    2
  -6.45499589E4  -7.83342182E1  -4.71756525E0  9.08051989E-2 -8.25439896E-5    3
  3.84582979E-8-7.10656021E-12  -5.69552253E4   5.20964651E1                   4
CCOC*OOCJ               H   7O   3C   4     G     300.0    5000.0  1398.0      1
   1.86366338E1   1.6307873E-2 -5.69570062E-6 8.96941452E-10-5.25629042E-14    2
  -5.89006252E4  -7.18887892E1  -3.23132029E0  7.21923407E-2 -6.10604917E-5    3
  2.60325345E-8-4.43263247E-12  -5.18407488E4   4.37628164E1                   4
CCOC*OOH                H   6O   3C   3     G     300.0    5000.0  1395.0      1
   1.49324971E1  1.46723291E-2 -5.10398192E-6 8.01456703E-10-4.68687544E-14    2
  -8.30456123E4  -5.42963705E1  -2.16366006E0  6.01859754E-2 -5.29891196E-5    3
  2.41258164E-8-4.41132443E-12  -7.76215139E4   3.56180272E1                   4
CJCOC*OOH               H   5O   3C   3     G     300.0    5000.0  1400.0      1
   1.60743189E1  1.11822842E-2 -3.90708539E-6 6.15425978E-10-3.60711549E-14    2
  -5.79903603E4  -5.98042644E1   -3.1900427E0  6.64414693E-2 -6.57110149E-5    3
  3.20491357E-8-6.07963829E-12  -5.23324453E4   4.00090207E1                   4
CCJOC*OOH               H   5O   3C   3     G     300.0    5000.0  1406.0      1
    1.4465069E1  1.21261297E-2 -4.13752927E-6 6.41363922E-10-3.71715499E-14    2
  -5.97203464E4  -4.94060958E1  -2.47423723E0  6.09600316E-2 -5.88633682E-5    3
  2.84549118E-8-5.37073267E-12  -5.47817277E4    3.8252186E1                   4
CJOC*OOH                H   3O   3C   2     G     300.0    5000.0  1378.0      1
    1.2783663E1  6.93507421E-3 -2.48201264E-6 3.97205696E-10-2.35374866E-14    2
  -5.25091758E4  -4.02086228E1   3.20884348E0  2.96901005E-2 -2.34550186E-5    3
  9.34824624E-9-1.51504687E-12   -4.9213205E4    1.1095342E1                   4
CCOC*OOJ                H   5O   3C   3     G     300.0    5000.0  1397.0      1
   1.39453919E1  1.33047196E-2 -4.61324119E-6 7.22822545E-10-4.22061129E-14    2
  -5.24852825E4  -4.74473593E1  -1.69189638E0  5.55037965E-2 -4.95493547E-5    3
  2.28096017E-8-4.19948099E-12  -4.75869836E4   3.45820073E1                   4
CCOCJ*O                 H   5O   2C   3     G     300.0    5000.0  1475.0      1
   1.30089461E1  1.21212697E-2 -4.33887523E-6 6.94564754E-10 -4.1169912E-14    2
  -3.03869971E4  -4.26709294E1    2.6869037E0  2.44344375E-2 -5.60979905E-7    3
 -8.44670085E-9 2.76354341E-12  -2.56966848E4   1.68307253E1                   4
HOC*OOH                 H   2O   3C   1     G     300.0    5000.0  1387.0      1
   8.35694589E0  5.84785977E-3 -2.06547138E-6 3.27652146E-10-1.92974472E-14    2
  -7.79500986E4  -2.17788321E1  8.16143675E-1  2.54905461E-2  -2.2369064E-5    3
  1.01090702E-8-1.84149966E-12  -7.55057894E4   1.80495386E1                   4
C*COC*OOCC        1THERMH   8O   3C   5     G     300.0    5000.0  1391.0      1
   2.20140177E1  1.86957162E-2 -6.55480081E-6  1.03472218E-9-6.07341164E-14    2
  -7.19888927E4  -8.74766637E1  -7.6419355E-1  7.80232143E-2 -6.76528145E-5    3
  3.02759508E-8-5.46412763E-12  -6.46271155E4   3.27949076E1                   4
C*COC*OOCCJ       1THERMH   7O   3C   5     G     300.0    5000.0  1395.0      1
   2.31541158E1  1.52099344E-2 -5.35995606E-6  8.4906922E-10-4.99607438E-14    2
  -4.69829762E4  -9.29744662E1  -1.78690926E0  8.42716026E-2 -8.03693723E-5    3
  3.81983678E-8-7.13259451E-12  -3.93891968E4    3.7166898E1                   4
C*COC*OOCJC       1THERMH   7O   3C   5     G     300.0    5000.0  1395.0      1
   2.31541158E1  1.52099344E-2 -5.35995606E-6  8.4906922E-10-4.99607438E-14    2
  -4.93483512E4  -9.33770833E1  -1.78690926E0  8.42716026E-2 -8.03693723E-5    3
  3.81983678E-8-7.13259451E-12  -4.17545717E4   3.67642809E1                   4
C*COC*OOH               H   4O   3C   3     G     300.0    5000.0  1387.0      1
     1.394457E1  1.09748778E-2  -3.8590272E-6  6.1035162E-10-3.58732358E-14    2
  -6.36228162E4  -4.70857092E1   1.36249182E0  4.24549546E-2 -3.49605973E-5    3
  1.49633913E-8 -2.6153405E-12   -5.9420831E4   1.98182624E1                   4
C*COCJ*O                H   3O   2C   3     G     300.0    5000.0  1497.0      1
   1.21378969E1  8.04064329E-3 -2.89491464E-6 4.65120521E-10-2.76377818E-14    2
  -1.07519961E4  -3.56216679E1   3.66236089E0  2.10969565E-2  -5.9684065E-6    3
 -2.75541088E-9 1.29096924E-12  -7.19601584E3   1.21892387E1                   4
HOOCH2CHO               H   4O   3C   2     G     300.0    5000.0  1394.0      1
   1.46259744E1  7.63123274E-3 -2.66160097E-6 4.19157352E-10-2.45764709E-14    2
  -3.43032666E4  -4.63156698E1 -3.16992786E-1  4.98828861E-2 -4.92354141E-5    3
  2.38122213E-8-4.47907015E-12  -2.98654418E4   3.13058518E1                   4
OJCH2CHO                H   3O   2C   2     G     300.0    5000.0  1391.0      1
    5.8314179E0  1.32848948E-2 -5.08971623E-6 8.41671601E-10-5.07066049E-14    2
  -1.44222172E4 -8.88933018E-1   7.25169261E0  3.53354248E-3  9.70327501E-6    3
 -7.59569366E-9 1.61329252E-12  -1.40715512E4  -5.90368294E0                   4
HCOHCO                  H   2O   2C   2     G     300.0    5000.0  1386.0      1
   9.75438561E0  4.97645947E-3 -1.74410483E-6 2.75586994E-10-1.61969892E-14    2
  -2.95832896E4  -2.54933186E1    1.8810512E0  2.36386368E-2 -1.83443295E-5    3
  6.84842963E-9-9.92733674E-13   -2.6928019E4   1.66099937E1                   4
CCOC*OOCCOOH-2    -17-13H  10O   5C   5     G     300.0    5000.0  1402.0      1
   2.55681562E1  2.38960784E-2 -8.19228038E-6  1.27390174E-9-7.39923536E-14    2
  -9.90272136E4  -1.01651506E2  -3.61088929E0   1.0478828E-1  -9.5969016E-5    3
  4.48470167E-8-8.29838923E-12  -9.01655135E4   5.05440943E1                   4
CCOC*OOCCOOH-1    --3-13H  10O   5C   5     G     300.0    5000.0  1417.0      1
   2.95492301E1  2.06622597E-2 -7.12044359E-6  1.11201427E-9-6.48126738E-14    2
  -1.05861477E5  -1.28242255E2  -2.33757368E0  1.00632748E-1 -8.30007151E-5    3
  3.33661339E-8 -5.2341848E-12  -9.56022499E4   4.06199264E1                   4
CCOC*OOCCOO-2     -17-13H   9O   5C   5     G     300.0    5000.0  1407.0      1
   2.51878204E1  2.19603753E-2 -7.49721354E-6  1.16276317E-9 -6.7420521E-14    2
  -8.20339274E4  -9.89582596E1  -1.27195114E0  9.15375196E-2 -7.83110697E-5    3
   3.4043206E-8-5.89361778E-12   -7.3716197E4   4.02327702E1                   4
CCOC*OOCCOO-1     -17-13H   9O   5C   5     G     300.0    5000.0  1441.0      1
   2.71696015E1  1.94767247E-2 -6.47614084E-6 9.87236979E-10-5.65765702E-14    2
  -8.76415479E4  -1.13023815E2 -4.07476072E-1   9.1878198E-2 -7.85032723E-5    3
  3.30735266E-8-5.43707608E-12  -7.91341488E4   3.17946968E1                   4
CCOC*OOCJCOOH-2   -17-13H   9O   5C   5     G     300.0    5000.0  1414.0      1
   2.53328415E1  2.11803741E-2  -7.0851115E-6  1.08370845E-9-6.22264946E-14    2
  -7.57936817E4  -9.81301269E1  -4.05549234E0  1.05721955E-1 -1.00816106E-4    3
  4.79752922E-8-8.89690853E-12  -6.72997343E4   5.38585301E1                   4
CCOC*OOCCJOOH-1   -17-13H   9O   5C   5     G     300.0    5000.0  1418.0      1
   3.05337401E1  1.72212102E-2 -5.92150864E-6 9.23668598E-10-5.37985629E-14    2
  -8.05756735E4  -1.32456199E2  -2.27409368E0  1.04913241E-1 -9.54228567E-5    3
  4.20982776E-8-7.22024582E-12  -7.05544379E4   3.93753602E1                   4
CCJOC*OOCCOOH-2   -17-13H   9O   5C   5     G     300.0    5000.0  1414.0      1
   2.53328415E1  2.11803741E-2  -7.0851115E-6  1.08370845E-9-6.22264946E-14    2
  -7.57936817E4  -9.81301269E1  -4.05549234E0  1.05721955E-1 -1.00816106E-4    3
  4.79752922E-8-8.89690853E-12  -6.72997343E4   5.38585301E1                   4
CCJOC*OOCCOOH-1   -17-13H   9O   5C   5     G     300.0    5000.0  1428.0      1
   2.99590959E1   1.7644702E-2 -6.05815064E-6 9.44384073E-10 -5.4991236E-14    2
   -8.2967859E4  -1.28563774E2   -1.2316035E0  9.61981502E-2 -8.05272452E-5    3
  3.23969979E-8-5.03684649E-12  -7.30171262E4   3.64096234E1                   4
CJCOC*OOCCOOH-1   -17-13H   9O   5C   5     G     300.0    5000.0  1418.0      1
   3.05337401E1  1.72212102E-2 -5.92150864E-6 9.23668598E-10-5.37985629E-14    2
  -8.05756735E4  -1.32456199E2  -2.27409368E0  1.04913241E-1 -9.54228567E-5    3
  4.20982776E-8-7.22024582E-12  -7.05544379E4   3.93753602E1                   4
DEC-OOH-12-O2     --7-13H   9O   7C   5     G     300.0    5000.0  1531.0      1
   2.69521371E1  2.74119497E-2 -1.11345379E-5  1.91351822E-9-1.13635066E-13    2
  -9.63598417E4  -1.02687716E2 -8.67600809E-1  1.12215741E-1 -1.06544197E-4    3
  4.93952916E-8-8.99057135E-12    -8.931132E4   3.87119412E1                   4
DEC-OOH-21-O2     --7-13H   9O   7C   5     G     300.0    5000.0  1531.0      1
   2.69521371E1  2.74119497E-2 -1.11345379E-5  1.91351822E-9-1.13635066E-13    2
  -9.63598417E4  -1.02687716E2 -8.67600809E-1  1.12215741E-1 -1.06544197E-4    3
  4.93952916E-8-8.99057135E-12    -8.931132E4   3.87119412E1                   4
DEC-OOH-23-O2     --7-13H   9O   7C   5     G     300.0    5000.0  1531.0      1
   2.69521371E1  2.74119497E-2 -1.11345379E-5  1.91351822E-9-1.13635066E-13    2
  -9.63598417E4  -1.02687716E2 -8.67600809E-1  1.12215741E-1 -1.06544197E-4    3
  4.93952916E-8-8.99057135E-12    -8.931132E4   3.87119412E1                   4
DEC-OOH-13-O2     --7-13H   9O   7C   5     G     300.0    5000.0  1365.0      1
   3.28673963E1  1.54839633E-2 -2.59707488E-6-2.55186033E-10 6.22941643E-14    2
  -1.03037626E5  -1.37391968E2 -3.35116006E-1  1.12901773E-1 -1.04603742E-4    3
  4.59322356E-8-7.76694695E-12  -9.46599155E4   3.19881703E1                   4
DEC-OOH-14-O2     --7-13H   9O   7C   5     G     300.0    5000.0  1531.0      1
   2.69521371E1  2.74119497E-2 -1.11345379E-5  1.91351822E-9-1.13635066E-13    2
  -9.63598417E4  -1.02687716E2 -8.67600809E-1  1.12215741E-1 -1.06544197E-4    3
  4.93952916E-8-8.99057135E-12    -8.931132E4   3.87119412E1                   4
DEC-KET-12        --7-13H   8O   6C   5     G     300.0    5000.0  1395.0      1
   3.08917596E1  1.79051812E-2 -6.37199517E-6  1.01602136E-9-6.00580784E-14    2
  -1.20225578E5   -1.2548661E2  -3.43380332E0  1.12288974E-1 -1.07727266E-4    3
  5.08223023E-8-9.38370515E-12  -1.09764593E5   5.37647294E1                   4
DEC-KET-21        --7-13H   8O   6C   5     G     300.0    5000.0  1394.0      1
   2.91806233E1  1.91223496E-2 -6.73736882E-6  1.06720151E-9-6.27957758E-14    2
  -1.10174629E5  -1.16682081E2  -2.20151476E0   1.0449513E-1 -9.76431728E-5    3
  4.54792404E-8-8.34712847E-12  -1.00498732E5   4.75571348E1                   4
DEC-KET-23        --7-13H   8O   6C   5     G     300.0    5000.0  1403.0      1
   2.90777145E1  1.79313379E-2 -6.05865919E-6 9.34488853E-10-5.40191618E-14    2
  -1.14523756E5  -1.19796481E2   2.87706091E0  8.40491917E-2 -6.94971402E-5    3
  2.83496233E-8-4.54513676E-12  -1.06111906E5   1.88492917E1                   4
DEC-KET-13        --7-13H   8O   6C   5     G     300.0    5000.0  1419.0      1
   3.01981986E1  1.76933017E-2  -6.1264802E-6 9.60109693E-10-5.61022326E-14    2
  -1.26983067E5  -1.26193736E2  2.83284515E-1  9.18717377E-2 -7.52848212E-5    3
  2.96598512E-8 -4.5183876E-12  -1.17303555E5   3.24769914E1                   4
DEC-KET-14        --7-13H   8O   6C   5     G     300.0    5000.0  1399.0      1
   2.88187557E1  1.93365233E-2 -6.79086496E-6  1.07344908E-9-6.30751365E-14    2
  -1.21411392E5  -1.15125704E2 -1.91019889E-1  9.28977312E-2  -7.8620178E-5    3
  3.30463287E-8-5.50958743E-12  -1.12036035E5   3.84210498E1                   4
CCOC*OOCCO-2      --7-13H   9O   4C   5     G     300.0    5000.0  1403.0      1
   2.30723434E1  2.18667249E-2 -7.51416799E-6  1.17036099E-9-6.80576796E-14    2
  -7.96357734E4  -9.09471363E1  -4.51014561E0  9.76705191E-2 -8.89343989E-5    3
  4.11806197E-8-7.55187269E-12  -7.12115344E4   5.31246123E1                   4
CCOC*OOCCO-1      --7-13H   9O   4C   5     G     300.0    5000.0  1388.0      1
   2.42513169E1  2.15854457E-2   -7.579801E-6   1.1978102E-9-7.03603357E-14    2
  -8.52540687E4  -9.84403069E1  4.45223996E-1   7.8081192E-2 -5.93849344E-5    3
  2.30827012E-8-3.66083753E-12  -7.70630475E4   2.91223844E1                   4
CCOC*OO-COC       ----HNH   8O   4C   5     G     300.0    5000.0  1401.0      1
   2.41316549E1  1.92204252E-2 -6.68635749E-6   1.0501341E-9 -6.1425129E-14    2
  -1.03734099E5  -1.16061413E2  -4.74824112E0  9.90472908E-2  -9.2814057E-5    3
  4.35124261E-8-8.02283596E-12   -9.4971547E4   3.46059541E1                   4
C2H2O2            ----HNH   2O   2C   2     G     300.0    5000.0  1363.0      1
   9.24266856E0  7.72567989E-3 -3.14944847E-6 5.45104832E-10-3.39862043E-14    2
  -4.72566958E4  -4.28661232E1   3.96322122E0  1.07602529E-2  4.09891448E-6    3
 -6.88828995E-9 1.84939763E-12  -4.43557384E4   -1.0981929E1                   4
!ADDED BY TAKAHASHI
CCOC*OOC                H   8O   3C   4     G     300.0    5000.0  1391.0      1
   1.77153208E1  1.95881512E-2 -6.81449537E-6  1.07012104E-9 -6.2583551E-14    2
  -8.23059175E4  -6.83521304E1  -1.30365366E0  6.49444592E-2 -4.88013522E-5    3
   1.9045184E-8-3.05709301E-12  -7.57667451E4   3.35086893E1                   4
CJCOC*OOC               H   7O   3C   4     G     300.0    5000.0  1397.0      1
   1.88534682E1  1.61053312E-2 -5.62098713E-6 8.84711513E-10 -5.1825823E-14    2
  -5.72498627E4  -7.38354798E1  -2.31664838E0  7.11413804E-2  -6.1440721E-5    3
  2.69221027E-8-4.71615773E-12  -5.04797066E4   3.78426236E1                   4
CCJOC*OOC               H   7O   3C   4     G     300.0    5000.0  1400.0      1
   1.73283868E1  1.71162371E-2 -5.90515585E-6 9.22217499E-10-5.37284241E-14    2
  -5.90657308E4  -6.40492819E1  -1.73871118E0   6.6085336E-2 -5.49384904E-5    3
  2.35133714E-8-4.05579532E-12  -5.29040828E4   3.67532527E1                   4
!ANALOGY CJOC*OOH
!COC*OOH    5/ 8/ 3      C   2H   4O   3    0G   300.000  5000.000 1378.000   31
! 1.27836630E+01 6.93507421E-03-2.48201264E-06 3.97205696E-10-2.35374866E-14   2
!-5.25091758E+04-4.02086228E+01 3.20884348E+00 2.96901005E-02-2.34550186E-05   3
! 9.34824624E-09-1.51504687E-12-4.92132050E+04 1.10953420E+01                  4
!ALEXANDINO CNF 2018
!COC*OOH    6/24/ 2 THERMC   2H   4O   3    0G   300.000  5000.000 1371.000   31
! 1.26391477E+01 9.70490594E-03-3.46053136E-06 5.52439498E-10-3.26800648E-14   2
!-7.71772561E+04-4.19182716E+01 2.05396450E+00 3.20839169E-02-2.08608292E-05   3
! 6.45350667E-09-7.67770261E-13-7.32505021E+04 1.57934541E+01                  4
!KUCRS
COC*OOH           -THGENH   4O   3C   2     G     200.0    5000.0  1000.0      1
    8.5572111E0  1.60348844E-2 -6.89350737E-6  1.32689569E-9-9.44877392E-14    2
  -7.51650736E4  -1.84857823E1  -2.70756904E0  6.78586985E-2 -1.13154798E-4    3
  1.05179226E-7-3.82445618E-11  -7.27248382E4   3.55554682E1                   4
!COC*OOJ REFERRED BY W.SUN ETAL DMC
COC*OOJ           -THERMH   3O   3C   2     G     300.0    5000.0  1363.0      1
   1.21239141E1  7.54720133E-3 -2.70545068E-6 4.33428728E-10-2.57032041E-14    2
   -4.7528535E4  -3.79721574E1   3.17112495E0  2.55293059E-2 -1.51255809E-5    3
  3.63675259E-9-1.97931395E-13  -4.41478913E4   1.11161987E1                   4
!COCJ*O     9/28/15 THERMC   2H   3O   2    0G   300.000  5000.000 1363.000   31
! 1.21239141E+01 7.54720133E-03-2.70545068E-06 4.33428728E-10-2.57032041E-14   2
!-4.75285350E+04-3.79721574E+01 3.17112495E+00 2.55293059E-02-1.51255809E-05   3
! 3.63675259E-09-1.97931395E-13-4.41478913E+04 1.11161987E+01                  4
CH2C(OH)2               H   4O   2C   2     G     298.0    5000.0  1000.0      1
    1.5697046E1  -2.1157032E-3    2.326474E-6  -5.882374E-10  4.8219333E-14    2
   -4.2485027E4   -5.4811401E1    3.6574018E0    1.904526E-2  -6.8549116E-6    3
  -6.384353E-10  2.2515143E-13   -3.7988238E4    1.1757749E1                   4
CC*OOH                  H   4O   2C   2     G     200.0    6000.0  1000.0      1
   7.67084601E0  1.35152602E-2 -5.25874333E-6 8.93184479E-10-5.53180543E-14    2
   -5.5756097E4  -1.54677315E1   2.78950201E0  9.99941719E-3  3.42572245E-5    3
 -5.09031329E-8 2.06222185E-11  -5.34752488E4   1.41053123E1                   4
CJC*OOH                 H   3O   2C   2     G     298.0    2500.0  1000.0      1
    9.3029661E0   6.9815558E-3   -1.718093E-6  2.1747887E-10 -1.1452205E-14    2
   -3.2848316E4   -2.3130653E1   1.2598374E-1   3.4687348E-2  -3.4489818E-5    3
   1.8876753E-8 -4.4256933E-12   -3.0382291E4    2.3825567E1                   4
!ADDED BASED ON CH3OC2H5 FROM K. YASUNAGA, COMBUST. FLAME, 158(2011) 1032-1036.
CH3OC2H5          -THERMH   8O   1C   3     G     300.0    5000.0  1386.0      1
    1.0923175E1  1.80866674E-2  -6.1882538E-6 9.60841915E-10-5.57462954E-14    2
  -3.21261301E4  -3.30811791E1  5.76428759E-1  3.83964415E-2 -2.02122811E-5    3
  4.81484224E-9-3.60292839E-13  -2.80907136E4   2.39502553E1                   4
C2H5OCH2          -THERMH   7O   1C   3     G     300.0    5000.0  1396.0      1
   1.20601861E1  1.46340803E-2 -5.01160915E-6 7.78731223E-10-4.52074955E-14    2
  -1.02771442E4  -3.73164672E1 -4.16625666E-1  4.45082256E-2 -3.27184839E-5    3
  1.26234312E-8-2.00837172E-12  -6.00768809E3   2.94488027E1                   4
CH3OC2H4S         -THERMH   7O   1C   3     G     300.0    5000.0  1399.0      1
   1.12905867E1  1.50530111E-2 -5.10303481E-6 7.87380591E-10-4.54807049E-14    2
  -1.01755114E4  -3.35505478E1  -1.28947586E0  4.79091929E-2  -3.9004792E-5    3
  1.70105598E-8-3.03570269E-12  -6.11798958E3    3.2840363E1                   4
CH3OC2H4P         -THERMH   7O   1C   3     G     300.0    5000.0  1385.0      1
   1.04951195E1  1.59513343E-2 -5.46233902E-6 8.48626142E-10-4.92560703E-14    2
  -6.95463475E3  -2.83754455E1   1.37560239E0  3.37038526E-2 -1.75242338E-5    3
  4.04616458E-9-2.73589623E-13  -3.38174072E3   2.19463373E1                   4
!SPECIES IN DMC SUB-MECH
COC*OOC           -THERMH   6O   3C   3     G     300.0    5000.0  1357.0      1
   1.60408721E1  1.42408876E-2 -5.07329565E-6 8.09390848E-10-4.78587508E-14    2
  -7.59467404E4  -6.05286964E1   4.02388117E0  3.45950235E-2 -1.43398663E-5    3
 2.96058007E-10 7.61075228E-13  -7.09709488E4   6.80345558E0                   4
COC*OOCJ          -THERMH   5O   3C   3     G     300.0    5000.0  1681.0      1
   1.35380795E1  1.46009985E-2 -5.42910373E-6 8.93927282E-10-5.40908681E-14    2
   -4.9594996E4  -4.21439922E1   6.23528728E0  2.57548962E-2 -8.05050945E-6    3
 -1.46081824E-9 8.40792635E-13  -4.66292032E4  -1.00903611E0                   4
COC*OOCH          -THERMH   4O   3C   3     G     300.0    5000.0  1448.0      1
   1.54290381E1  9.63096658E-3 -3.47657849E-6 5.59547945E-10 -3.3288998E-14    2
  -2.73820786E4  -5.07279999E1   4.79957274E0  2.50264091E-2 -4.93024546E-6    3
 -5.36281108E-9 2.09703658E-12  -2.28625924E4   9.51611416E0                   4
!!!! EC-related species !!!!
!KUCRS therm
CY(COC*OOC)       -thgenH   4O   3C   3     G     200.0    5000.0  1000.0      1
   9.29895077E0  1.94718511E-2 -8.20636446E-6  1.55822694E-9-1.09893958E-13    2
  -6.79096578E4  -2.40594668E1   8.48814485E0 -3.31934248E-2  1.76299785E-4    3
 -2.12775814E-7 8.31940793E-11  -6.53455481E4  -7.42772983E0                   4
CY(CJOC*OOC)      -thgenH   3O   3C   3     G     200.0    5000.0  1000.0      1
   9.81533166E0  1.60404357E-2 -6.82217283E-6   1.3031901E-9-9.22860991E-14    2
  -4.67338087E4  -2.52312156E1   7.81107588E0 -2.47277772E-2   1.4620481E-4    3
 -1.80209232E-7 7.11656217E-11  -4.42279168E4  -4.44192198E0                   4
O*CCOCJ*O         -thgenH   3O   3C   3     G     200.0    5000.0  1000.0      1
   1.05819868E1  1.40117688E-2  -6.0646732E-6  1.17254219E-9-8.37497698E-14    2
  -4.05198158E4  -2.11025578E1  -4.29226612E0  7.33238164E-2 -1.06862124E-4    3
  8.46785154E-8-2.72300668E-11  -3.71496663E4   5.16830743E1                   4

! Di-(2,2,2-trifluoroethyl) Carbonate CF3CH2OC[=O]OCH2CF3
!CF3CH2OCOOCH2CF3  DIEVARC   5H   4O   3F   6G   100.000  6000.000 1000.00      1
! 3.14855437E+01 1.98040453E-02-8.12938945E-06 1.42645993E-09-9.06791158E-14    2
!-2.42217830E+05-1.31041873E+02 8.20790682E+00 5.81827894E-02 1.64001994E-05    3
!-6.96584027E-08 3.13634874E-11-2.34825713E+05-5.05777979E+00                   4
CF3CH2OCOOCH2CF3  DIEVARC   5H   4O   3F   6G   100.000  6000.000 1000.00      1
 2.93180567E+01 2.11903429E-02-8.41801145E-06 1.44366956E-09-9.02531097E-14    2
-2.41278814E+05-1.16936033E+02 6.61384124E+00 5.27942099E-02 3.29956798E-05    3
-8.53784526E-08 3.64185261E-11-2.33777321E+05 7.40193107E+00                   4
! CF3CH2OC[=O]OCH2C(.)F2
CF3CH2OCOOCH2CF2  DIEVARC   5H   4O   3F   5G   100.000  6000.000 1000.00      1
 2.90582480E+01 1.81049404E-02-7.23058452E-06 1.24995932E-09-7.86829819E-14    2
-1.86040222E+05-1.14134827E+02 7.14420776E+00 6.98469856E-02-3.09724784E-05    3
-1.88362273E-08 1.39213927E-11-1.79861708E+05 5.66278609E-01                   4
! CF3CH2OC[=O]OCH(.)CF3
!CF3CH2OCOOCHCF3   DIEVARC   5H   3O   3F   6G   100.000  6000.000 1000.00      1
! 3.22063301E+01 1.56895491E-02-6.46781520E-06 1.13675135E-09-7.24077040E-14    2
!-2.16256984E+05-1.29747780E+02 9.89500085E+00 5.47607746E-02 1.01864837E-05    3
!-6.01402060E-08 2.77903545E-11-2.09286013E+05-9.56499090E+00                   4
CF3CH2OCOOCHCF3   DIEVARC   5H   3O   3F   6G   100.000  6000.000 1000.00      1
 3.13849471E+01 1.61475634E-02-6.52787119E-06 1.13181384E-09-7.13821755E-14    2
-2.16727655E+05-1.23349770E+02 7.84360787E+00 5.33071901E-02 2.32412840E-05    3
-7.57200198E-08 3.33930088E-11-2.09169101E+05 4.47501548E+00                   4
! 2,2,2-trifluoroethyl 2,2-difluorovinyl Carbonate CF3CH2OC[=O]OCH=CF2
!CF3CH2OCOOCHCF2   DIEVARC   5H   3O   3F   5G   100.000  6000.000 1000.00      1
! 3.28042499E+01 1.17662925E-02-4.74235253E-06 8.21384599E-10-5.17105324E-14    2
!-1.94020015E+05-1.39609825E+02 6.25959505E+00 5.97938687E-02 1.04428480E-05    3
!-6.74531256E-08 3.15546778E-11-1.85803532E+05 2.99055107E+00                   4
CF3CH2OCOOCHCF2   DIEVARC   5H   3O   3F   5G   100.000  6000.000 1000.00      1
 2.73998756E+01 1.75423686E-02-7.04286955E-06 1.21813155E-09-7.65756564E-14    2
-1.92146942E+05-1.06417740E+02 6.12502349E+00 5.47633024E-02 8.94344184E-06    3
-5.73178841E-08 2.65270470E-11-1.85498047E+05 8.19074222E+00                   4
! CF3CH2OC[=O]OCH(.)CF3
!CF2CHOCOOCHCF3    DIEVARC   5H   2O   3F   5G   100.000  6000.000 1000.00      1
! 1.26586041E+01 5.92497938E-03-2.31792341E-06 3.96744689E-10-2.47771329E-14    2
!-1.60790970E+05-3.49665856E+01 4.11631855E+00 2.56344625E-02-1.01926593E-05    3
!-8.81309053E-09 5.89259646E-12-1.58359530E+05 9.85991911E+00                   4
CF2CHOCOOCHCF3    DIEVARC   5H   2O   3F   5G   100.000  6000.000 1000.00      1
 2.96509187E+01 1.22658779E-02-5.05730668E-06 8.91222461E-10-5.68204183E-14    2
-1.67667891E+05-1.16008083E+02 7.12106196E+00 5.55061714E-02 4.00953657E-07    3
-4.96267514E-08 2.42924565E-11-1.60817963E+05 4.40523637E+00                   4
! CF3CH2OC[=O]OCH2(.)
!CF3CH2OCOOCH2     DIEVARC   4H   4O   3F   3G   100.000  6000.000 1000.00      1
! 2.37941826E+01 1.46522271E-02-5.86711734E-06 1.01675717E-09-6.40051344E-14    2
!-1.33776849E+05-9.26487574E+01 4.91837211E+00 5.49334335E-02-1.34558738E-05    3
!-2.91461073E-08 1.62822198E-11-1.28240586E+05 7.22162570E+00                   4
CF3CH2OCOOCH2     DIEVARC   4H   4O   3F   3G   100.000  6000.000 1000.00      1
 2.28420726E+01 1.54191869E-02-6.09349237E-06 1.04540562E-09-6.53032292E-14    2
-1.33849895E+05-8.65660972E+01 5.02127423E+00 4.41274328E-02 1.47065601E-05    3
-5.53962436E-08 2.46888460E-11-1.28156988E+05 1.00526905E+01                   4
CF3CHOCO2CH3      DIEVARC   4H   4O   3F   3G   100.000  6000.000 1000.00      1
 2.30155257E+01 1.48816928E-02-5.85644926E-06 1.00536431E-09-6.28966546E-14    2
-1.33884672E+05-8.64520156E+01 7.06593698E+00 3.27585108E-02 3.62106286E-05    3
-7.29608909E-08 2.99090513E-11-1.28398677E+05 1.97591414E+00                   4
! CF3CH2OC[=O]O(.)
!CF3CH2OCOO        DIEVARC   3H   2O   3F   3G   100.000  6000.000 1000.00      1
! 1.94119158E+01 1.11831280E-02-4.57501546E-06 8.03628019E-10-5.10369809E-14    2
!-1.27899690E+05-7.04659506E+01 4.90516155E+00 3.41041171E-02 1.37025422E-05    3
!-4.64874381E-08 2.05482365E-11-1.23243037E+05 8.29725971E+00                   4
CF3CH2OCOO        DIEVARC   3H   2O   3F   3G   100.000  6000.000 1000.00      1
 1.73696095E+01 1.26651287E-02-4.98370301E-06 8.52848977E-10-5.31802129E-14    2
-1.27059389E+05-5.72406617E+01 4.40676361E+00 3.55735091E-02 4.06823078E-06    3
-3.41247765E-08 1.59269769E-11-1.23019670E+05 1.25333271E+01                   4
! CF3C(.)HOC[=O]OH
CF3CHOCOOH        DIEVARC   3H   2O   3F   3G   100.000  6000.000 1000.00      1
 1.94193072E+01 1.04190623E-02-4.21076222E-06 7.33546398E-10-4.63047580E-14    2
-1.34586124E+05-6.65814260E+01 6.43998265E+00 2.80057675E-02 2.09050693E-05    3
-5.03409342E-08 2.13049636E-11-1.30273730E+05 4.61896039E+00                   4
! CF3CH2OC(.)[=O]
!CF3CH2OCO         DIEVARC   3H   2O   2F   3G   100.000  6000.000 1000.00      1
! 1.65475739E+01 1.01092927E-02-3.94808538E-06 6.74420970E-10-4.20479639E-14    2
!-1.05248125E+05-5.43944689E+01 2.21222095E+00 5.14748027E-02-4.20324977E-05    3
! 1.00881273E-08 1.59850093E-12-1.01582259E+05 1.87592982E+01                   4
CF3CH2OCO         DIEVARC   3H   2O   2F   3G   100.000  6000.000 1000.00      1
 1.58572544E+01 1.07645175E-02-4.18158713E-06 7.10979610E-10-4.41581215E-14    2
-1.05459377E+05-5.02139542E+01 5.16116619E+00 2.93403958E-02 4.26730740E-06    3
-2.91300913E-08 1.34682283E-11-1.02109735E+05 7.44060720E+00                   4
CF3CH2OCHO        DIEVARC   3H   3O   2F   3G   100.000  6000.000 1000.00      1
 1.45740195E+01 1.65384604E-02-6.69230903E-06 1.16207772E-09-7.30428125E-14    2
-1.29956215E+05-4.53001535E+01 5.39580598E+00 2.09875083E-02 3.50298285E-05    3
-5.89164869E-08 2.30125499E-11-1.26507382E+05 7.04537293E+00                   4
! CF3CH2O(.)
!CF3CH2O           DIEVARC   2H   2O   1F   3G   100.000  6000.000 1000.00      1
! 1.17992410E+01 9.07141556E-03-3.37803558E-06 5.60117398E-10-3.42308844E-14    2
!-8.04179896E+04-3.31084482E+01 2.86310199E+00 2.65285132E-02-2.13249452E-06    3
!-1.85577017E-08 9.31708847E-12-7.77163889E+04 1.45751215E+01                   4
CF3CH2O           DIEVARC   2H   2O   1F   3G   100.000  6000.000 1000.00      1
 1.17129730E+01 9.15470122E-03-3.40859171E-06 5.65015436E-10-3.45180344E-14    2
-8.05004558E+04-3.27136745E+01 3.14332825E+00 2.48844932E-02 8.19900964E-07    3
-2.08027668E-08 9.94462430E-12-7.78590875E+04 1.32671046E+01                   4
! CF2=CHOC(=O)OCH=CF2
!CF2CHOCOOCHCF2    DIEVARC   5H   2O   3F   4G   100.000  6000.000 1000.00      1
! 3.29380945E+01 5.01031247E-03-1.87430331E-06 3.06957841E-10-1.84644788E-14    2
!-1.44840312E+05-1.42255871E+02 2.53928739E+00 7.25472423E-02-2.20922500E-05    3
!-4.02727098E-08 2.36410271E-11-1.36057636E+05 1.79153764E+01                   4
CF2CHOCOOCHCF2    DIEVARC   5H   2O   3F   4G   100.000  6000.000 1000.00      1
 2.55118032E+01 1.39121297E-02-5.68539467E-06 9.96564531E-10-6.31645986E-14    2
-1.43648684E+05-9.76628177E+01 6.18059400E+00 5.30752697E-02-7.18755928E-06    3
-3.61636893E-08 1.87673231E-11-1.37874357E+05 5.13951658E+00                   4
! CF2=CHOC(=O)OCH2(.)
!CF2CHOCOOCH2      DIEVARC   4H   3O   3F   2G   100.000  6000.000 1000.00      1
! 2.45731091E+01 7.29322980E-03-2.77079657E-06 4.63048544E-10-2.83708448E-14    2
!-8.51277766E+04-9.90334823E+01 2.16153059E+00 5.93026687E-02-2.43296423E-05    3
!-2.28012627E-08 1.51969257E-11-7.87636171E+04 1.84986476E+01                   4
CF2CHOCOOCH2      DIEVARC   4H   3O   3F   2G   100.000  6000.000 1000.00      1
 2.12413397E+01 1.13853031E-02-4.54484328E-06 7.86358808E-10-4.94213861E-14    2
-8.40458843E+04-7.88828401E+01 4.85845510E+00 4.42500339E-02-4.84172812E-06    3
-3.16825255E-08 1.62345016E-11-7.91359670E+04 8.32180977E+00                   4
!
!
!
!! CF3CH2(.)
CF3CH2            DIEVARC   2H   2O   0F   3G   100.000  6000.000 1000.00      1
 1.03210213E+01 7.35755604E-03-2.67379342E-06 4.36340649E-10-2.63787088E-14    2
-6.67991648E+04-2.51913193E+01 2.19416869E+00 2.89378463E-02-1.86535486E-05    3
 1.62390541E-10 2.77388887E-12-6.46274382E+04 1.67478268E+01                   4
! CF3CF(=O)
CF3COF            DIEVARC   2H   0O   1F   4G   100.000  6000.000 1000.00      1
 1.26586041E+01 5.92497938E-03-2.31792341E-06 3.96744689E-10-2.47771329E-14    2
-1.27557696E+05-3.49665856E+01 4.11631855E+00 2.56344625E-02-1.01926593E-05    3
-8.81309053E-09 5.89259646E-12-1.25126255E+05 9.85991911E+00                   4
! CF3CH(=O)
CF3CHO            DIEVARC   2H   1O   1F   3G   100.000  6000.000 1000.00      1
 1.07590648E+01 7.44109921E-03-2.81949144E-06 4.72869925E-10-2.91260445E-14    2
-9.71795463E+04-2.67334641E+01 3.93762961E+00 1.99415609E-02 6.07734832E-07    3
-1.65972268E-08 7.93471792E-12-9.50759953E+04 9.87233742E+00                   4
CF3CHOCHO         DIEVARC   3H   2O   2F   3G   100.000  6000.000 1000.00      1
 1.83597742E+01 8.67936893E-03-3.48243419E-06 6.04737147E-10-3.81075285E-14    2
-1.06416936E+05-6.42146354E+01 6.38609960E+00 2.37523637E-02 2.31406292E-05    3
-4.99656754E-08 2.08099215E-11-1.02381115E+05 1.75684903E+00                   4
! CF3C(.)=O
CF3CO             DIEVARC   2H   0O   1F   3G   100.000  6000.000 1000.00      1
 1.07603935E+01 4.80368800E-03-1.87916925E-06 3.21708188E-10-2.00955559E-14    2
-7.63114830E+04-2.54139970E+01 3.23427886E+00 2.45931132E-02-1.60907568E-05    3
-5.18933653E-10 2.76882329E-12-7.42905084E+04 1.34739142E+01                   4
! CHF2-CH=O
CHF2CHO           DIEVARC   2H   2O   1F   2G   100.000  6000.000 1000.00      1
 9.30307872E+00 8.45987401E-03-3.11552153E-06 5.12641167E-10-3.11578758E-14    2
-6.88090701E+04-1.99098534E+01 3.63486925E+00 1.54728379E-02 9.85484358E-06    3
-2.37941429E-08 9.96050663E-12-6.68924345E+04 1.13509492E+01                   4
! CHF2-C(.)=O
CHF2CO            DIEVARC   2H   1O   1F   2G   100.000  6000.000 1000.00      1
 8.90837634E+00 6.22559462E-03-2.33516320E-06 3.89238896E-10-2.38801239E-14    2
-4.81612198E+04-1.62450088E+01 3.38949273E+00 1.93149739E-02-8.48999942E-06    3
-4.49369209E-09 3.44339141E-12-4.66081353E+04 1.26269532E+01                   4
! C(.)F2-CH=O
!CF2CHO            DIEVARC   2H   1O   1F   2G   100.000  6000.000 1000.00      1
! 9.06246312E+00 6.64664613E-03-2.51509900E-06 4.21614541E-10-2.59654215E-14    2
!-4.76161279E+04-1.85944151E+01 3.69802664E+00 1.62477336E-02 8.68257516E-07    3
!-1.36906149E-08 6.46625656E-12-4.59504077E+04 1.02500546E+01                   4
CF2CHO            DIEVARC   2H   1O   1F   2G   100.000  6000.000 1000.00      1
 9.03099393E+00 6.68464100E-03-2.53109056E-06 4.24484682E-10-2.61519934E-14    2
-4.80617527E+04-1.84961714E+01 3.67461774E+00 1.60988266E-02 1.36460993E-06    3
-1.41839682E-08 6.62879103E-12-4.63899115E+04 1.03480773E+01                   4
CF2CHOCHO         DIEVARC   3H   2O   2F   2G   100.000  6000.000 1000.00      1
 1.34473023E+01 1.15639681E-02-4.67311822E-06 8.12374220E-10-5.11469456E-14    2
-8.08393780E+04-3.97278903E+01 4.99526658E+00 2.30700464E-02 1.15208615E-05    3
-3.22856771E-08 1.37988821E-11-7.80338676E+04 6.62381265E+00                   4
! CF2=CH-O-C(.)=O
!CF2CHOCO          DIEVARC   3H   1O   2F   2G   100.000  6000.000 1000.00      1
! 1.59425362E+01 5.05514628E-03-1.93045499E-06 3.22941276E-10-1.97778717E-14    2
!-5.58529511E+04-5.27016394E+01 1.93726204E+00 4.87743466E-02-4.90564112E-05    3
! 1.94383492E-08-1.72315580E-12-5.24368015E+04 1.79411866E+01                   4
CF2CHOCO          DIEVARC   3H   1O   2F   2G   100.000  6000.000 1000.00      1
 1.31791471E+01 8.33126167E-03-3.32935203E-06 5.76063903E-10-3.61983970E-14    2
-5.57477111E+04-3.58580389E+01 5.05737572E+00 2.50311687E-02-4.69844509E-06    3
-1.42983857E-08 7.62920860E-12-5.33339979E+04 7.27160767E+00                   4
! CF2=CH-O-C(=O)O(.)
CF2CHOCOO         DIEVARC   3H   1O   3F   2G   100.000  6000.000 1000.00      1
 1.98037861E+01 4.02169645E-03-1.49213201E-06 2.44332596E-10-1.47185276E-14    2
-7.84888250E+04-7.40454333E+01 2.84345240E+00 4.42280240E-02-2.03491124E-05    3
-1.48193544E-08 1.06599551E-11-7.37150079E+04 1.46871248E+01                   4
!
CF3OH             DIEVARC   1H   1O   1F   3G   100.000  6000.000 1000.00      1
 9.66363619E+00 5.25102316E-03-1.91474742E-06 3.13636265E-10-1.90226266E-14    2
-1.13367897E+05-2.28656669E+01 2.04370310E+00 2.43688265E-02-1.35485590E-05    3
-3.29241838E-09 3.72297329E-12-1.11275813E+05 1.67365878E+01                   4
CF3O2H            DIEVARC   1H   1O   2F   3G   100.000  6000.000 1000.00      1
 1.54948286E+01 1.92982092E-03-6.17123709E-07 9.06420840E-11-5.02237088E-15    2
-1.02755926E+05-5.27459596E+01 4.16095931E-01 4.50751442E-02-3.95806976E-05    3
 8.89675063E-09 2.08585233E-12-9.88816990E+04 2.42926110E+01                   4
CF3O2             DIEVARC   1H   0O   2F   3G   100.000  6000.000 1000.00      1
 1.15830008E+01 4.05730114E-03-1.60740324E-06 2.77385244E-10-1.74202485E-14    2
-8.04485630E+04-2.95872968E+01 2.49656233E+00 2.99471047E-02-2.47581831E-05    3
 5.25528814E-09 1.35209161E-12-7.81084778E+04 1.68635040E+01                   4
!
HF Hydrogen fluo  T 2/11F  1.H  1.   0.   0.G   200.000 6000.000 1000.000      1
 2.92491143E+00 8.50523032E-04-1.58179777E-07 1.17507204E-11-1.43309132E-16    2
-3.36352481E+04 4.19018883E+00 3.48137108E+00 2.12245717E-04-6.86359044E-07    3
 8.56185857E-10-2.34581508E-13-3.38607305E+04 1.02579990E+00-3.28178089E+04    4
F                 J 6/82F   1    0    0    0G   200.000 6000.000 1000.000      1
 0.26716339E+01-0.17461853E-03 0.69066504E-07-0.11953478E-10 0.75236739E-15    2
 0.87874123E+04 0.39842568E+01 0.24196743E+01 0.29392909E-02-0.89212228E-05    3
 0.99118537E-08-0.37947152E-11 0.87573220E+04 0.47468987E+01 0.95483679E+04    4
!
CH3F   FC-41      T05/11C  1.H  3.F  1.   0.G   200.000 6000.000 1000.000      1
 3.31348457E+00 8.59183430E-03-3.07886159E-06 4.96069542E-10-2.96514660E-14    2
-3.01369622E+04 4.75257452E+00 5.03514272E+00-1.46119198E-02 6.06479225E-05    3
-6.60649862E-08 2.42867162E-11-2.97220142E+04 3.08070101E-01-2.84535108E+04    4
CH2F              T 8/09C  1.H  2.F  1.   0.G   200.000 6000.000 1000.000      1
 4.11283513E+00 5.00104452E-03-1.74095833E-06 2.75007611E-10-1.62099637E-14    2
-5.46297728E+03 2.38852694E+00 3.78123930E+00-4.49840351E-04 1.88358140E-05    3
-2.40702692E-08 9.53477519E-12-5.08874096E+03 5.56895443E+00-3.85801124E+03    4
CH2F2   FC-32     T 9/99C  1.H  2.F  2.   0.G   200.000 6000.000 1000.000      1
 5.06948195E+00 7.23193135E-03-2.64021025E-06 4.30854708E-10-2.59873096E-14    2
-5.67270077E+04-2.34590394E+00 4.25023157E+00-6.84861262E-03 4.85583334E-05    3
-5.83442752E-08 2.24503933E-11-5.57351602E+04 5.76716418E+00-5.44480432E+04    4
CHF3  FLUOROFORM  T 9/99C  1.H  1.F  3.   0.G   200.000 6000.000 1000.000      1
 7.24609031E+00 5.42386441E-03-2.02314394E-06 3.34946402E-10-2.04067524E-14    2
-8.63258026E+04-1.28982398E+01 2.73539203E+00 8.72478957E-03 1.74821510E-05    3
-3.21504750E-08 1.41694928E-11-8.46839564E+04 1.24879863E+01-8.33830015E+04    4
CHF2              g 6/88C  1.H  1.F  2.   0.G   200.000 6000.000 1000.000      1
 5.52321120E+00 4.21970092E-03-1.58435294E-06 2.63969157E-10-1.61337618E-14    2
-3.08945160E+04-2.40335469E+00 4.12220872E+00-2.33706659E-03 2.99282606E-05    3
-3.88422961E-08 1.55352879E-11-3.00530523E+04 7.22245467E+00-2.87329019E+04    4
CHF  singlet      T 7/11C  1.H  1.F  1.   0.G   200.000 6000.000 1000.000      1
 2.09415280E+00 5.34934017E-03-1.69762943E-06 2.19446141E-10-1.00205977E-14    2
 1.72042147E+04 1.37860960E+01 4.42272584E+00-5.60196198E-03 2.21848969E-05    3
-2.39634368E-08 8.91306513E-12 1.66515542E+04 2.54111183E+00 1.78740539E+04    4
CHF  triplet      T 2/12C  1.H  1.F  1.   0.G   200.000 6000.000 1000.000      1
 3.93936561E+00 2.66014789E-03-9.40688203E-07 1.50219693E-10-8.92346336E-15    2
 2.39153145E+04 4.37265929E+00 4.29758282E+00-4.82475196E-03 2.17435107E-05    3
-2.49407315E-08 9.52451148E-12 2.41041984E+04 4.02127454E+00 2.53183892E+04    4
CF4    FC-14      g 7/99C  1.F  4.   0.   0.G   200.000 6000.000 1000.000      1
 9.47336526E+00 3.59407743E-03-1.40334012E-06 2.39113889E-10-1.48513407E-14    2
-1.15816621E+05-2.49736848E+01 1.05119594E+00 2.78318369E-02-2.46683439E-05    3
 6.75882532E-09 9.14850873E-13-1.13574198E+05 1.81936795E+01-1.12227900E+05    4
CF3               ATcT/AC  1.F  3.   0.   0.G   200.000 6000.000 1000.000      1
 7.42981696E+00 2.61728694E-03-1.02141596E-06 1.73975666E-10-1.08028191E-14    2
-5.89817716E+04-1.22816891E+01 2.38179059E+00 1.37269527E-02-3.47674937E-06    3
-9.01697393E-09 5.57384083E-12-5.74893250E+04 1.43743316E+01-5.62149784E+04    4
CF2  singlet      T 3/14C  1.F  2.   0.   0.G   200.000 6000.000 1000.000      1
 5.35787718E+00 1.80622418E-03-7.80465045E-07 1.47642691E-10-9.44754424E-15    2
-2.51728166E+04-2.63410779E+00 3.56435487E+00 1.23021056E-03 1.39909866E-05    3
-2.13708286E-08 9.10710807E-12-2.44587979E+04 7.83907808E+00-2.32557300E+04    4
CF2 triplet       T07/15C  1.F  2.   0.   0.G   200.000 6000.000 1000.000      1
 5.45344707E+00 1.56561882E-03-6.08817038E-07 1.03459271E-10-6.41400747E-15    2
 3.37544779E+03-1.83921649E+00 3.65863299E+00 2.53462065E-03 7.99625743E-06    3
-1.34330295E-08 5.75081256E-12 4.05007968E+03 8.36023714E+00 5.30037248E+03    4
CF                ATcT/AC  1.F  1.   0.   0.G   200.000 6000.000 1000.000      1
 3.74644062E+00 8.01632001E-04-2.95064248E-07 5.03803598E-11-3.08738254E-15    2
 2.84554882E+04 3.84191679E+00 3.99598712E+00-4.62546013E-03 1.58270762E-05    3
-1.73528410E-08 6.45553921E-12 2.86045210E+04 3.67054970E+00 2.96989239E+04    4
!
CF3O Radical      T07/04C  1.F  3.O  1.   0.G   200.000 6000.000 1000.000      1
 9.76423201E+00 3.30092424E-03-1.28961521E-06 2.19815579E-10-1.36560199E-14    2
-7.94771282E+04-2.37694198E+01 1.82041152E+00 2.65327204E-02-2.45066904E-05    3
 7.86171828E-09 2.73540764E-13-7.73780958E+04 1.68621895E+01-7.58568931E+04    4
CF3O2 CF3O-O*     T05/08C  1.F  3.O  2.   0.G   200.000 6000.000 1000.000      1
 1.22019829E+01 3.46102322E-03-1.38112933E-06 2.34249016E-10-1.44328644E-14    2
-8.10919291E+04-3.38129856E+01 1.61123937E+00 3.76111177E-02-4.16837749E-05    3
 1.98121487E-08-2.84903794E-12-7.84695715E+04 1.95291922E+01-7.66479497E+04    4
CHFO              T07/11C  1.O  1.F  1.H  1.G   200.000 6000.000 1000.000      1
 4.78813214E+00 4.76650220E-03-1.74367126E-06 2.84956025E-10-1.72050907E-14    2
-4.79424476E+04 3.51967468E-01 3.74246307E+00-1.31011108E-03 2.46792673E-05    3
-3.12953787E-08 1.22624735E-11-4.72269701E+04 7.89719615E+00-4.60074015E+04    4
CF2O              T 5/11C  1.O  1.F  2.   0.G   200.000 6000.000 1000.000      1
 6.81631709E+00 3.16473302E-03-1.21776278E-06 2.05582278E-10-1.26893138E-14    2
-7.55374518E+04-9.52865117E+00 2.12979433E+00 1.41019782E-02-5.94383395E-06    3
-5.30542094E-09 3.97366263E-12-7.41637142E+04 1.51109046E+01-7.29630489E+04    4
CFO  (CFO/COF)    T 9/11F  1.C  1.O  1.   0.G   200.000 6000.000 1000.000      1
 5.01565891E+00 1.95763376E-03-7.49685297E-07 1.25610155E-10-7.59885072E-15    2
-2.29785255E+04 3.69669039E-01 3.37992233E+00 4.19050548E-03 2.12353533E-06    3
-6.20586665E-09 2.85352218E-12-2.24063200E+04 9.39466699E+00-2.12044967E+04    4
!
CH3CH2F           T 6/11C  2.H  5.F  1.   0.G   200.000 6000.000 1000.000      1
 6.18081698E+00 1.35890229E-02-4.87040213E-06 7.84862029E-10-4.69209214E-14    2
-3.58341343E+04-7.96594699E+00 4.00577312E+00-3.11043983E-04 5.57188865E-05    3
-7.28404563E-08 2.90642195E-11-3.43213851E+04 7.92813391E+00-3.27788408E+04    4
CH3CHF2 HFC-152a  T 6/11C  2.F  2.H  4.   0.G   200.000 6000.000 1000.000      1
 7.67995887E+00 1.22243125E-02-4.37573530E-06 7.04756402E-10-4.21223621E-14    2
-6.36471392E+04-1.47344376E+01 3.25212905E+00 1.18717590E-02 2.57923969E-05    3
-4.29488908E-08 1.82237758E-11-6.18388446E+04 1.11051557E+01-6.01899571E+04    4
CH2FCH2F  HFC-152 T 9/10C  2.H  4.F  2.   0.G   200.000 6000.000 1000.000      1
 1.00315710E+01 1.11994308E-02-4.26519119E-06 7.11447245E-10-4.35028559E-14    2
-5.88192068E+04-2.85864919E+01 5.58943786E+00-1.13537115E-02 9.78443079E-05    3
-1.22110880E-07 4.76646013E-11-5.59730411E+04 2.61081947E+00-5.41655491E+04    4
CH3CF3  FC-143A   T11/03C  2.H  3.F  3.   0.G   200.000 6000.000 1000.000      1
 1.00540918E+01 1.02515900E-02-3.70172133E-06 5.99863654E-10-3.60117460E-14    2
-9.50222221E+04-2.72330585E+01 1.75260632E+00 3.04395701E-02-1.49788607E-05    3
-5.70775683E-09 5.66225345E-12-9.26184281E+04 1.62401353E+01-9.08838885E+04    4
CHF2CHF2 HFC-134  T 5/03C  2.H  2.F  4.   0.G   200.000 6000.000 1000.000      1
 1.19960865E+01 8.98721146E-03-3.36363101E-06 5.54000254E-10-3.35654907E-14    2
-1.11106791E+05-3.53416069E+01 3.98924014E+00 1.72571738E-02 2.36853869E-05    3
-4.89142700E-08 2.21225708E-11-1.08315425E+05 9.12364634E+00-1.06235966E+05    4
CF3CHF2 HFC-134a  T 5/03C  2.H  2.F  4.   0.G   200.000 6000.000 1000.000      1
 1.25551115E+01 8.40186071E-03-3.12077291E-06 5.12284572E-10-3.10110291E-14    2
-1.14846319E+05-3.80374329E+01 2.29239681E+00 3.03108483E-02-5.33713985E-06    3
-2.19456612E-08 1.29970288E-11-1.11790431E+05 1.62830568E+01-1.09844116E+05    4
CF3CHF2           A 4/05C  2.H  1.F  5.   0.G   200.000 6000.000 1000.000      1
 1.45281312E+01 6.80984691E-03-2.67132939E-06 4.54433791E-10-2.81433657E-14    2
-1.40296859E+05-4.67174252E+01 2.56680624E+00 3.63877723E-02-1.93606756E-05    3
-9.02362714E-09 8.52266342E-12-1.36902027E+05 1.56968804E+01-1.34704270E+05    4
CF3CF3  FC-116    T 6/11C  2.F  6.   0.   0.G   200.000 6000.000 1000.000      1
 1.70284831E+01 4.64174937E-03-1.92155485E-06 3.37538839E-10-2.13452416E-14    2
-1.68769576E+05-5.98112608E+01 1.56503771E+00 5.10909623E-02-5.07167534E-05    3
 1.88993955E-08-7.73770882E-13-1.64755649E+05 1.89556430E+01-1.62429295E+05    4
CF3CF2 PentaFluo  T03/10C  2.F  5.   0.   0.G   200.000 6000.000 1000.000      1
 1.45575510E+01 4.16794014E-03-1.72789494E-06 3.02375137E-10-1.90423730E-14    2
-1.13836077E+05-4.50857249E+01 2.35961717E+00 4.06759536E-02-3.97029086E-05    3
 1.42583579E-08-3.10091084E-13-1.10664598E+05 1.70748780E+01-1.08475901E+05    4
CH3CHF                  C   2F   1H   4O   0G   300.000  5000.000 1382.000    11
 7.41304555E+00 9.36059784E-03-3.21797928E-06 5.01279785E-10-2.91502488E-14    2
-1.27107420E+04-1.38263191E+01 1.98406054E+00 1.98477603E-02-1.03104593E-05    3
 2.39648525E-09-1.71851660E-13-1.05669485E+04 1.61746825E+01                   4
CH2FCH2                 C   2F   1H   4O   0G   300.000  5000.000 1389.000    11
 7.57568039E+00 9.12554712E-03-3.11597825E-06 4.83220098E-10-2.80134456E-14    2
-8.93571729E+03-1.40151293E+01 1.17524798E+00 2.35689184E-02-1.56802082E-05    3
 5.53838485E-09-8.25337474E-13-6.63485780E+03 2.05852556E+01                   4
CHF2CH2                 C   2F   2H   3O   0G   300.000  5000.000 1397.000    11
 9.44081742E+00 7.60936882E-03-2.60846383E-06 4.05651030E-10-2.35648078E-14    2
-3.74293394E+04-2.21389891E+01 1.52350456E+00 2.77629122E-02-2.26358738E-05    3
 9.58408946E-09-1.64494549E-12-3.48481055E+04 1.97896909E+01                   4
CH2FCHF                 C   2F   2H   3O   0G   300.000  5000.000 1393.000    11
 9.61921007E+00 7.35126304E-03-2.83573502E-06 4.98494048E-10-3.15977191E-14    2
-3.27273231E+04-2.34336681E+01 1.90631914E+00 2.76442526E-02-2.36094636E-05    3
 1.02505556E-08-1.78578229E-12-3.02943575E+04 1.71531746E+01                   4
CH2FCHF2                C   2F   3H   3O   0G   300.000  5000.000 1398.000    11
 1.18219854E+01 8.36687191E-03-2.92191083E-06 4.60077335E-10-2.69586002E-14    2
-8.51602123E+04-3.59988743E+01-2.99406899E-01 4.12159127E-02-3.77413284E-05    3
 1.73877555E-08-3.16890318E-12-8.14118775E+04 2.74799624E+01                   4
CHF2CHF                 C   2F   3H   2O   0G   300.000  5000.000 1397.000    11
 1.13075149E+01 6.14220632E-03-2.12977267E-06 3.33882959E-10-1.95085196E-14    2
-5.89999732E+04-3.09564007E+01 2.26840574E+00 2.98974031E-02-2.63495542E-05    3
 1.16288340E-08-2.03432401E-12-5.61527243E+04 1.66069872E+01                   4
CF3CH2            T05/10C  2.H  2.F  3.   0.G   200.000 6000.000 1000.000      1
 1.04196726E+01 7.36770349E-03-2.69156205E-06 4.39589510E-10-2.65341109E-14    2
-6.62311443E+04-2.69446012E+01 1.33889893E+00 3.59382186E-02-3.61256389E-05    3
 1.69890772E-08-2.63168642E-12-6.39072774E+04 1.90644764E+01-6.21975799E+04    4
!
!
C2HF              T 7/11C  2.H  1.F  1.   0.G   200.000 6000.000 1000.000      1
 6.20949775E+00 3.69584855E-03-1.29973578E-06 2.06830940E-10-1.22578311E-14    2
 1.04017383E+04-8.93525071E+00 1.30649331E+00 2.77924488E-02-4.86268691E-05    3
 4.25956865E-08-1.42675759E-11 1.12860035E+04 1.39346815E+01 1.25586475E+04    4
C2F2              T 7/11C  2.F  2.   0.   0.G   200.000 6000.000 1000.000      1
 7.53993696E+00 2.75655100E-03-1.01925304E-06 1.67696082E-10-1.01706808E-14    2
-2.18678549E+03-1.32743125E+01 4.21917369E+00 1.74654857E-02-2.90187341E-05    3
 2.55812733E-08-8.81243821E-12-1.48026999E+03 2.68488791E+00 3.43976975E+02    4
CH2CHF            RUS 91C  2.H  3.F  1.   0.G   200.000 6000.000 1000.000      1
 5.92787061E+00 8.89384427E-03-3.17971566E-06 5.11681548E-10-3.05632459E-14    2
-1.94885049E+04-7.04448245E+00 2.61149895E+00 6.68683582E-03 2.76818258E-05    3
-4.33824699E-08 1.85254269E-11-1.80934696E+04 1.26328255E+01-1.68500609E+04    4
CHFCHF FC-1132A   tpis91C  2.H  2.F  2.   0.G   200.000 6000.000 1000.000      1
 8.95189658E+00 7.14641061E-03-2.79505418E-06 4.77439020E-10-2.97191427E-14    2
-4.42668961E+04-2.29204220E+01 1.28301801E+00 2.31903824E-02-9.70095198E-06    3
-4.40973912E-09 3.38826355E-12-4.17798395E+04 1.82378552E+01-4.04593897E+04    4
CF2CO                   C   2F   2O   1    0G   300.000  5000.000 1384.000    01
 9.74654378E+00 2.92326231E-03-1.04615103E-06 1.67421559E-10-9.92137315E-15    2
-3.85429043E+04-2.28469179E+01 5.19529367E+00 1.38878981E-02-1.11706533E-05    3
 4.43164856E-09-7.00907716E-13-3.70080438E+04 1.45818262E+00                   4
CH2CF                   C   2F   1H   2    0G   300.000  5000.000 1393.000    01
 7.06677183E+00 5.08157420E-03-1.76365528E-06 2.76531032E-10-1.61552652E-14    2
 1.01443277E+04-1.22234850E+01 1.61556251E+00 1.88788041E-02-1.54725222E-05    3
 6.59355272E-09-1.14281484E-12 1.19388046E+04 1.66889608E+01                   4
CHFCO                   C   2F   1H   1O   1G   300.000  5000.000 1395.000    01
 8.07845027E+00 4.25396244E-03-1.48566881E-06 2.33959730E-10-1.37109172E-14    2
-2.09568587E+04-1.61032754E+01 2.63417283E+00 1.78524652E-02-1.46247510E-05    3
 6.05435021E-09-1.00585208E-12-1.91662288E+04 1.28038424E+01                   4
CH2FCF2                 C   2F   3H   2O   0G   300.000  5000.000 1396.000    11
 1.10141043E+01 6.46373503E-03-2.25628286E-06 3.55224016E-10-2.08146800E-14    2
-5.82558614E+04-2.93964982E+01 2.19951234E+00 2.87125780E-02-2.39441261E-05    3
 1.00228500E-08-1.67449752E-12-5.53881574E+04 1.73096606E+01                   4
CH2FCF3                 C   2F   4H   2O   0G   300.000  5000.000 1403.000    11
 1.40644532E+01 6.47157238E-03-2.27198314E-06 3.59172607E-10-2.11097728E-14    2
-1.13579508E+05-4.68708889E+01 6.24146685E-01 4.35764591E-02-4.18407935E-05    3
 1.95111655E-08-3.53676178E-12-1.09545565E+05 2.31830858E+01                   4
CF3CHF                  C   2F   4H   1O   0G   300.000  5000.000 1403.000    11
 1.32742324E+01 4.58821203E-03-1.62008619E-06 2.57119246E-10-1.51534607E-14    2
-8.70868822E+04-3.99644856E+01 2.90197702E+00 3.30383707E-02-3.16974325E-05    3
 1.46754939E-08-2.63675104E-12-8.39636237E+04 1.41498459E+01                   4
CHF2CF2                 C   2F   4H   1O   0G   300.000  5000.000 1394.000    11
 1.30575085E+01 4.77763451E-03-1.68858381E-06 2.68290609E-10-1.58279306E-14    2
-8.51705458E+04-3.86259615E+01 3.01574340E+00 3.11152733E-02-2.82903015E-05    3
 1.24907544E-08-2.15784822E-12-8.20256471E+04 1.41935773E+01                   4
CHF2CF3                 C   2F   5H   1O   0G   300.000  5000.000 1404.000    11
 1.59600042E+01 4.96118019E-03-1.77467598E-06 2.84146017E-10-1.68504802E-14    2
-1.39253925E+05-5.52662289E+01 1.55038571E+00 4.50381622E-02-4.46102065E-05    3
 2.09802346E-08-3.79961088E-12-1.34983272E+05 1.96943140E+01                   4
CH3CF2                  C   2F   2H   3O   0G   300.000  5000.000 1387.000    11
 9.22969795E+00 7.96228448E-03-2.76821591E-06 4.34515007E-10-2.54034129E-14    2
-4.04519629E+04-2.19442330E+01 2.28045195E+00 2.39872334E-02-1.70880393E-05    3
 6.37214123E-09-9.90717582E-13-3.79937396E+04 1.54923390E+01                   4
CH2CF2                  C   2F   2H   2O   0G   300.000  5000.000 1402.000    01
 8.99312832E+00 5.92161171E-03-2.03878292E-06 3.18051792E-10-1.85184145E-14    2
-4.42911731E+04-2.29415813E+01 6.26033045E-01 2.84790156E-02-2.56586869E-05    3
 1.16094416E-08-2.07557836E-12-4.17107343E+04 2.08864441E+01                   4
CHFCF2                  C   2F   3H   1O   0G   300.000  5000.000 1389.000    01
 1.06736807E+01 4.78609223E-03-1.71285936E-06 2.74122957E-10-1.62446044E-14    2
-6.34233210E+04-2.90337833E+01 2.09044690E+00 2.74004151E-02-2.50225168E-05    3
 1.13397301E-08-2.03384962E-12-6.07054222E+04 1.61449062E+01                   4
CF2CF2                  C   2F   4H   0O   0G   300.000  5000.000 1405.000    01
 1.25106478E+01 3.18296380E-03-1.15040106E-06 1.85345898E-10-1.10358416E-14    2
-8.39911984E+04-3.80983213E+01 3.54800331E+00 2.75096647E-02-2.64911489E-05    3
 1.21269897E-08-2.14440366E-12-8.12793257E+04 8.73193055E+00                   4
CHFCH                   C   2F   1H   2O   0G   300.000  5000.000 1391.000    01
 7.32588018E+00 4.92821456E-03-1.72586080E-06 2.72232238E-10-1.59705797E-14    2
 1.16958151E+04-1.37114898E+01 1.47010380E+00 1.99682683E-02-1.69561866E-05    3
 7.43793260E-09-1.32000043E-12 1.36060681E+04 1.72769000E+01                   4
CF2CH                   C   2F   2H   1O   0G   300.000  5000.000 1405.000    01
 9.23254541E+00 3.30776653E-03-1.16782490E-06 1.85317984E-10-1.09205432E-14    2
-1.18049292E+04-2.18551936E+01 1.83935422E+00 2.34932501E-02-2.23823134E-05    3
 1.02886162E-08-1.83577766E-12-9.57235150E+03 1.67447314E+01                   4
CHFCF                   C   2F   2H   1O   0G   300.000  5000.000 1398.000    01
 8.73771711E+00 3.66989564E-03-1.27966564E-06 2.01395909E-10-1.18002989E-14    2
-8.57792087E+03-1.86844564E+01 2.53680912E+00 2.00786750E-02-1.80724957E-05    3
 8.03839641E-09-1.40754640E-12-6.64273508E+03 1.38932458E+01                   4
CF2CF                   C   2F   3H   0O   0G   300.000  5000.000 1390.000    01
 9.67967602E+00 3.01429235E-03-1.08576281E-06 1.74510936E-10-1.03724560E-14    2
-2.97296012E+04-2.13471820E+01 3.60729691E+00 1.86933298E-02-1.67577215E-05    3
 7.34320200E-09-1.26780221E-12-2.77913597E+04 1.07010597E+01                   4
FCCO                    C   2F   1H   0O   1G   300.000  5000.000 1469.000    01
 7.19907202E+00 5.93573239E-03-2.58348870E-06 4.68765917E-10-3.02528373E-14    2
 4.96652354E+03-1.14963417E+01-6.42706093E+00 5.14236048E-02-5.94899620E-05    3
 3.13408077E-08-6.09857611E-12 8.39608640E+03 5.68921224E+01                   4

F2  REF ELEMENT   RUS 89F   2H   0N   0O   0G   200.000  6000.000 1000.        1 !\burcat,2013  
+3.86166219E+00+7.88367679E-04-1.81982940E-07-9.17436560E-12+2.65193472E-15    2
-1.23238655E+03+2.04119869E+00+3.20832415E+00+1.25919179E-03+3.89747979E-06    3
-7.22184984E-09+3.31837862E-12-1.03425794E+03+5.61903603E+00+0.00000000E+00    4
HOF               T 5/11H  1.O  1.F  1.   0.G   200.000  6000.000 1000.        1 !\burcat,2013
 4.12528386E+00 2.31519777E-03-7.76666333E-07 1.19549024E-10-6.91728055E-15    2
-1.19136862E+04 2.89862207E+00 3.92035391E+00-1.39927977E-03 1.39115337E-05    3
-1.79018174E-08 7.24565658E-12-1.16927573E+04 4.87858424E+00-1.04951464E+04    4
F2O               71STU/F   2O   1    0    0G   300.00   3000.00  1245.00      1
 0.60502237E+01 0.11801203E-02-0.62998049E-06 0.16265308E-09-0.16630594E-13    2
 0.86796609E+03-0.55559173E+01 0.23117985E+01 0.14403418E-01-0.18975198E-04    3
 0.11788725E-07-0.28156285E-11 0.17661785E+04 0.13044809E+02                   4
FO                ATcT/AF  1.O  1.   0.   0.G   200.000  6000.000 1000.        1 !\burcat,2013
 4.10435161E+00 3.22444815E-04-6.01630664E-08-1.10998596E-11 1.61567239E-15    2
 1.20593514E+04 2.35480534E+00 4.34438108E+00-5.37168023E-03 1.77166504E-05    3
-2.00073120E-08 7.67510992E-12 1.22051341E+04 2.24948929E+00 1.33822679E+04    4
END
