# Supplementary material for: Bis(2,2,2-trifluoroethyl) Carbonate As a Fire Suppressant Candidate for Lithium-Ion Batteries
Source: Energy Fuels. 2025 Jan 22;39(10):4893–908. doi: 10.1021/acs.energyfuels.4c05359 (PMC11912212; doi:10.1021/acs.energyfuels.4c05359)
Supplement: Supplementary file 5 — ef4c05359_si_005.txt [file ef4c05359_si_005.txt]

!!! LIB electrolyte surrogate model !!!
!K. Kanayama, C.M. Gr  goire, S.P. Cooper, E.L. Petersen, O. Mathieu, K. Maruta, H. Nakamura, Shock Tube Experiments and Chemical Kinetic Modeling of Oxidation of Ethylene Carbonate: A Lithium-Ion Battery Electrolyte Surrogate Model, submitted to Combust. Flame (2023).
!
!
TRANSPORT
CF3CH2OCOOCH2CF3          2  546.700  7.030    0.190    0.000    1.000 
CF3CH2OCOOCHCF3           2  550.800  7.150    2.640    0.000    1.000 
CF3CH2OCOOCHCF2           2  557.100  6.710    1.830    0.000    1.000 
CF2CHOCOOCHCF3            2  560.600  6.820    1.870    0.000    1.000 
CF2CHOCOOCHCF2            2  566.300  6.360    0.780    0.000    1.000 
CF3CH2OCOOCH2             2  518.500  6.380    1.630    0.000    1.000 
CF3CHOCOOCH3              2  509.800  6.360    3.390    0.000    1.000 
CF3CH2OCOO                2  490.900  6.100    2.420    7.490    1.000 
CF3CHOCOOH                2  503.400  6.350    2.620    7.560    1.000 
CF2CHOCOOCH2              2  529.000  6.040    1.250    9.550    1.000 
CF3CH2OCHO                2  440.500  5.700    0.850    6.880    1.000 
CF3CH2OCO                 2  440.500  5.700    2.970    0.000    1.000 
CF3CHOCHO                 2  448.900  5.840    1.680    0.000    1.000 
CF2CHOCHO                 2  458.600  5.390    1.030    6.960    1.000 
CF2CHOCO                  2  458.600  5.390    0.920    6.830    1.000 
CF3CH2OH                  2  443.600  5.340    1.810    0.000    1.000 
CF3CH2O                   2  416.000  5.770    2.020    0.000    1.000 
CF2CHOH                   2  464.900  5.030    0.520    0.000    1.000 
CF2CHO                    2  408.200  4.870    2.420    4.630    1.000 
CF3CHO                    2  394.300  5.299    1.790    0.000    1.000 
CF3CO                     2  394.300  5.299    0.560    0.000    1.000 
CHF2CHO                   2  394.300  5.299    1.790    0.000    1.000 
CHF2CO                    2  394.300  5.299    1.790    0.000    1.000 
AR 0 127.697 3.462 0.0 1.609 2.0
N2 1 97.839 3.61 0.0 1.756 4.0
HE 0 11.442 2.715 0.0 0.204 2.0
H2 1 304.69 2.19 0.0 0.775 280.0
H 0 541.672 1.53 0.0 0.666 0.0
O2 1 676.424 3.069 0.0 1.487 3.8
O 0 235.686 2.485 0.0 0.744 0.0
H2O 2 637.056 2.943 1.851 1.407 4.0
OH 1 514.598 2.582 1.635 1.077 0.0
OHV 1 80.0 2.75 0.0 0.0 0.0
H2O2 2 1361.148 3.179 1.702 2.239 3.8
HO2 2 963.003 3.129 2.146 1.959 3.8
HOCO 2 498.0 3.59 0.0 0.0 2.0
CO 1 98.1 3.65 0.0 1.95 1.8
CO2 1 244.0 3.763 0.0 2.65 2.1
CH3O2H 2 481.8 3.626 0.0 0.0 1.0
CH3O2 2 481.8 3.626 0.0 0.0 1.0
CH2O2H 2 238.4 3.496 0.0 0.0 1.5
CH4 2 141.4 3.746 0.0 2.6 13.0
CH3 1 144.0 3.8 0.0 0.0 0.0
CH2 1 144.0 3.8 0.0 0.0 0.0
CH2(S) 1 144.0 3.8 0.0 0.0 0.0
C 0 71.4 3.298 0.0 0.0 0.0
CH 1 80.0 2.75 0.0 0.0 0.0
CHV 1 80.0 2.75 0.0 0.0 0.0
CH3OH 2 481.8 3.626 0.0 0.0 1.0
CH3O 2 417.0 3.69 1.7 0.0 2.0
CH2OH 2 417.0 3.69 1.7 0.0 2.0
HO2CHO 2 436.0 3.97 0.0 0.0 2.0
HOCH2O2H 2 481.8 3.626 1.7 0.0 1.0
HOCH2O2 2 481.8 3.626 1.7 0.0 1.0
OCH2O2H 2 481.8 3.626 1.7 0.0 1.0
HOCH2O 2 470.6 4.41 0.0 0.0 1.5
O2CHO 2 436.0 3.97 0.0 0.0 2.0
HOCHO 2 436.0 3.97 0.0 0.0 2.0
OCHO 2 498.0 3.59 0.0 0.0 2.0
CH2O 2 498.0 3.59 0.0 0.0 2.0
HCO 2 498.0 3.59 0.0 0.0 0.0
HCOH 2 498.0 3.59 0.0 0.0 1.0
C2H5O2H 2 470.6 4.41 0.0 0.0 1.5
C2H5O2 2 470.6 4.41 0.0 0.0 1.5
C2H6 2 247.5 4.35 0.0 0.0 1.5
C2H5 2 247.5 4.35 0.0 0.0 1.5
CHOCHO 1 440.2 4.01 0.0 0.0 2.0
C2H3OOH 2 436.0 3.97 0.0 0.0 2.0
C2H3OO 2 436.0 3.97 0.0 0.0 2.0
CHCHO 2 436.0 3.97 0.0 0.0 2.0
C2H4 2 238.4 3.496 0.0 0.0 1.5
C2H3 2 265.3 3.721 0.0 0.0 1.0
C2O 1 232.4 3.828 0.0 0.0 1.0
C2H2 1 265.3 3.721 0.0 0.0 2.5
C2H 1 265.3 3.721 0.0 0.0 2.5
H2CC 2 209.0 4.1 0.0 0.0 2.5
C2 1 97.53 3.621 0.0 1.76 4.0
O2C2H4OH 2 523.2 5.664 1.7 0.0 1.0
C2H4O2H 2 470.6 4.41 0.0 0.0 1.5
C2H4O1-2 2 436.0 3.97 0.0 0.0 2.0
C2H3O1-2 2 436.0 3.97 0.0 0.0 2.0
C2H5OH 2 470.6 4.41 0.0 0.0 1.5
C2H5O 2 470.6 4.41 0.0 0.0 1.5
PC2H4OH 2 470.6 4.41 0.0 0.0 1.5
SC2H4OH 2 470.6 4.41 0.0 0.0 1.5
O2CH2CHO 2 275.049 5.428 0.0 0.0 1.0
HO2CH2CO 2 279.007 5.505 1.3 0.0 1.0
CH2CO2 2 899.0 5.64 0.0 0.0 0.0
CH3CHO 2 436.0 3.97 0.0 0.0 2.0
CH3CO 2 436.0 3.97 0.0 0.0 2.0
CH2CHO 2 436.0 3.97 0.0 0.0 2.0
C2H3OH 2 470.6 4.41 0.0 0.0 1.5
C2H2OH 2 224.7 4.162 0.0 0.0 1.0
SC2H2OH 2 436.0 3.97 0.0 0.0 2.0
CH2CO 2 436.0 3.97 0.0 0.0 2.0
HCCO 2 150.0 2.5 0.0 0.0 1.0
HCCOH 2 436.0 3.97 0.0 0.0 2.0
CH2COOH 2 784.947 4.04 1.3 0.0 1.0
CH3COH 2 470.6 4.41 0.0 0.0 1.5
CH3CO3H 2 436.0 3.97 0.0 0.0 2.0
CH3CO3 2 436.0 3.97 0.0 0.0 2.0
CH3CO2 2 436.0 3.97 0.0 0.0 2.0
CH3OCH2O2H 2 395.0 4.037 1.3 0.0 1.0
CH3OCH2O2 2 395.0 4.037 1.3 0.0 1.0
CH2OCH2O2H 2 395.0 4.037 1.3 0.0 1.0
O2CH2OCH2O2H 2 395.0 4.037 1.3 0.0 1.0
HO2CH2OCHO 2 395.0 4.037 1.3 0.0 1.0
OCH2OCHO 2 395.0 4.037 1.3 0.0 1.0
HOCH2OCO 2 395.0 4.037 1.3 0.0 1.0
CH3OCH2OH 2 405.54 5.69 0.0 0.0 1.0
CH3OCH2O 2 395.0 4.037 1.3 0.0 1.0
CH3OCH3 2 395.0 4.037 1.3 0.0 1.0
CH3OCH2 2 395.0 4.037 1.3 0.0 1.0
CH3OCHO 2 395.0 4.037 1.3 0.0 1.0
CH3OCO 2 395.0 4.037 1.3 0.0 1.0
CH2OCHO 2 395.0 4.037 1.3 0.0 1.0
HO2CH2CHO 2 275.049 5.428 0.0 0.0 1.0
HOCH2CHO 2 395.0 4.037 1.3 0.0 1.0
HOCH2CO 2 436.0 3.97 0.0 0.0 2.0
HOCHCHO 2 436.0 3.97 0.0 0.0 2.0
OCH2CHO 2 496.0 5.2 0.0 0.0 1.0
CH3COOH 2 470.6 4.41 0.0 0.0 1.5
O2CCHOOJ 2 470.6 4.41 0.0 0.0 1.5
!NMM[dat][dat]
CH3COCH3 2 435.5 4.86 0.0 0.0 1.0
!NMM[dat][dat]
CH3COCH2 2 435.5 4.86 0.0 0.0 1.0
!FLAMEMASTER[dat][dat]
CH3COCH2O2 2 502.115 5.429 0.0 0.0 0.0
!   WJP[dat][dat]
C3KET21 2 464.2 5.009 2.6 0.0 1.0
!WJP:TCPCACROLEIN,POLING,4THED.[dat][dat]
C2H3CHO 2 428.8 4.958 2.9 0.0 1.0
!NMM[dat][dat]
C2H3CO 2 443.2 4.12 0.0 0.0 1.0
!WJP,TCPC,PROPIONALDEHYDE[dat][dat]
C2H5CHO 2 435.2 4.662 2.7 0.0 1.0
!NMM[dat][dat]
C2H5CO 2 424.6 4.82 0.0 0.0 1.0
!NMM[dat][dat]
C3H8 2 303.4 4.81 0.0 0.0 1.0
!NMM[dat][dat]
IC3H7 2 303.4 4.81 0.0 0.0 1.0
!NMM[dat][dat]
NC3H7 2 303.4 4.81 0.0 0.0 1.0
!NMM[dat][dat]
C3H6 2 307.8 4.14 0.0 0.0 1.0
C3H5-A 2 316.0 4.22 0.0 0.0 1.0
C3H5-S 2 316.0 4.22 0.0 0.0 1.0
C3H5-T 2 316.0 4.22 0.0 0.0 1.0
!NMM[dat][dat]
C3H4-P 1 324.8 4.29 0.0 0.0 1.0
!NMM[dat][dat]
C3H4-A 1 324.8 4.29 0.0 0.0 1.0
!NMM[dat][dat]
C3H3 1 324.8 4.29 0.0 0.0 1.0
!NMM[dat][dat]
C3H5O 2 411.0 4.82 0.0 0.0 1.0
!   WJP[dat][dat]
C3H6OOH1-2 2 435.2 4.662 2.7 0.0 1.0
!   WJP[dat][dat]
C3H6OOH1-3 2 435.2 4.662 2.7 0.0 1.0
!   WJP[dat][dat]
C3H6OOH2-1 2 435.2 4.662 2.7 0.0 1.0
!   WJP[dat][dat]
C3H6OOH1-2O2 2 435.2 4.662 2.7 0.0 1.0
!   WJP[dat][dat]
C3H6OOH1-3O2 2 435.2 4.662 2.7 0.0 1.0
!   WJP[dat][dat]
C3H6OOH2-1O2 2 435.2 4.662 2.7 0.0 1.0
C3H6OOH2-2 2 436.4 5.352 0.0 0.0 1.0
!   WJP[dat][dat]
NC3H7O2H 2 481.5 4.997 1.7 0.0 1.0
!   WJP[dat][dat]
IC3H7O2H 2 459.5 5.036 1.7 0.0 1.0
!   WJP[dat][dat]
NC3H7O2 2 481.5 4.997 1.7 0.0 1.0
!   WJP[dat][dat]
IC3H7O2 2 459.5 5.036 1.7 0.0 1.0
!WJP[dat][dat]
NC3H7O 2 481.5 4.997 1.7 0.0 1.0
!WJP[dat][dat]
IC3H7O 2 459.5 5.036 1.7 0.0 1.0
!WJP[dat][dat]
C3H6O1-2 2 403.6 4.968 2.0 0.0 1.0
!   WJP[dat][dat]
C3H6O1-3 2 403.6 4.968 2.0 0.0 1.0
!   WJP[dat][dat]
C3KET12 2 464.2 5.009 2.6 0.0 1.0
!   WJP[dat][dat]
C3KET13 2 464.2 5.009 2.6 0.0 1.0
C3H51-2,3OOH 2 549.655 5.716 0.0 0.0 0.0
C3H52-1,3OOH 2 549.655 5.716 0.0 0.0 0.0
! NMM[dat][dat]
C3H6OH 2 487.9 4.82 0.0 0.0 1.0
! NMM[dat][dat]
HOC3H6O2 2 487.9 4.82 0.0 0.0 1.0
!NMM[dat][dat]
CH3CHCO 2 443.2 4.12 0.0 0.0 1.0
!   WJP NC3H7OH[dat][dat]
AC3H5OOH 2 481.5 4.997 1.7 0.0 1.0
CC3H4 1 252.0 4.76 0.0 0.0 1.0
!WJP[dat][dat]
C4H10 2 350.9 5.206 0.0 0.0 1.0
!NMM[dat][dat]
C4H8-1 2 355.0 4.65 0.0 0.0 1.0
!NMM[dat][dat]
C4H8-2 2 355.0 4.65 0.0 0.0 1.0
!NMM[dat][dat]
PC4H9 2 352.0 5.24 0.0 0.0 1.0
!NMM[dat][dat]
SC4H9 2 352.0 5.24 0.0 0.0 1.0
!H2C4O[dat][dat]
C4H71-1 2 357.1 4.72 0.0 0.0 1.0
!H2C4O[dat][dat]
C4H71-2 2 357.1 4.72 0.0 0.0 1.0
!H2C4O[dat][dat]
C4H71-3 2 357.1 4.72 0.0 0.0 1.0
!H2C4O[dat][dat]
C4H71-4 2 357.1 4.72 0.0 0.0 1.0
!NMM[dat][dat]
C4H6 2 357.0 4.72 0.0 0.0 1.0
! WJP[dat][dat]
PC4H9O2H 2 496.0 5.2 0.0 0.0 1.0
! WJP[dat][dat]
SC4H9O2H 2 496.0 5.2 0.0 0.0 1.0
! WJP[dat][dat]
PC4H9O2 2 496.0 5.2 0.0 0.0 1.0
! WJP[dat][dat]
SC4H9O2 2 496.0 5.2 0.0 0.0 1.0
!NMM[dat][dat]
PC4H9O 2 496.0 5.2 0.0 0.0 1.0
!NMM[dat][dat]
SC4H9O 2 496.0 5.2 0.0 0.0 1.0
!NMM[dat][dat]
C4H7O 2 496.0 5.2 0.0 0.0 1.0
!WJP[dat][dat]
C4H8O1-2 2 496.0 5.2 0.0 0.0 1.0
! WJP[dat][dat]
C4H8O1-3 2 496.0 5.2 0.0 0.0 1.0
! WJP[dat][dat]
C4H8O1-4 2 496.0 5.2 0.0 0.0 1.0
!WJP[dat][dat]
C4H8O2-3 2 496.0 5.2 0.0 0.0 1.0
! NMM[dat][dat]
PC4H8OH 2 496.0 5.2 0.0 0.0 1.0
! NMM[dat][dat]
SC4H8OH 2 496.0 5.2 0.0 0.0 1.0
!   WJP BASED ON NC4H9OH (N-BUTANOL)[dat][dat]
C4H8OH-1O2 2 502.2 5.356 1.8 0.0 1.0
!   WJP BASED ON NC4H9OH (N-BUTANOL)[dat][dat]
C4H8OH-2O2 2 502.2 5.356 1.8 0.0 1.0
! WJP[dat][dat]
C4H8OOH1-2 2 496.0 5.2 0.0 0.0 1.0
! WJP[dat][dat]
C4H8OOH1-3 2 496.0 5.2 0.0 0.0 1.0
! WJP[dat][dat]
C4H8OOH1-4 2 496.0 5.2 0.0 0.0 1.0
! WJP[dat][dat]
C4H8OOH2-1 2 496.0 5.2 0.0 0.0 1.0
! WJP[dat][dat]
C4H8OOH2-3 2 496.0 5.2 0.0 0.0 1.0
! WJP[dat][dat]
C4H8OOH2-4 2 496.0 5.2 0.0 0.0 1.0
! WJP[dat][dat]
C4H8OOH1-2O2 2 496.0 5.2 0.0 0.0 1.0
! WJP[dat][dat]
C4H8OOH1-3O2 2 496.0 5.2 0.0 0.0 1.0
! WJP[dat][dat]
C4H8OOH1-4O2 2 496.0 5.2 0.0 0.0 1.0
! WJP[dat][dat]
C4H8OOH2-1O2 2 496.0 5.2 0.0 0.0 1.0
! WJP[dat][dat]
C4H8OOH2-3O2 2 496.0 5.2 0.0 0.0 1.0
! WJP[dat][dat]
C4H8OOH2-4O2 2 496.0 5.2 0.0 0.0 1.0
!  WJP[dat][dat]
NC4KET12 2 476.0 5.778 2.6 0.0 1.0
!  WJP[dat][dat]
NC4KET13 2 476.0 5.778 2.6 0.0 1.0
!  WJP[dat][dat]
NC4KET14 2 476.0 5.778 2.6 0.0 1.0
!  WJP[dat][dat]
NC4KET21 2 476.0 5.778 2.6 0.0 1.0
!  WJP[dat][dat]
NC4KET23 2 476.0 5.778 2.6 0.0 1.0
!  WJP[dat][dat]
NC4KET24 2 476.0 5.778 2.6 0.0 1.0
!   TCPC[dat][dat]
C2H5COCH3 2 454.0 5.413 3.3 0.0 1.0
!   WJP[dat][dat]
C2H5COCH2 2 454.0 5.413 3.3 0.0 1.0
!FLAMEMASTER[dat][dat]
CH2CH2COCH3 2 440.584 5.04 0.0 0.0 0.0
!FLAMEMASTER[dat][dat]
CH3CHCOCH3 2 440.584 5.04 0.0 0.0 0.0
!   WJP[dat][dat]
C2H3COCH3 2 454.0 5.413 3.3 0.0 1.0
!FLAMEMASTER[dat][dat]
CH3CHOOCOCH3 2 546.562 5.698 0.0 0.0 0.0
!FLAMEMASTER[dat][dat]
CH2CHOOHCOCH3 2 546.562 5.698 0.0 0.0 0.0
!   TCPC[dat][dat]
NC3H7CHO 2 464.2 5.009 2.6 0.0 1.0
!   WJP[dat][dat]
NC3H7CO 2 464.2 5.009 2.6 0.0 1.0
!   WJP[dat][dat]
C3H6CHO-1 2 464.2 5.009 2.6 0.0 1.0
!   WJP[dat][dat]
C3H6CHO-2 2 464.2 5.009 2.6 0.0 1.0
!   WJP[dat][dat]
C3H6CHO-3 2 464.2 5.009 2.6 0.0 1.0
!FLAMEMASTER[dat][dat]
C2H5CHCO 2 436.95 5.016 0.0 0.0 0.0
!TCPC[dat][dat]
SC3H5CHO 2 464.2 5.009 2.6 0.0 1.0
!TCPC[dat][dat]
SC3H5CO 2 464.2 5.009 2.6 0.0 1.0
!C2H5CHO            2   424.600     4.820     0.000     0.000     1.000 ! NMM[dat][dat]
! NMM[dat][dat]
CH2CH2CHO 2 424.6 4.82 0.0 0.0 1.0
!WJP[dat][dat]
IC4H10 2 335.7 5.208 0.1 0.0 1.0
!NMM[dat][dat]
IC4H9 2 352.0 5.24 0.0 0.0 1.0
!NMM[dat][dat]
TC4H9 2 352.0 5.24 0.0 0.0 1.0
!WJP,TCPCISOBUTENE[dat][dat]
IC4H8 2 344.5 5.089 0.5 0.0 1.0
!NMM[dat][dat]
IC4H7 2 355.0 4.65 0.0 0.0 1.0
!FLAMEMASTER[dat][dat]
TC4H9O2 2 502.252 5.43 0.0 0.0 0.0
!FLAMEMASTER[dat][dat]
IC4H9O2 2 502.252 5.43 0.0 0.0 0.0
!   WJP BASED ON NC4H9OH (N-BUTANOL)[dat][dat]
TC4H8O2H-I 2 502.2 5.356 1.8 0.0 1.0
!   WJP BASED ON NC4H9OH (N-BUTANOL)[dat][dat]
IC4H8O2H-I 2 502.2 5.356 1.8 0.0 1.0
!   WJP BASED ON NC4H9OH (N-BUTANOL)[dat][dat]
IC4H8O2H-T 2 502.2 5.356 1.8 0.0 1.0
!WJP,ISOBUTYRALDEHYDE(IC3H7CHO)[dat][dat]
IC4H8O 2 436.4 5.352 0.0 0.0 1.0
!FLAMEMASTER[dat][dat]
CC4H8O 2 444.197 5.063 0.0 0.0 0.0
!NMM[dat][dat]
IC4H9O 2 496.0 5.2 0.0 0.0 1.0
!NMM[dat][dat]
TC4H9O 2 496.0 5.2 0.0 0.0 1.0
!FLAMEMASTER[dat][dat]
IC4H9O2H 2 505.54 5.45 0.0 0.0 0.0
!FLAMEMASTER[dat][dat]
TC4H9O2H 2 505.54 5.45 0.0 0.0 0.0
!NMM[dat][dat]
IC4H7O 2 496.0 5.2 0.0 0.0 1.0
! NMM[dat][dat]
IC4H8OH 2 496.0 5.2 0.0 0.0 1.0
! *[dat][dat]
IO2C4H8OH 2 496.0 5.2 0.0 0.0 1.0
!WJP,TCPC,ISOBUTYRALDEHYDE[dat][dat]
IC3H7CHO 2 436.4 5.352 0.0 0.0 1.0
!WJP[dat][dat]
TC3H6CHO 2 436.4 5.352 0.0 0.0 1.0
!WJP[dat][dat]
IC3H7CO 2 436.4 5.352 0.0 0.0 1.0
!WJP[dat][dat]
IC3H6CHO 2 436.4 5.352 0.0 0.0 1.0
!FLAMEMASTER[dat][dat]
TC4H8OOH-IO2 2 600.078 6.009 0.0 0.0 0.0
!FLAMEMASTER[dat][dat]
IC4H8OOH-IO2 2 600.078 6.009 0.0 0.0 0.0
!FLAMEMASTER[dat][dat]
IC4H8OOH-TO2 2 600.078 6.009 0.0 0.0 0.0
!FLAMEMASTER[dat][dat]
IC4KETII 2 549.655 5.716 0.0 0.0 0.0
!FLAMEMASTER[dat][dat]
IC4KETIT 2 549.655 5.716 0.0 0.0 0.0
!WJP[dat][dat]
IC4H7OH 2 502.2 5.356 1.8 0.0 1.0
!WJP[dat][dat]
IC4H6OH 2 502.2 5.356 1.8 0.0 1.0
!WJP[dat][dat]
IC3H5CHO 2 436.4 5.352 0.0 0.0 1.0
!WJP[dat][dat]
IC3H5CO 2 436.4 5.352 0.0 0.0 1.0
!WJP[dat][dat]
TC3H6OCHO 2 436.4 5.352 0.0 0.0 1.0
!WJP[dat][dat]
IC3H6CO 2 436.4 5.352 0.0 0.0 1.0
!WJP,ISOBUTYRALDEHYDE(IC3H7CHO)[dat][dat]
IC4H7OOH 2 436.4 5.352 0.0 0.0 1.0
!   WJP[dat][dat]
TC3H6OHCHO 2 436.4 5.352 0.0 0.0 1.0
!WJP[dat][dat]
TC3H6OH 2 459.5 5.036 1.7 0.0 1.0
!WJP[dat][dat]
IC3H5OH 2 459.5 5.036 1.7 0.0 1.0
!   WJP[dat][dat]
TC3H6O2CHO 2 436.4 5.352 0.0 0.0 1.0
!   WJP[dat][dat]
TC3H6O2HCO 2 436.4 5.352 0.0 0.0 1.0
!   WJP[dat][dat]
IC3H5O2HCHO 2 436.4 5.352 0.0 0.0 1.0
!WJP[dat][dat]
CH2CCH2OH 2 481.5 4.997 1.7 0.0 1.0
!WJP,NC4H9CHO[dat][dat]
TC4H8CHO 2 476.0 5.778 2.6 0.0 1.0
!FLAMEMASTER[dat][dat]
O2C4H8CHO 2 588.531 5.942 0.0 0.0 0.0
!FLAMEMASTER[dat][dat]
O2HC4H8CO 2 588.531 5.942 0.0 0.0 0.0
!WJP[dat][dat]
C3H5OH 2 481.5 4.997 1.7 0.0 1.0
!WKM EST[dat][dat]
TIC4H7Q2-I 2 600.078 6.009 0.0 0.0 0.0
!WKM EST[dat][dat]
IIC4H7Q2-T 2 600.078 6.009 0.0 0.0 0.0
!WKM EST[dat][dat]
IIC4H7Q2-I 2 600.078 6.009 0.0 0.0 0.0
!WKM[dat][dat]
C4H4 2 357.0 5.18 0.0 0.0 1.0
!WKM[dat][dat]
C4H3-I 2 357.0 5.18 0.0 0.0 1.0
!WKM[dat][dat]
C4H3-N 2 357.0 5.18 0.0 0.0 1.0
C4H612 2 357.0 5.18 0.0 0.0 1.0
! NMM[dat][dat]
C4H2 1 357.0 4.72 0.0 0.0 1.0
!WKM[dat][dat]
C4H5-I 2 357.0 5.18 0.0 0.0 1.0
!WKM[dat][dat]
C4H5-N 2 357.0 5.18 0.0 0.0 1.0
CH3CHCHCO 1 357.0 5.18 0.0 0.0 1.0
CH2CHCHCHO 1 357.0 5.18 0.0 0.0 1.0
C4H6O25 1 357.0 5.18 0.0 0.0 1.0
C2H3CHOCH2 1 357.0 5.18 0.0 0.0 1.0
C4H5-2 2 357.0 5.18 0.0 0.0 1.0
C4H6-2 2 357.0 5.18 0.0 0.0 1.0
C4H6O23 1 357.0 5.18 0.0 0.0 1.0
CH3CHCHCHO 1 357.0 5.18 0.0 0.0 1.0
C4H4O 1 357.0 5.18 0.0 0.0 1.0
! JAM[dat][dat]
H2C4O 2 357.0 5.18 0.0 0.0 1.0
!WJPTCPCN-PENTANE[dat][dat]
NC5H12 2 391.7 5.591 0.0 0.0 1.0
!WJP[dat][dat]
C5H11-1 2 523.2 5.664 1.7 0.0 1.0
!WJP[dat][dat]
C5H11-2 2 523.2 5.664 1.7 0.0 1.0
!WJP[dat][dat]
C5H11-3 2 523.2 5.664 1.7 0.0 1.0
!WJP[dat][dat]
C5H10-1 2 386.2 5.489 0.4 0.0 1.0
!WJP[dat][dat]
C5H10-2 2 396.8 5.458 0.0 0.0 1.0
!NMM[dat][dat]
C5H81-3 2 408.0 5.2 0.0 0.0 1.0
!WJP[dat][dat]
C5H91-3 2 396.8 5.458 0.0 0.0 1.0
!WJP[dat][dat]
C5H91-4 2 396.8 5.458 0.0 0.0 1.0
!WJP[dat][dat]
C5H91-5 2 396.8 5.458 0.0 0.0 1.0
!WJP[dat][dat]
C5H92-4 2 396.8 5.458 0.0 0.0 1.0
!WJP[dat][dat]
C5H92-5 2 396.8 5.458 0.0 0.0 1.0
!WJP,1-PENTANOL(1C5H11OH)[dat][dat]
C5H9O1-3 2 523.2 5.664 1.7 0.0 1.0
!WJP,1-PENTANOL(1C5H11OH)[dat][dat]
C5H9O2-4 2 523.2 5.664 1.7 0.0 1.0
!   WJP[dat][dat]
C5H11O2H-1 2 523.2 5.664 1.7 0.0 1.0
!   WJP[dat][dat]
C5H11O2H-2 2 523.2 5.664 1.7 0.0 1.0
!   WJP[dat][dat]
C5H11O2H-3 2 523.2 5.664 1.7 0.0 1.0
!   WJP[dat][dat]
C5H11O2-1 2 523.2 5.664 1.7 0.0 1.0
!   WJP[dat][dat]
C5H11O2-2 2 523.2 5.664 1.7 0.0 1.0
!   WJP[dat][dat]
C5H11O2-3 2 523.2 5.664 1.7 0.0 1.0
!WJP[dat][dat]
C5H11O-1 2 523.2 5.664 1.7 0.0 1.0
!WJP[dat][dat]
C5H11O-2 2 523.2 5.664 1.7 0.0 1.0
!WJP[dat][dat]
C5H11O-3 2 523.2 5.664 1.7 0.0 1.0
!   WJP[dat][dat]
C5H10OOH1-2 2 523.2 5.664 1.7 0.0 1.0
!   WJP[dat][dat]
C5H10OOH1-3 2 523.2 5.664 1.7 0.0 1.0
!   WJP[dat][dat]
C5H10OOH1-4 2 523.2 5.664 1.7 0.0 1.0
!FLAMEMASTER[dat][dat]
C5H10OOH1-5 2 546.691 5.698 0.0 0.0 0.0
!   WJP[dat][dat]
C5H10OOH2-1 2 523.2 5.664 1.7 0.0 1.0
!   WJP[dat][dat]
C5H10OOH2-3 2 523.2 5.664 1.7 0.0 1.0
!   WJP[dat][dat]
C5H10OOH2-4 2 523.2 5.664 1.7 0.0 1.0
!   WJP[dat][dat]
C5H10OOH2-5 2 523.2 5.664 1.7 0.0 1.0
!   WJP[dat][dat]
C5H10OOH3-2 2 523.2 5.664 1.7 0.0 1.0
!   WJP[dat][dat]
C5H10OOH3-1 2 523.2 5.664 1.7 0.0 1.0
!   WJP[dat][dat]
C5H10O1-2 2 523.2 5.664 1.7 0.0 1.0
!   WJP[dat][dat]
C5H10O1-3 2 523.2 5.664 1.7 0.0 1.0
!   WJP[dat][dat]
C5H10O1-4 2 523.2 5.664 1.7 0.0 1.0
!   WJP[dat][dat]
C5H10O1-5 2 523.2 5.664 1.7 0.0 1.0
!   WJP[dat][dat]
C5H10O2-3 2 523.2 5.664 1.7 0.0 1.0
!   WJP[dat][dat]
C5H10O2-4 2 523.2 5.664 1.7 0.0 1.0
!   WJP[dat][dat]
C5H10OOH1-2O2 2 523.2 5.664 1.7 0.0 1.0
!   WJP[dat][dat]
C5H10OOH1-3O2 2 523.2 5.664 1.7 0.0 1.0
!   WJP[dat][dat]
C5H10OOH1-4O2 2 523.2 5.664 1.7 0.0 1.0
!   WJP[dat][dat]
C5H10OOH1-5O2 2 523.2 5.664 1.7 0.0 1.0
!   WJP[dat][dat]
C5H10OOH2-1O2 2 523.2 5.664 1.7 0.0 1.0
!   WJP[dat][dat]
C5H10OOH2-3O2 2 523.2 5.664 1.7 0.0 1.0
!   WJP[dat][dat]
C5H10OOH2-4O2 2 523.2 5.664 1.7 0.0 1.0
!   WJP[dat][dat]
C5H10OOH2-5O2 2 523.2 5.664 1.7 0.0 1.0
!   WJP[dat][dat]
C5H10OOH3-1O2 2 523.2 5.664 1.7 0.0 1.0
!   WJP[dat][dat]
C5H10OOH3-2O2 2 523.2 5.664 1.7 0.0 1.0
!  TCPC[dat][dat]
NC5KET12 2 494.8 6.174 1.8 0.0 1.0
!  TCPC[dat][dat]
NC5KET13 2 494.8 6.174 1.8 0.0 1.0
!  TCPC[dat][dat]
NC5KET14 2 494.8 6.174 1.8 0.0 1.0
!  TCPC[dat][dat]
NC5KET15 2 494.8 6.174 1.8 0.0 1.0
!  TCPC[dat][dat]
NC5KET21 2 494.8 6.174 1.8 0.0 1.0
!  TCPC[dat][dat]
NC5KET23 2 494.8 6.174 1.8 0.0 1.0
!  TCPC[dat][dat]
NC5KET24 2 494.8 6.174 1.8 0.0 1.0
!  TCPC[dat][dat]
NC5KET25 2 494.8 6.174 1.8 0.0 1.0
!  TCPC[dat][dat]
NC5KET31 2 494.8 6.174 1.8 0.0 1.0
!  TCPC[dat][dat]
NC5KET32 2 494.8 6.174 1.8 0.0 1.0
!   C5H11O MM[dat][dat]
C5H10OH-1 2 523.2 5.664 1.7 0.0 1.0
!   C5H11O MM[dat][dat]
C5H10OH-2 2 523.2 5.664 1.7 0.0 1.0
!C6H13O2-3  MM[dat][dat]
O2C5H10OH-1 2 588.653 5.943 0.0 0.0 0.0
!C6H13O2-3  MM[dat][dat]
O2C5H10OH-2 2 588.653 5.943 0.0 0.0 0.0
![dat][dat]
![dat][dat]
!!ADDED TRANSPORT DATA[dat][dat]
![dat][dat]
![dat][dat]
! PCAD: FROM YAWS'THERMOPHYSICAL PROPERTIES OF CHEMICALS AND HYDROCARBONS,BY YAWS C.2010[dat][dat]
DEC 2 503.3 5.92 1.1 0.0 1.0
! DEC[dat][dat]
CJCOC*OOCC 2 503.3 5.92 1.1 0.0 1.0
! DEC[dat][dat]
CCJOC*OOCC 2 503.3 5.92 1.1 0.0 1.0
! PCAD: USING TC AND PC OF C2H5OC*OOC FROM ZHANG ET AL, J.CHEM.ENG. 2010[dat][dat]
CCOC*OOCJ 2 484.2 5.653 0.4 0.0 1.0
! CCOC*OOC[dat][dat]
CCOC*OOH 2 484.2 5.653 0.4 0.0 1.0
! CCOC*OOC[dat][dat]
CJCOC*OOH 2 484.2 5.653 0.4 0.0 1.0
! CCOC*OOC[dat][dat]
CCJOC*OOH 2 484.2 5.653 0.4 0.0 1.0
! CCOC*OOC[dat][dat]
CJOC*OOH 2 484.2 5.653 0.4 0.0 1.0
! CCOC*OOC[dat][dat]
CCOC*OOJ 2 484.2 5.653 0.4 0.0 1.0
! CCOC*OOC[dat][dat]
CCOCJ*O 2 484.2 5.653 0.4 0.0 1.0
! PCDA: ANALOGY COC*OOC FROM THERMOPHYSICAL PROPERTIES OF CHEMICALS AND HYDROCARBONS.2010[dat][dat]
HOC*OOH 2 469.5 5.318 0.9 0.0 1.0
! DEC[dat][dat]
C*COC*OOCC 2 503.3 5.92 1.1 0.0 1.0
! DEC[dat][dat]
C*COC*OOCCJ 2 503.3 5.92 1.1 0.0 1.0
! DEC[dat][dat]
C*COC*OOCJC 2 503.3 5.92 1.1 0.0 1.0
! PCDA: ANALOGY COC*OOC FROM THERMOPHYSICAL PROPERTIES OF CHEMICALS AND HYDROCARBONS.2010[dat][dat]
C*COC*OOH 2 469.5 5.318 0.9 0.0 1.0
! PCDA: ANALOGY COC*OOC FROM THERMOPHYSICAL PROPERTIES OF CHEMICALS AND HYDROCARBONS.2010[dat][dat]
C*COCJ*O 2 469.5 5.318 0.9 0.0 1.0
!COC*OOC[dat][dat]
HOOCH2CHO 2 543.4 5.095 1.7 0.0 1.0
!COC*OOC[dat][dat]
OJCH2CHO 2 543.4 5.095 1.7 0.0 1.0
!COC*OOC[dat][dat]
HCOHCO 2 543.4 5.095 1.7 0.0 1.0
! DEC[dat][dat]
CCOC*OOCCOOH-2 2 503.3 5.92 1.1 0.0 1.0
![dat][dat]
!!ADDITION BY HN -)[dat][dat]
! DEC[dat][dat]
CCOC*OOCCOOH-1 2 503.3 5.92 1.1 0.0 1.0
! DEC[dat][dat]
CCOC*OOCCOO-2 2 503.3 5.92 1.1 0.0 1.0
! DEC[dat][dat]
CCOC*OOCCOO-1 2 503.3 5.92 1.1 0.0 1.0
! DEC[dat][dat]
CCOC*OOCJCOOH-2 2 503.3 5.92 1.1 0.0 1.0
! DEC[dat][dat]
CCOC*OOCCJOOH-1 2 503.3 5.92 1.1 0.0 1.0
! DEC[dat][dat]
CCJOC*OOCCOOH-2 2 503.3 5.92 1.1 0.0 1.0
! DEC[dat][dat]
CCJOC*OOCCOOH-1 2 503.3 5.92 1.1 0.0 1.0
! DEC[dat][dat]
CJCOC*OOCCOOH-1 2 503.3 5.92 1.1 0.0 1.0
! DEC[dat][dat]
DEC-OOH-12-O2 2 503.3 5.92 1.1 0.0 1.0
! DEC[dat][dat]
DEC-OOH-21-O2 2 503.3 5.92 1.1 0.0 1.0
! DEC[dat][dat]
DEC-OOH-23-O2 2 503.3 5.92 1.1 0.0 1.0
! DEC[dat][dat]
DEC-OOH-13-O2 2 503.3 5.92 1.1 0.0 1.0
! DEC[dat][dat]
DEC-OOH-14-O2 2 503.3 5.92 1.1 0.0 1.0
! DEC[dat][dat]
DEC-KET-12 2 503.3 5.92 1.1 0.0 1.0
! DEC[dat][dat]
DEC-KET-21 2 503.3 5.92 1.1 0.0 1.0
! DEC[dat][dat]
DEC-KET-23 2 503.3 5.92 1.1 0.0 1.0
! DEC[dat][dat]
DEC-KET-13 2 503.3 5.92 1.1 0.0 1.0
! DEC[dat][dat]
DEC-KET-14 2 503.3 5.92 1.1 0.0 1.0
! DEC[dat][dat]
CCOC*OOCCO-2 2 503.3 5.92 1.1 0.0 1.0
! DEC[dat][dat]
CCOC*OOCCO-1 2 503.3 5.92 1.1 0.0 1.0
! DEC[dat][dat]
CCOC*OO-COC 2 503.3 5.92 1.1 0.0 1.0
!COC*OOC[dat][dat]
C2H2O2 2 543.4 5.095 1.7 0.0 1.0
!!(- END OF ADDITION BY HN[dat][dat]
![dat][dat]
! REMOVE UNUSED SPECIES[dat][dat]
!OJC*OOH          2  469.5   5.318   0.9   0.0   1.0   ! HOC*OOH[dat][dat]
!C*COC*OOJ        2  469.5   5.318   0.9   0.0   1.0   ! PCDA: ANALOGY COC*OOC FROM THERMOPHYSICAL PROPERTIES OF CHEMICALS AND HYDROCARBONS.2010[dat][dat]
!ADDED BY TAKAHASHI[dat][dat]
! CCOC*OOCJ ADDED BY TAKAHASHI[dat][dat]
CCOC*OOC 2 484.2 5.653 0.4 0.0 1.0
! CCOC*OOCJ ADDED BY TAKAHASHI[dat][dat]
CJCOC*OOC 2 484.2 5.653 0.4 0.0 1.0
! CCOC*OOCJ ADDED BY TAKAHASHI[dat][dat]
CCJOC*OOC 2 484.2 5.653 0.4 0.0 1.0
! COC*OOC DMC 2018 ADDED BY TAKAHASHI[dat][dat]
COC*OOH 2 543.4 5.095 1.7 0.0 1.0
! COC*OOC DMC 2018 ADDED BY TAKAHASHI[dat][dat]
COC*OOJ 2 543.4 5.095 1.7 0.0 1.0
CH2C(OH)2 2 442.089 4.428 0.0 0.0 1.0
!CH3COOH SPECIES FROM TAKEN FROM M. CHRISTENSEN AND  A.A. KONNOV COMBUST. FLAME 170(2016) 12-29[dat][dat]
CC*OOH 2 357.0 5.176 0.0 0.0 1.0
CJC*OOH 2 357.0 5.176 0.0 0.0 1.0
!   WJP[dat][dat]
CH3OC2H5 2 364.6 4.998 1.2 0.0 1.0
C2H5OCH2 2 436.0 3.97 0.0 0.0 2.0
!CH3OC2H5[dat][dat]
CH3OC2H4S 2 337.1 5.248 1.123 0.0 1.0
!CH3OC2H5[dat][dat]
CH3OC2H4P 2 337.1 5.248 1.123 0.0 1.0
!DMC SPECIES[dat][dat]
!   TC AND PC FROM NIST WEBBOOK (STEELE, CHIRICO, ET AL., 1997)[dat][dat]
COC*OOC 2 543.4 5.095 1.7 0.0 1.0
!   COC*OOC[dat][dat]
COC*OOCJ 2 543.4 5.095 1.7 0.0 1.0
!   COC*OOC[dat][dat]
COC*OOCH 2 543.4 5.095 1.7 0.0 1.0
![dat][dat]
! ADDED FOR EC PYROLYSYS MODEL[dat][dat]
! EC species generated by KUCRS rev. 2021.12.26 (c) 2002-2021 by A. Miyoshi on Apr 22, 2022.[dat][dat]
CY(COC*OOC) 2 580.5 5.571 0.0 0.0 1.0
CY(CJOC*OOC) 2 580.5 5.571 0.0 0.0 1.0
O*CCOCJ*O 2 505.4 5.531 0.0 0.0 1.0


!
HF                        1  330.000  3.148    1.920    2.460    1.000 ! Chemkin documentation database
F                         0   80.000  2.750    0.000    0.000    0.000 ! Chemkin documentation database
CH3F                      2  134.000  4.662    0.000    0.000    1.000 ! same as CF4
CH2F2                     2  134.000  4.662    0.000    0.000    1.000 ! same as CF4
CHF3                      2  134.000  4.662    0.000    0.000    1.000 ! same as CF4
CF4                       2  134.000  4.662    0.000    0.000    1.000 ! Chemkin documentation database
CH2F                      2  121.000  4.320    0.000    0.000    1.000 ! same as CF3
CHF2                      2  121.000  4.320    0.000    0.000    1.000 ! same as CF3
CHF                       2  108.000  3.977    0.000    0.000    1.000 ! same as CF2
CF3                       2  121.000  4.320    0.000    0.000    1.000 ! Chemkin documentation database
CF2                       2  108.000  3.977    0.000    0.000    1.000 ! Chemkin documentation database
CF                        1   94.200  3.635    0.000    0.000    1.000 ! Chemkin documentation database
CF3OH                     2  481.800  3.626    0.000    0.000    1.000 ! same as CH3OH
CF3O                      2  417.000  3.690    1.700    0.000    2.000 ! same as CH3O
CF3O2                     2  481.800  3.626    0.000    0.000    1.000 ! same as CH3O2
CF3O2H                    2  238.400  3.496    0.000    0.000    1.500 ! same as CH3O2H
CHFO                      2  498.000  3.590    0.000    0.000    2.000 ! same as CH2O
CF2O                      2  498.000  3.590    0.000    0.000    2.000 ! same as CH2O
CFO                       2  498.000  3.590    0.000    0.000    0.000 ! same as HCO
CH3CH2F                   2  247.500  4.350    0.000    0.000    1.500 ! same as C2H6
CH3CHF                    2  247.500  4.350    0.000    0.000    1.500 ! same as C2H5
CH2FCH2                   2  247.500  4.350    0.000    0.000    1.500 ! same as C2H5
CH3CHF2                   2  247.500  4.350    0.000    0.000    1.500 ! same as C2H6
CHF2CH2                   2  247.500  4.350    0.000    0.000    1.500 ! same as C2H5
CH2FCH2F                  2  247.500  4.350    0.000    0.000    1.500 ! same as C2H6
CH2FCHF                   2  247.500  4.350    0.000    0.000    1.500 ! same as C2H5
CH2FCHF2                  2  247.500  4.350    0.000    0.000    1.500 ! same as C2H6
CHF2CHF                   2  247.500  4.350    0.000    0.000    1.500 ! same as C2H5
CH2FCF2                   2  247.500  4.350    0.000    0.000    1.500 ! same as C2H5
CH3CF3                    2  247.500  4.350    0.000    0.000    1.500 ! same as C2H6
CF3CH2                    2  247.500  4.350    0.000    0.000    1.500 ! same as C2H5
CH2FCF3                   2  247.500  4.350    0.000    0.000    1.500 ! same as C2H6
CF3CHF                    2  247.500  4.350    0.000    0.000    1.500 ! same as C2H5
CHF2CHF2                  2  247.500  4.350    0.000    0.000    1.500 ! same as C2H6
CHF2CF2                   2  247.500  4.350    0.000    0.000    1.500 ! same as C2H5
CHF2CF3                   2  247.500  4.350    0.000    0.000    1.500 ! same as C2H6
CH3CF2                    2  247.500  4.350    0.000    0.000    1.500 ! same as C2H5
CF3CF3                    2  247.500  4.350    0.000    0.000    1.500 ! same as C2H6
CF3CF2                    2  247.500  4.350    0.000    0.000    1.500 ! same as C2H5
CH2CHF                    2  238.400  3.496    0.000    0.000    1.500 ! same as C2H4
CH2CF2                    2  238.400  3.496    0.000    0.000    1.500 ! same as C2H4
CHFCHF                    2  238.400  3.496    0.000    0.000    1.500 ! same as C2H4
CHFCF2                    2  238.400  3.496    0.000    0.000    1.500 ! same as C2H4
CF2CF2                    2  238.400  3.496    0.000    0.000    1.500 ! same as C2H4
CHFCH                     2  265.300  3.721    0.000    0.000    1.000 ! same as C2H3
CH2CF                     2  265.300  3.721    0.000    0.000    1.000 ! same as C2H3
CF2CH                     2  265.300  3.721    0.000    0.000    1.000 ! same as C2H3
CHFCF                     2  265.300  3.721    0.000    0.000    1.000 ! same as C2H3
CF2CF                     2  265.300  3.721    0.000    0.000    1.000 ! same as C2H3
C2HF                      1  265.300  3.721    0.000    0.000    2.500 ! same as C2H2
C2F2                      1  265.300  3.721    0.000    0.000    2.500 ! same as C2H2
CF3CHO                    2  436.000  3.970    0.000    0.000    2.000 ! same as CH3CHO
CF3CO                     2  436.000  3.970    0.000    0.000    2.000 ! same as CH3CHO
CF3COF                    2  436.000  3.970    0.000    0.000    2.000 ! same as CH3CHO
CHF2CHO                   2  436.000  3.970    0.000    0.000    2.000 ! same as CH3CHO
CF2CHO                    2  436.000  3.970    0.000    0.000    2.000 ! same as CH3CHO
CHF2CO                    2  436.000  3.970    0.000    0.000    2.000 ! same as CH3CHO
CHFCO                     2  436.000  3.970    0.000    0.000    2.000 ! same as CH2CO
CF2CO                     2  436.000  3.970    0.000    0.000    2.000 ! same as CH2CO
FCCO                      2  150.000  2.500    0.000    0.000    1.000 ! same as HCCO
CF3CH2OCOOCH2CF3          2  503.300  5.920    1.100    0.000    1.000 ! same as DiEthyl Carbonate
CF3CH2OCOOCHCF3           2  503.300  5.920    1.100    0.000    1.000 ! same as DiEthyl Carbonate
CF3CH2OCOOCH2             2  484.200  5.653    0.400    0.000    1.000 !
CF3CH2OCOOCHCF2           2  503.300  5.920    1.100    0.000    1.000 ! same as DiEthyl Carbonate
CF3CH2OCOOCHCF2           2  503.300  5.920    1.100    0.000    1.000 ! same as DiEthyl Carbonate
CF2CHOCOOCHCF3            2  503.300  5.920    1.100    0.000    1.000 ! same as DiEthyl Carbonate
CF3CH2OCOO                2  484.200  5.653    0.400    0.000    1.000 !
CF3CHOCOOH                2  484.200  5.653    0.400    0.000    1.000 !
CF3CH2OCO                 2  484.200  5.653    0.400    0.000    1.000 !
CF3CH2O                   2  470.600  4.410    0.000    0.000    1.500 !
CF2CHOCOOCHCF2            2  503.300  5.920    1.100    0.000    1.000 ! same as DiEthyl Carbonate
CF2CHOCOOCH2              2  484.200  5.653    0.400    0.000    1.000 !
CF2CHOCOO                 2  484.200  5.653    0.400    0.000    1.000 !
CF2CHOCO                  2  484.200  5.653    0.400    0.000    1.000 !
CHF2CHO                   2  470.600  4.410    0.000    0.000    1.500 !
F2                        1  125.700  3.301    0.000    1.600    3.800 !
FO                        1  109.600  3.412    0.000    0.000    0.000 !(ois)
HOF                       2  107.400  3.458    0.000    0.000    0.000 !(ois)
F2O                       2  107.400  3.458    0.000    0.000    0.000 !prwH2O2?

END
